# Supplementary material for: Influence of natural and non-natural diets on the fitness and rearing of Pectinophora gossypiella Saunders
Source: Sci Rep. 2023 Aug 22;13:13666. doi: 10.1038/s41598-023-40712-6 (PMC10444745; doi:10.1038/s41598-023-40712-6)
Supplement: Supplementary file 1 — Supplementary Information. [file 41598_2023_40712_MOESM1_ESM.zip]

Archive with 193 entries (189 files):
- Post analysis AD/
- Post analysis AD/PBW AD_G_APOP.txt
- Post analysis AD/PBW AD_G_Oviposition period.txt
- Post analysis AD/PBW AD_G_total fecundity all females.txt
- Post analysis AD/PBW AD_G_TPOP.txt
- Post analysis AD/PBW AD_H_Stage duration-Egg.txt
- Post analysis AD/PBW AD_H_Stage duration-Female adult.txt
- Post analysis AD/PBW AD_H_Stage duration-L1.txt
- Post analysis AD/PBW AD_H_Stage duration-L2.txt
- Post analysis AD/PBW AD_H_Stage duration-L3.txt
- Post analysis AD/PBW AD_H_Stage duration-L4.txt
- Post analysis AD/PBW AD_H_Stage duration-Male adult.txt
- Post analysis AD/PBW AD_H_Stage duration-Pupa.txt
- Post analysis ND/
- Post analysis ND/ND_G_APOP.txt
- Post analysis ND/ND_G_Oviposition period.txt
- Post analysis ND/ND_G_total fecundity all females.txt
- Post analysis ND/ND_H_Stage duration-Egg.txt
- Post analysis ND/ND_H_Stage duration-Female adult.txt
- Post analysis ND/ND_H_Stage duration-L1.txt
- Post analysis ND/ND_H_Stage duration-L2.txt
- Post analysis ND/ND_H_Stage duration-L3.txt
- Post analysis ND/ND_H_Stage duration-L4.txt
- Post analysis ND/ND_H_Stage duration-Male adult.txt
- Post analysis ND/ND_H_Stage duration-Pupa.txt
- Artificial diet/
- Artificial diet/PBW AD.txt
- Artificial diet/PBW AD_0A1_Group-reared life table-7 stages.txt
- Artificial diet/PBW AD_0A_Life Table_Output.txt
- Artificial diet/PBW AD_10A_SASD and Ovip. age for_CONSUME.txt
- Artificial diet/PBW AD_10_SASD and Ovip. age_for_CONSUME.txt
- Artificial diet/PBW AD_15_For_TIMING_1 control.txt
- Artificial diet/PBW AD_15_For_TIMING_2 controls.txt
- Artificial diet/PBW AD_15_For_TIMING_3 controls.txt
- Artificial diet/PBW AD_15_For_TIMING_5-harvest.txt
- Artificial diet/PBW AD_16_For_TWOSEX_COMPETITION_program.txt
- Artificial diet/PBW AD_17_For_2-Sex Predation_Predator data.txt
- Artificial diet/PBW AD_18_For_2-Sex Predation_Prey data.txt
- Artificial diet/PBW AD_19_APOP_TPOP_PostOVI for Consume.txt
- Artificial diet/PBW AD_1a_Fig_Nxj.txt
- Artificial diet/PBW AD_1_Fig_Sxj.txt
- Artificial diet/PBW AD_21_Age-specific life table.txt
- Artificial diet/PBW AD_2_Fig_FxjLxMxLxMx.txt
- Artificial diet/PBW AD_3_Fig_Exj.txt
- Artificial diet/PBW AD_4_Fig_Vxj.txt
- Artificial diet/PBW AD_5a_Fig_SSD.txt
- Artificial diet/PBW AD_5_Fig_SASD.txt
- Artificial diet/PBW AD_5_Fig_SASD_in_percentage.txt
- Artificial diet/PBW AD_6a_Fig_Qxj.txt
- Artificial diet/PBW AD_6b_Fig_Uxj.txt
- Artificial diet/PBW AD_6_Fig_Pxj.txt
- Artificial diet/PBW AD_7_Fig_female fecundity expectancy.txt
- Artificial diet/PBW AD_9_Fig_Rx_R0-ratio_Cumu-r_r-Ratio.txt
- Artificial diet/PBW AD_Fecundity of female individuals.txt
- Artificial diet/PBW AD_Fig_age-specific total fecundity.txt
- Artificial diet/PBW AD_Fig_CumuR0-and-IntrinR.txt
- Artificial diet/PBW AD_Fig_Dxj.txt
- Artificial diet/PBW AD_Fig_Ex.txt
- Artificial diet/PBW AD_Fig_Exj.txt
- Artificial diet/PBW AD_Fig_Fxj.txt
- Artificial diet/PBW AD_Fig_Gxj.txt
- Artificial diet/PBW AD_Fig_Lx.txt
- Artificial diet/PBW AD_Fig_Mx.txt
- Artificial diet/PBW AD_Fig_SAD.txt
- Artificial diet/PBW AD_Fig_SSD.txt
- Artificial diet/PBW AD_Fig_Tailed r.txt
- Artificial diet/PBW AD_Fig_Tailed R0.txt
- Artificial diet/PBW AD_Fig_Vx.txt
- Artificial diet/PBW AD_G_APOP and TPOP of female.txt
- Artificial diet/PBW AD_G_APOP.txt
- Artificial diet/PBW AD_G_Egg per day during oviposition period.txt
- Artificial diet/PBW AD_G_Eggs per Od_for general boot.txt
- Artificial diet/PBW AD_G_Eggs per Od_NOT for general boot.txt
- Artificial diet/PBW AD_G_Oviposition days.txt
- Artificial diet/PBW AD_G_Oviposition period.txt
- Artificial diet/PBW AD_G_Post-oviposition period.txt
- Artificial diet/PBW AD_G_total fecundity all females.txt
- Artificial diet/PBW AD_G_total fecundity of rep females.txt
- Artificial diet/PBW AD_G_Total longevity-all.txt
- Artificial diet/PBW AD_G_Total longevity-female.txt
- Artificial diet/PBW AD_G_Total longevity-Male.txt
- Artificial diet/PBW AD_G_Total longevity-N type.txt
- Artificial diet/PBW AD_G_TPOP.txt
- Artificial diet/PBW AD_H_Stage duration-All adult.txt
- Artificial diet/PBW AD_H_Stage duration-Egg.txt
- Artificial diet/PBW AD_H_Stage duration-Female adult.txt
- Artificial diet/PBW AD_H_Stage duration-L1.txt
- Artificial diet/PBW AD_H_Stage duration-L2.txt
- Artificial diet/PBW AD_H_Stage duration-L3.txt
- Artificial diet/PBW AD_H_Stage duration-L4.txt
- Artificial diet/PBW AD_H_Stage duration-Male adult.txt
- Artificial diet/PBW AD_H_Stage duration-Pupa.txt
- Artificial diet/PBW AD_H_Stage-Begin-End-duration-All adult.txt
- Artificial diet/PBW AD_H_Stage-Begin-End-duration-Egg.txt
- Artificial diet/PBW AD_H_Stage-Begin-End-duration-Female adult.txt
- Artificial diet/PBW AD_H_Stage-Begin-End-duration-L1.txt
- Artificial diet/PBW AD_H_Stage-Begin-End-duration-L2.txt
- Artificial diet/PBW AD_H_Stage-Begin-End-duration-L3.txt
- Artificial diet/PBW AD_H_Stage-Begin-End-duration-L4.txt
- Artificial diet/PBW AD_H_Stage-Begin-End-duration-Male adult.txt
- Artificial diet/PBW AD_H_Stage-Begin-End-duration-Pupa.txt
- Artificial diet/PBW AD_H_Stage-duration-L1 to L4_All sex-row.txt
- Artificial diet/PBW AD_H_Stage-duration-L1 to L4_All sex.txt
- Artificial diet/PBW AD_H_Stage-duration-preadult-all sexes.txt
- Artificial diet/PBW AD_H_Stage-duration-preadult-F.txt
- Artificial diet/PBW AD_Stage-Raw-data-row.txt
- Artificial diet/PBW AD_StageRawData.txt
- Artificial diet/PBW AD_ZZ-population parameters.txt
- Natural diet/
- Natural diet/ND.txt
- Natural diet/ND_0A1_Group-reared life table-7 stages.txt
- Natural diet/ND_0A_Life Table_Output.txt
- Natural diet/ND_10A_SASD and Ovip. age for_CONSUME.txt
- Natural diet/ND_10_SASD and Ovip. age_for_CONSUME.txt
- Natural diet/ND_15_For_TIMING_1 control.txt
- Natural diet/ND_15_For_TIMING_2 controls.txt
- Natural diet/ND_15_For_TIMING_3 controls.txt
- Natural diet/ND_15_For_TIMING_5-harvest.txt
- Natural diet/ND_16_For_TWOSEX_COMPETITION_program.txt
- Natural diet/ND_17_For_2-Sex Predation_Predator data.txt
- Natural diet/ND_18_For_2-Sex Predation_Prey data.txt
- Natural diet/ND_19_APOP_TPOP_PostOVI for Consume.txt
- Natural diet/ND_1a_Fig_Nxj.txt
- Natural diet/ND_1_Fig_Sxj.txt
- Natural diet/ND_21_Age-specific life table.txt
- Natural diet/ND_2_Fig_FxjLxMxLxMx.txt
- Natural diet/ND_3_Fig_Exj.txt
- Natural diet/ND_4_Fig_Vxj.txt
- Natural diet/ND_5a_Fig_SSD.txt
- Natural diet/ND_5_Fig_SASD.txt
- Natural diet/ND_5_Fig_SASD_in_percentage.txt
- Natural diet/ND_6a_Fig_Qxj.txt
- Natural diet/ND_6b_Fig_Uxj.txt
- Natural diet/ND_6_Fig_Pxj.txt
- Natural diet/ND_7_Fig_female fecundity expectancy.txt
- Natural diet/ND_9_Fig_Rx_R0-ratio_Cumu-r_r-Ratio.txt
- Natural diet/ND_Fecundity of female individuals.txt
- Natural diet/ND_Fig_age-specific total fecundity.txt
- Natural diet/ND_Fig_CumuR0-and-IntrinR.txt
- Natural diet/ND_Fig_Dxj.txt
- Natural diet/ND_Fig_Ex.txt
- Natural diet/ND_Fig_Exj.txt
- Natural diet/ND_Fig_Fxj.txt
- Natural diet/ND_Fig_Gxj.txt
- Natural diet/ND_Fig_Lx.txt
- Natural diet/ND_Fig_Mx.txt
- Natural diet/ND_Fig_SAD.txt
- Natural diet/ND_Fig_SSD.txt
- Natural diet/ND_Fig_Tailed r.txt
- Natural diet/ND_Fig_Tailed R0.txt
- Natural diet/ND_Fig_Vx.txt
- Natural diet/ND_G_APOP and TPOP of female.txt
- Natural diet/ND_G_APOP.txt
- Natural diet/ND_G_Egg per day during oviposition period.txt
- Natural diet/ND_G_Eggs per Od_for general boot.txt
- Natural diet/ND_G_Eggs per Od_NOT for general boot.txt
- Natural diet/ND_G_Oviposition days.txt
- Natural diet/ND_G_Oviposition period.txt
- Natural diet/ND_G_Post-oviposition period.txt
- Natural diet/ND_G_total fecundity all females.txt
- Natural diet/ND_G_total fecundity of rep females.txt
- Natural diet/ND_G_Total longevity-all.txt
- Natural diet/ND_G_Total longevity-female.txt
- Natural diet/ND_G_Total longevity-Male.txt
- Natural diet/ND_G_Total longevity-N type.txt
- Natural diet/ND_G_TPOP.txt
- Natural diet/ND_H_Stage duration-All adult.txt
- Natural diet/ND_H_Stage duration-Egg.txt
- Natural diet/ND_H_Stage duration-Female adult.txt
- Natural diet/ND_H_Stage duration-L1.txt
- Natural diet/ND_H_Stage duration-L2.txt
- Natural diet/ND_H_Stage duration-L3.txt
- Natural diet/ND_H_Stage duration-L4.txt
- Natural diet/ND_H_Stage duration-Male adult.txt
- Natural diet/ND_H_Stage duration-Pupa.txt
- Natural diet/ND_H_Stage-Begin-End-duration-All adult.txt
- Natural diet/ND_H_Stage-Begin-End-duration-Egg.txt
- Natural diet/ND_H_Stage-Begin-End-duration-Female adult.txt
- Natural diet/ND_H_Stage-Begin-End-duration-L1.txt
- Natural diet/ND_H_Stage-Begin-End-duration-L2.txt
- Natural diet/ND_H_Stage-Begin-End-duration-L3.txt
- Natural diet/ND_H_Stage-Begin-End-duration-L4.txt
- Natural diet/ND_H_Stage-Begin-End-duration-Male adult.txt
- Natural diet/ND_H_Stage-Begin-End-duration-Pupa.txt
- Natural diet/ND_H_Stage-duration-L1 to L4_All sex-row.txt
- Natural diet/ND_H_Stage-duration-L1 to L4_All sex.txt
- Natural diet/ND_H_Stage-duration-preadult-all sexes.txt
- Natural diet/ND_H_Stage-duration-preadult-F.txt
- Natural diet/ND_Stage-Raw-data-row.txt
- Natural diet/ND_StageRawData.txt
- Natural diet/ND_ZZ-population parameters.txt
- Natural diet/New Microsoft Excel Worksheet.xlsx
- Natural diet/New Microsoft Publisher Document.pub
