# Supplementary material for: Influence of natural and non-natural diets on the fitness and rearing of Pectinophora gossypiella Saunders
Source: Sci Rep. 2023 Aug 22;13:13666. doi: 10.1038/s41598-023-40712-6 (PMC10444745; doi:10.1038/s41598-023-40712-6)
Supplement: Supplementary file 1 — Supplementary Information. [file 41598_2023_40712_MOESM1_ESM.zip › Post analysis AD/PBW AD_G_total fecundity all females.txt]

"26C"
"Ind. no.","Fecundity"
19,117.5
20,105.5
21,125.5
22,123
23,107
24,117
25,129.5
26,157.5
27,112.5
28,130
29,155.5
30,165
48,88.5
49,117.5
50,105.5
51,125.5
52,123
53,107
54,117
55,129.5
56,157.5
57,112.5
58,130
59,155.5
60,165
78,88.5
79,117.5
80,105.5
81,125.5
82,123
83,107
84,117
85,129.5
86,157.5
87,112.5
88,130
89,155.5
90,165
91,125.5
92,123
93,107
94,117
95,129.5
