# Supplementary material for: Influence of natural and non-natural diets on the fitness and rearing of Pectinophora gossypiella Saunders
Source: Sci Rep. 2023 Aug 22;13:13666. doi: 10.1038/s41598-023-40712-6 (PMC10444745; doi:10.1038/s41598-023-40712-6)
Supplement: Supplementary file 1 — Supplementary Information. [file 41598_2023_40712_MOESM1_ESM.zip › Post analysis AD/PBW AD_H_Stage duration-L2.txt]

"L2"
"Ind. no.","Duration of L2"
1,4
2,4
3,3
4,4
5,3
6,4
7,4
8,4
9,4
10,4
11,3
12,4
13,4
14,4
18,4
19,4
20,4
21,3
22,4
23,3
24,3
25,4
26,3
27,4
28,3
29,4
30,4
31,4
32,4
33,3
34,4
35,3
36,4
37,4
38,4
39,4
40,4
41,3
42,4
43,4
44,4
47,6
48,4
49,4
50,4
51,3
52,4
53,3
54,3
55,4
56,3
57,4
58,3
59,4
60,4
61,4
62,4
63,3
64,4
65,3
66,4
67,4
68,4
69,4
70,4
71,3
72,4
73,4
74,4
77,6
78,4
79,4
80,4
81,3
82,4
83,3
84,3
85,4
86,3
87,4
88,3
89,4
90,4
91,3
92,4
93,3
94,3
95,4
96,4
97,4
98,3
99,4
100,3
