# Supplementary material for: Influence of natural and non-natural diets on the fitness and rearing of Pectinophora gossypiella Saunders
Source: Sci Rep. 2023 Aug 22;13:13666. doi: 10.1038/s41598-023-40712-6 (PMC10444745; doi:10.1038/s41598-023-40712-6)
Supplement: Supplementary file 1 — Supplementary Information. [file 41598_2023_40712_MOESM1_ESM.zip › Post analysis ND/ND_G_total fecundity all females.txt]

"26C"
"Ind. no.","Fecundity"
18,68.5
19,61.5
20,60.5
21,61
22,43.5
23,59
24,64
25,56
26,61
27,67
28,56
29,52.5
30,74
48,68.5
49,61.5
50,60.5
51,61
52,43.5
53,59
54,64
55,56
56,61
57,67
58,56
59,52.5
60,74
78,68.5
79,61.5
80,60.5
81,61
82,43.5
83,59
84,64
85,56
86,61
87,67
88,56
89,52.5
90,72.5
91,54.5
92,61
93,67
94,56
95,52.5
96,73.5
