# Supplementary material for: Influence of natural and non-natural diets on the fitness and rearing of Pectinophora gossypiella Saunders
Source: Sci Rep. 2023 Aug 22;13:13666. doi: 10.1038/s41598-023-40712-6 (PMC10444745; doi:10.1038/s41598-023-40712-6)
Supplement: Supplementary file 1 — Supplementary Information. [file 41598_2023_40712_MOESM1_ESM.zip › Artificial diet/PBW AD.txt]

"Project: life table"
"User: Waqar"
"26C"
100 
3,7 
F,Egg,L1,L2,L3,L4,Pupa,Female
M,Egg,L1,L2,L3,L4,Pupa,Male
N,Egg,L1,L2,L3,L4,Pupa,Unknown
L1,L4
1,M,3,3,4,6,5,9,15
2,M,2,2,4,6,6,9,16
3,M,3,3,3,5,7,9,20
4,M,2,2,4,5,6,8,16
5,M,3,2,3,5,6,9,17
6,M,1,2,4,6,6,8,12
7,M,2,3,4,6,6,9,17
8,M,2,3,4,5,6,9,14
9,M,3,3,4,5,6,9,19
10,M,2,3,4,6,6,9,10
11,M,3,2,3,6,6,9,15
12,M,3,2,4,6,6,7,17
13,N,3,2,4,5,8,-2
14,N,2,3,4,5,6,-10
15,N,2,4,-1
16,N,3,-3
17,N,2,4,-1
18,M,3,2,4,6,6,7,17
19,F,2,3,4,5,6,9,23,0,0,0,0,38,46,44,39,30,23,15,-1
20,F,3,3,4,6,6,9,28,0,0,0,0,36,37,46,35,21,17,14,5,-1
21,F,3,3,3,5,6,8,24,0,0,0,38,44,43,38,27,21,17,14,9,-1
22,F,2,3,4,6,6,8,27,0,0,0,0,36,45,38,34,29,25,18,12,9,-1
23,F,2,3,3,5,6,9,26,0,0,0,0,36,44,43,38,25,17,9,2,-1
24,F,2,2,3,4,7,9,23,0,0,0,0,33,49,43,36,29,22,15,7,-1
25,F,3,3,4,6,7,8,27,0,0,0,0,0,30,39,47,44,34,24,19,15,7,-1
26,F,2,2,3,6,7,10,29,0,0,0,29,35,43,47,35,32,28,23,19,13,9,2,-1
27,F,2,3,4,6,7,9,30,0,0,0,0,34,38,49,37,27,19,16,5,-1
28,F,2,3,3,7,6,8,26,0,0,0,0,0,39,44,48,35,31,24,18,13,6,2,-1
29,F,3,3,4,7,7,12,33,0,0,0,0,29,35,43,47,35,32,28,23,19,13,7,-1
30,F,3,3,4,7,6,10,28,0,0,0,0,0,21,29,35,43,47,35,32,28,23,19,13,5,-1
31,M,3,3,4,6,5,10,15
32,M,2,2,4,6,6,9,16
33,M,3,3,3,5,7,9,20
34,M,2,2,4,5,6,8,16
35,M,3,2,3,5,6,10,17
36,M,1,2,4,6,6,10,12
37,M,2,3,4,6,6,10,17
38,M,2,3,4,5,6,10,14
39,M,3,3,4,5,6,9,19
40,M,2,3,4,6,6,9,10
41,M,3,2,3,6,6,9,15
42,M,3,2,4,6,6,7,17
43,N,3,2,4,5,8,-2
44,N,6,3,4,-1
45,N,5,4,-1
46,N,3,-3
47,N,5,3,6,-1
48,F,3,2,4,7,7,10,22,0,0,0,0,0,0,31,37,35,26,22,17,9,-1
49,F,2,3,4,5,6,9,23,0,0,0,0,38,46,44,39,30,23,15,-1
50,F,3,3,4,6,6,10,28,0,0,0,0,36,37,46,35,21,17,14,5,-1
51,F,3,3,3,5,6,10,24,0,0,0,38,44,43,38,27,21,17,14,9,-1
52,F,2,3,4,6,6,8,27,0,0,0,0,36,45,38,34,29,25,18,12,9,-1
53,F,2,3,3,5,6,11,26,0,0,0,0,36,44,43,38,25,17,9,2,-1
54,F,2,2,3,4,7,11,23,0,0,0,0,33,49,43,36,29,22,15,7,-1
55,F,3,3,4,6,7,8,27,0,0,0,0,0,30,39,47,44,34,24,19,15,7,-1
56,F,2,2,3,6,7,10,29,0,0,0,29,35,43,47,35,32,28,23,19,13,9,2,-1
57,F,2,3,4,6,7,9,30,0,0,0,0,34,38,49,37,27,19,16,5,-1
58,F,2,3,3,7,6,8,26,0,0,0,0,0,39,44,48,35,31,24,18,13,6,2,-1
59,F,3,3,4,7,7,12,33,0,0,0,0,29,35,43,47,35,32,28,23,19,13,7,-1
60,F,3,3,4,7,6,10,28,0,0,0,0,0,21,29,35,43,47,35,32,28,23,19,13,5,-1
61,M,3,3,4,6,5,10,15
62,M,2,2,4,6,6,9,16
63,M,3,3,3,5,7,9,20
64,M,2,2,4,5,6,8,16
65,M,3,2,3,5,6,10,17
66,M,1,2,4,6,6,10,12
67,M,2,3,4,6,6,10,17
68,M,2,3,4,5,6,10,14
69,M,3,3,4,5,6,9,19
70,M,2,3,4,6,6,9,10
71,M,3,2,3,6,6,9,15
72,M,3,2,4,6,6,7,17
73,N,3,2,4,5,8,-2
74,N,6,3,4,-1
75,N,5,4,-1
76,N,3,-3
77,N,5,3,6,-1
78,F,3,2,4,7,7,10,22,0,0,0,0,0,0,31,37,35,26,22,17,9,-1
79,F,2,3,4,5,6,9,23,0,0,0,0,38,46,44,39,30,23,15,-1
80,F,3,3,4,6,6,10,28,0,0,0,0,36,37,46,35,21,17,14,5,-1
81,F,3,3,3,5,6,10,24,0,0,0,38,44,43,38,27,21,17,14,9,-1
82,F,2,3,4,6,6,8,27,0,0,0,0,36,45,38,34,29,25,18,12,9,-1
83,F,2,3,3,5,6,11,26,0,0,0,0,36,44,43,38,25,17,9,2,-1
84,F,2,2,3,4,7,11,23,0,0,0,0,33,49,43,36,29,22,15,7,-1
85,F,3,3,4,6,7,8,27,0,0,0,0,0,30,39,47,44,34,24,19,15,7,-1
86,F,2,2,3,6,7,10,29,0,0,0,29,35,43,47,35,32,28,23,19,13,9,2,-1
87,F,2,3,4,6,7,9,30,0,0,0,0,34,38,49,37,27,19,16,5,-1
88,F,2,3,3,7,6,8,26,0,0,0,0,0,39,44,48,35,31,24,18,13,6,2,-1
89,F,3,3,4,7,7,12,33,0,0,0,0,29,35,43,47,35,32,28,23,19,13,7,-1
90,F,3,3,4,7,6,10,28,0,0,0,0,0,21,29,35,43,47,35,32,28,23,19,13,5,-1
91,F,3,3,3,5,6,10,24,0,0,0,38,44,43,38,27,21,17,14,9,-1
92,F,2,3,4,6,6,8,27,0,0,0,0,36,45,38,34,29,25,18,12,9,-1
93,F,2,3,3,5,6,11,26,0,0,0,0,36,44,43,38,25,17,9,2,-1
94,F,2,2,3,4,7,11,23,0,0,0,0,33,49,43,36,29,22,15,7,-1
95,F,3,3,4,6,7,8,27,0,0,0,0,0,30,39,47,44,34,24,19,15,7,-1
96,M,3,3,4,6,5,10,15
97,M,2,2,4,6,6,9,16
98,M,3,3,3,5,7,9,20
99,M,2,2,4,5,6,8,16
100,M,3,2,3,5,6,10,17
