# Supplementary material for: Influence of natural and non-natural diets on the fitness and rearing of Pectinophora gossypiella Saunders
Source: Sci Rep. 2023 Aug 22;13:13666. doi: 10.1038/s41598-023-40712-6 (PMC10444745; doi:10.1038/s41598-023-40712-6)
Supplement: Supplementary file 1 — Supplementary Information. [file 41598_2023_40712_MOESM1_ESM.zip › Artificial diet/PBW AD_0A1_Group-reared life table-7 stages.txt]

"life table Ver. 7/4/2022"
"26C"
"User: Waqar"
100
3,7
F,Egg,L1,L2,L3,L4,Pupa,Female
M,Egg,L1,L2,L3,L4,Pupa,Male
N,Egg,L1,L2,L3,L4,Pupa,Unknown
"Egg",0,5
 100 , 97 , 53 , 6 , 6 , 2 
"L1",1,8
 3 , 47 , 91 , 76 , 37 , 6 , 6 , 4 
"L2",3,13
 3 , 18 , 61 , 91 , 79 , 59 , 26 , 4 , 4 , 4 , 2 
"L3",7,16
 10 , 32 , 69 , 89 , 85 , 85 , 69 , 44 , 19 , 6 
"L4",11,23
 4 , 4 , 22 , 47 , 70 , 83 , 89 , 85 , 70 , 49 , 21 , 12 , 3 
"Pupa",18,35
 4 , 19 , 40 , 68 , 77 , 86 , 86 , 86 , 86 , 80 , 73 , 47 , 23 , 10 , 8 , 3 , 3 , 3 
"Female",27,68
 1 , 3 , 16 , 25 , 33 , 35 , 40 , 40 , 40 , 43 , 43 , 43 , 43 , 43 , 43 , 43 , 43 , 43 , 43 , 43 
 43 , 43 , 43 , 42 , 42 , 35 , 35 , 31 , 26 , 19 , 19 , 15 , 11 , 9 , 3 , 3 , 3 , 3 , 3 , 3 
 3 , 3 
"Male",27,49
 5 , 10 , 23 , 37 , 42 , 42 , 42 , 42 , 42 , 42 , 42 , 42 , 41 , 38 , 36 , 36 , 31 , 26 , 16 , 10 
 9 , 7 , 4 
"Female",27,68
 0 , 0 , 0 , 0 , 35.5 , 64.5 , 344 , 522 , 583.5 , 650 , 585 , 540.5 , 464 , 389.5 , 330.5 , 251.5 , 196.5 , 134.5 , 99 , 76.5 
 63 , 48 , 27 , 10.5 , 0 , 0 , 0 , 0 , 0 , 0 , 0 , 0 , 0 , 0 , 0 , 0 , 0 , 0 , 0 , 0 
 0 , 0 
