# Supplementary material for: Influence of natural and non-natural diets on the fitness and rearing of Pectinophora gossypiella Saunders
Source: Sci Rep. 2023 Aug 22;13:13666. doi: 10.1038/s41598-023-40712-6 (PMC10444745; doi:10.1038/s41598-023-40712-6)
Supplement: Supplementary file 1 — Supplementary Information. [file 41598_2023_40712_MOESM1_ESM.zip › Artificial diet/PBW AD_0A_Life Table_Output.txt]

                                                                     Page 1 
Program: Age-Stage, Two-Sex Life Table Analysis

*************************************************************************************
Insects and mites are age-stage-structured.  Stage differentiation is important to   
insect physiology, biochemistry, ecology, etc., and is essential when trying to      
quantify the damage caused by a pest population or the control efficacy of a predator
population.  We should not ignore this unique feature.  Males are important, too.  We
should not ignore the contribution of male population to biological control.  Because
the age-stage, two-sex life table includes both sexes, the effect of sex ratio on the
population parameters can be taken into consideration when the bootstrap method is
used.  However, if a female only life table is used, the effect of sex ratio is
totally ignored.
*************************************************************************************

Date: 7/16/2022 
Time: 10:25:19 PM 
 
Ver. 7/4/2022

 
==================================================================================
*  ATTENTION!                                                                    *
*  The useful files are listed in sequence. The file '_0A_Life table_Output.txt' *
*  contains all raw data and analytical results of your life table.  You should  *
*  carefully read this file several times to check your results, to find useful  *
*  information.  Due to the limitation of table listing, only limited digits are *
*  listed in all tables.  Therefore, you should not use these data to prepare    *
*  your graphs.  For the preparation of graphs, many files with '_Fig_' in file  *
*  name can be imported into SigmaPlot or Excel.  Then you can plot nice figures *
*  with ease.  I suggest you use SigmaPlot, because Excel cannot produce high    *
*  quality figures.                                                              *
==================================================================================

Project: life table Ver. 7/4/2022
Username: 140.120.197.173. Pt:81
Treatment: 26C

****************************************
* Time unit used:  1                   *
****************************************
* Fecundity coefficient:  0.5          *
****************************************
 
Table 1. Number of time units spent by each individual in each
         stage, preadult and total longevity
==============================================================================================================
Indiv.    Sex    Egg     L1      L2      L3      L4      Pupa    Adult   Preadult  Total longevity 
--------------------------------------------------------------------------------------------------------------
 1         M      3       3       4       6       5       9       15        30        45        M 
 2         M      2       2       4       6       6       9       16        29        45        M 
 3         M      3       3       3       5       7       9       20        30        50        M 
 4         M      2       2       4       5       6       8       16        27        43        M 
 5         M      3       2       3       5       6       9       17        28        45        M 
 6         M      1       2       4       6       6       8       12        27        39        M 
 7         M      2       3       4       6       6       9       17        30        47        M 
 8         M      2       3       4       5       6       9       14        29        43        M 
 9         M      3       3       4       5       6       9       19        30        49        M 
 10        M      2       3       4       6       6       9       10        30        40        M 
 11        M      3       2       3       6       6       9       15        29        44        M 
 12        M      3       2       4       6       6       7       17        28        45        M 
 13        N      3       2       4       5       8       2 d     -         -         24          N* 
 14        N      2       3       4       5       6       10 d    -         -         30          N* 
 15        N      2       4       1 d     -       -       -       -         -         7           N* 
 16        N      3       3 d     -       -       -       -       -         -         6           N* 
 17        N      2       4       1 d     -       -       -       -         -         7           N* 
 18        M      3       2       4       6       6       7       17        28        45        M 
 19        F      2       3       4       5       6       9       23        29        52       F 
 20        F      3       3       4       6       6       9       28        31        59       F 
 21        F      3       3       3       5       6       8       24        28        52       F 
 22        F      2       3       4       6       6       8       27        29        56       F 
 23        F      2       3       3       5       6       9       26        28        54       F 
 24        F      2       2       3       4       7       9       23        27        50       F 
 25        F      3       3       4       6       7       8       27        31        58       F 
 26        F      2       2       3       6       7       10      29        30        59       F 
 27        F      2       3       4       6       7       9       30        31        61       F 
 28        F      2       3       3       7       6       8       26        29        55       F 
 29        F      3       3       4       7       7       12      33        36        69       F 
 30        F      3       3       4       7       6       10      28        33        61       F 
 31        M      3       3       4       6       5       10      15        31        46        M 
 32        M      2       2       4       6       6       9       16        29        45        M 
 33        M      3       3       3       5       7       9       20        30        50        M 
 34        M      2       2       4       5       6       8       16        27        43        M 
 35        M      3       2       3       5       6       10      17        29        46        M 
 36        M      1       2       4       6       6       10      12        29        41        M 
 37        M      2       3       4       6       6       10      17        31        48        M 
 38        M      2       3       4       5       6       10      14        30        44        M 
 39        M      3       3       4       5       6       9       19        30        49        M 
 40        M      2       3       4       6       6       9       10        30        40        M 
 41        M      3       2       3       6       6       9       15        29        44        M 
 42        M      3       2       4       6       6       7       17        28        45        M 
 43        N      3       2       4       5       8       2 d     -         -         24          N* 
 44        N      6       3       4       1 d     -       -       -         -         14          N* 
 45        N      5       4       1 d     -       -       -       -         -         10          N* 
 46        N      3       3 d     -       -       -       -       -         -         6           N* 
 47        N      5       3       6       1 d     -       -       -         -         15          N* 
 48        F      3       2       4       7       7       10      22        33        55       F 
 49        F      2       3       4       5       6       9       23        29        52       F 
 50        F      3       3       4       6       6       10      28        32        60       F 
 51        F      3       3       3       5       6       10      24        30        54       F 
 52        F      2       3       4       6       6       8       27        29        56       F 
 53        F      2       3       3       5       6       11      26        30        56       F 
 54        F      2       2       3       4       7       11      23        29        52       F 
 55        F      3       3       4       6       7       8       27        31        58       F 
 56        F      2       2       3       6       7       10      29        30        59       F 
 57        F      2       3       4       6       7       9       30        31        61       F 
 58        F      2       3       3       7       6       8       26        29        55       F 
 59        F      3       3       4       7       7       12      33        36        69       F 
 60        F      3       3       4       7       6       10      28        33        61       F 
 61        M      3       3       4       6       5       10      15        31        46        M 
 62        M      2       2       4       6       6       9       16        29        45        M 
 63        M      3       3       3       5       7       9       20        30        50        M 
 64        M      2       2       4       5       6       8       16        27        43        M 
 65        M      3       2       3       5       6       10      17        29        46        M 
 66        M      1       2       4       6       6       10      12        29        41        M 
 67        M      2       3       4       6       6       10      17        31        48        M 
 68        M      2       3       4       5       6       10      14        30        44        M 
 69        M      3       3       4       5       6       9       19        30        49        M 
 70        M      2       3       4       6       6       9       10        30        40        M 
 71        M      3       2       3       6       6       9       15        29        44        M 
 72        M      3       2       4       6       6       7       17        28        45        M 
 73        N      3       2       4       5       8       2 d     -         -         24          N* 
 74        N      6       3       4       1 d     -       -       -         -         14          N* 
 75        N      5       4       1 d     -       -       -       -         -         10          N* 
 76        N      3       3 d     -       -       -       -       -         -         6           N* 
 77        N      5       3       6       1 d     -       -       -         -         15          N* 
 78        F      3       2       4       7       7       10      22        33        55       F 
 79        F      2       3       4       5       6       9       23        29        52       F 
 80        F      3       3       4       6       6       10      28        32        60       F 
 81        F      3       3       3       5       6       10      24        30        54       F 
 82        F      2       3       4       6       6       8       27        29        56       F 
 83        F      2       3       3       5       6       11      26        30        56       F 
 84        F      2       2       3       4       7       11      23        29        52       F 
 85        F      3       3       4       6       7       8       27        31        58       F 
 86        F      2       2       3       6       7       10      29        30        59       F 
 87        F      2       3       4       6       7       9       30        31        61       F 
 88        F      2       3       3       7       6       8       26        29        55       F 
 89        F      3       3       4       7       7       12      33        36        69       F 
 90        F      3       3       4       7       6       10      28        33        61       F 
 91        F      3       3       3       5       6       10      24        30        54       F 
 92        F      2       3       4       6       6       8       27        29        56       F 
 93        F      2       3       3       5       6       11      26        30        56       F 
 94        F      2       2       3       4       7       11      23        29        52       F 
 95        F      3       3       4       6       7       8       27        31        58       F 
 96        M      3       3       4       6       5       10      15        31        46        M 
 97        M      2       2       4       6       6       9       16        29        45        M 
 98        M      3       3       3       5       7       9       20        30        50        M 
 99        M      2       2       4       5       6       8       16        27        43        M 
 100       M      3       2       3       5       6       10      17        29        46        M 
--------------------------------------------------------------------------------------------------------------
N                 100     97      93      89      89      85      85        85        100  
--------------------------------------------------------------------------------------------------------------
Mean              2.64    2.69    3.73    5.66    6.28    9.25    21.27     29.91     45.62  
--------------------------------------------------------------------------------------------------------------
Maximum           6       4       6       7       8       12      33        36        69  
--------------------------------------------------------------------------------------------------------------
Minimum           1       2       3       4       5       7       10        27        6  
--------------------------------------------------------------------------------------------------------------
Variance          0.78    0.3     0.33    0.57    0.36    1.24    36.68     3.35      229.19  
--------------------------------------------------------------------------------------------------------------
S.D.              0.88    0.55    0.57    0.75    0.6     1.11    6.06      1.83      15.14  
--------------------------------------------------------------------------------------------------------------
S.E.              0.088   0.056   0.059   0.08    0.064   0.121   0.657     0.198     1.514  
--------------------------------------------------------------------------------------------------------------
d - dead.
Max. longevity of male adult = 20 
Max. longevity of female adult = 33 
Max. total longevity of female = 69 
Number of individuals developed to female adult stage = 43 
Number of individuals developed to male adult stage = 42 
Max. total longevity of male = 50 
Number of individuals died in immature stage = 15 

                                                                     Page 2 
 
 
 
 
 
Table 2. Age-specific fecundity of each individual based on "adult age".
=====================================================================================================
Indiv.                              Age interval
 no.             0-<1       1-<2       2-<3       3-<4       4-<5       5-<6       6-<7       7-<8 
-----------------------------------------------------------------------------------------------------
 19               0          0          0          0          19         23         22         19.5  
 20               0          0          0          0          18         18.5       23         17.5  
 21               0          0          0          19         22         21.5       19         13.5  
 22               0          0          0          0          18         22.5       19         17  
 23               0          0          0          0          18         22         21.5       19  
 24               0          0          0          0          16.5       24.5       21.5       18  
 25               0          0          0          0          0          15         19.5       23.5  
 26               0          0          0          14.5       17.5       21.5       23.5       17.5  
 27               0          0          0          0          17         19         24.5       18.5  
 28               0          0          0          0          0          19.5       22         24  
 29               0          0          0          0          14.5       17.5       21.5       23.5  
 30               0          0          0          0          0          10.5       14.5       17.5  
 48               0          0          0          0          0          0          15.5       18.5  
 49               0          0          0          0          19         23         22         19.5  
 50               0          0          0          0          18         18.5       23         17.5  
 51               0          0          0          19         22         21.5       19         13.5  
 52               0          0          0          0          18         22.5       19         17  
 53               0          0          0          0          18         22         21.5       19  
 54               0          0          0          0          16.5       24.5       21.5       18  
 55               0          0          0          0          0          15         19.5       23.5  
 56               0          0          0          14.5       17.5       21.5       23.5       17.5  
 57               0          0          0          0          17         19         24.5       18.5  
 58               0          0          0          0          0          19.5       22         24  
 59               0          0          0          0          14.5       17.5       21.5       23.5  
 60               0          0          0          0          0          10.5       14.5       17.5  
 78               0          0          0          0          0          0          15.5       18.5  
 79               0          0          0          0          19         23         22         19.5  
 80               0          0          0          0          18         18.5       23         17.5  
 81               0          0          0          19         22         21.5       19         13.5  
 82               0          0          0          0          18         22.5       19         17  
 83               0          0          0          0          18         22         21.5       19  
 84               0          0          0          0          16.5       24.5       21.5       18  
 85               0          0          0          0          0          15         19.5       23.5  
 86               0          0          0          14.5       17.5       21.5       23.5       17.5  
 87               0          0          0          0          17         19         24.5       18.5  
 88               0          0          0          0          0          19.5       22         24  
 89               0          0          0          0          14.5       17.5       21.5       23.5  
 90               0          0          0          0          0          10.5       14.5       17.5  
 91               0          0          0          19         22         21.5       19         13.5  
 92               0          0          0          0          18         22.5       19         17  
 93               0          0          0          0          18         22         21.5       19  
 94               0          0          0          0          16.5       24.5       21.5       18  
 95               0          0          0          0          0          15         19.5       23.5  
-----------------------------------------------------------------------------------------------------
 N                43         43         43         43         43         43         43         43  
-----------------------------------------------------------------------------------------------------
Mean              0          0          0          2.78       12.93      18.85      20.6       18.95  
-----------------------------------------------------------------------------------------------------
S.D.              0          0          0          6.44       8.31       5.58       2.66       3.01  
-----------------------------------------------------------------------------------------------------
S.E.              0          0          0          0.982      1.267      0.851      0.406      0.459  
-----------------------------------------------------------------------------------------------------
d - dead.

                                                                     Page 3 
 
 
 
 
 
Table 2. (Continued)
=====================================================================================================
Indiv.                              Age interval
 no.             8-<9       9-<10      10-<11     11-<12     12-<13     13-<14     14-<15     15-<16 
-----------------------------------------------------------------------------------------------------
 19               15         11.5       7.5        0          0          0          0          0  
 20               10.5       8.5        7          2.5        0          0          0          0  
 21               10.5       8.5        7          4.5        0          0          0          0  
 22               14.5       12.5       9          6          4.5        0          0          0  
 23               12.5       8.5        4.5        1          0          0          0          0  
 24               14.5       11         7.5        3.5        0          0          0          0  
 25               22         17         12         9.5        7.5        3.5        0          0  
 26               16         14         11.5       9.5        6.5        4.5        1          0  
 27               13.5       9.5        8          2.5        0          0          0          0  
 28               17.5       15.5       12         9          6.5        3          1          0  
 29               17.5       16         14         11.5       9.5        6.5        3.5        0  
 30               21.5       23.5       17.5       16         14         11.5       9.5        6.5  
 48               17.5       13         11         8.5        4.5        0          0          0  
 49               15         11.5       7.5        0          0          0          0          0  
 50               10.5       8.5        7          2.5        0          0          0          0  
 51               10.5       8.5        7          4.5        0          0          0          0  
 52               14.5       12.5       9          6          4.5        0          0          0  
 53               12.5       8.5        4.5        1          0          0          0          0  
 54               14.5       11         7.5        3.5        0          0          0          0  
 55               22         17         12         9.5        7.5        3.5        0          0  
 56               16         14         11.5       9.5        6.5        4.5        1          0  
 57               13.5       9.5        8          2.5        0          0          0          0  
 58               17.5       15.5       12         9          6.5        3          1          0  
 59               17.5       16         14         11.5       9.5        6.5        3.5        0  
 60               21.5       23.5       17.5       16         14         11.5       9.5        6.5  
 78               17.5       13         11         8.5        4.5        0          0          0  
 79               15         11.5       7.5        0          0          0          0          0  
 80               10.5       8.5        7          2.5        0          0          0          0  
 81               10.5       8.5        7          4.5        0          0          0          0  
 82               14.5       12.5       9          6          4.5        0          0          0  
 83               12.5       8.5        4.5        1          0          0          0          0  
 84               14.5       11         7.5        3.5        0          0          0          0  
 85               22         17         12         9.5        7.5        3.5        0          0  
 86               16         14         11.5       9.5        6.5        4.5        1          0  
 87               13.5       9.5        8          2.5        0          0          0          0  
 88               17.5       15.5       12         9          6.5        3          1          0  
 89               17.5       16         14         11.5       9.5        6.5        3.5        0  
 90               21.5       23.5       17.5       16         14         11.5       9.5        6.5  
 91               10.5       8.5        7          4.5        0          0          0          0  
 92               14.5       12.5       9          6          4.5        0          0          0  
 93               12.5       8.5        4.5        1          0          0          0          0  
 94               14.5       11         7.5        3.5        0          0          0          0  
 95               22         17         12         9.5        7.5        3.5        0          0  
-----------------------------------------------------------------------------------------------------
 N                43         43         43         43         43         43         43         43  
-----------------------------------------------------------------------------------------------------
Mean              15.48      12.83      9.64       6.23       3.87       2.1        1.05       0.45  
-----------------------------------------------------------------------------------------------------
S.D.              3.59       4.16       3.42       4.44       4.4        3.34       2.52       1.68  
-----------------------------------------------------------------------------------------------------
S.E.              0.548      0.634      0.522      0.678      0.671      0.51       0.384      0.256  
-----------------------------------------------------------------------------------------------------
d - dead.

                                                                     Page 4 
 
 
 
 
 
Table 2. (Continued)
=====================================================================================================
Indiv.                              Age interval
 no.             16-<17     17-<18     18-<19     19-<20     20-<21     21-<22     22-<23     23-<24 
-----------------------------------------------------------------------------------------------------
 19               0          0          0          0          0          0          0 d        - 
 20               0          0          0          0          0          0          0          0  
 21               0          0          0          0          0          0          0          0 d 
 22               0          0          0          0          0          0          0          0  
 23               0          0          0          0          0          0          0          0  
 24               0          0          0          0          0          0          0 d        - 
 25               0          0          0          0          0          0          0          0  
 26               0          0          0          0          0          0          0          0  
 27               0          0          0          0          0          0          0          0  
 28               0          0          0          0          0          0          0          0  
 29               0          0          0          0          0          0          0          0  
 30               2.5        0          0          0          0          0          0          0  
 48               0          0          0          0          0          0 d        -          - 
 49               0          0          0          0          0          0          0 d        - 
 50               0          0          0          0          0          0          0          0  
 51               0          0          0          0          0          0          0          0 d 
 52               0          0          0          0          0          0          0          0  
 53               0          0          0          0          0          0          0          0  
 54               0          0          0          0          0          0          0 d        - 
 55               0          0          0          0          0          0          0          0  
 56               0          0          0          0          0          0          0          0  
 57               0          0          0          0          0          0          0          0  
 58               0          0          0          0          0          0          0          0  
 59               0          0          0          0          0          0          0          0  
 60               2.5        0          0          0          0          0          0          0  
 78               0          0          0          0          0          0 d        -          - 
 79               0          0          0          0          0          0          0 d        - 
 80               0          0          0          0          0          0          0          0  
 81               0          0          0          0          0          0          0          0 d 
 82               0          0          0          0          0          0          0          0  
 83               0          0          0          0          0          0          0          0  
 84               0          0          0          0          0          0          0 d        - 
 85               0          0          0          0          0          0          0          0  
 86               0          0          0          0          0          0          0          0  
 87               0          0          0          0          0          0          0          0  
 88               0          0          0          0          0          0          0          0  
 89               0          0          0          0          0          0          0          0  
 90               2.5        0          0          0          0          0          0          0  
 91               0          0          0          0          0          0          0          0 d 
 92               0          0          0          0          0          0          0          0  
 93               0          0          0          0          0          0          0          0  
 94               0          0          0          0          0          0          0 d        - 
 95               0          0          0          0          0          0          0          0  
-----------------------------------------------------------------------------------------------------
 N                43         43         43         43         43         43         41         34  
-----------------------------------------------------------------------------------------------------
Mean              0.17       0          0          0          0          0          0          0  
-----------------------------------------------------------------------------------------------------
S.D.              0.64       0          0          0          0          0          0          0  
-----------------------------------------------------------------------------------------------------
S.E.              0.098      0          0          0          0          0          0          0  
-----------------------------------------------------------------------------------------------------
d - dead.

                                                                     Page 5 
 
 
 
 
 
Table 2. (Continued)
=====================================================================================================
Indiv.                              Age interval
 no.             24-<25     25-<26     26-<27     27-<28     28-<29     29-<30     30-<31     31-<32 
-----------------------------------------------------------------------------------------------------
 19               -          -          -          -          -          -          -          - 
 20               0          0          0          0 d        -          -          -          - 
 21               -          -          -          -          -          -          -          - 
 22               0          0          0 d        -          -          -          -          - 
 23               0          0 d        -          -          -          -          -          - 
 24               -          -          -          -          -          -          -          - 
 25               0          0          0 d        -          -          -          -          - 
 26               0          0          0          0          0 d        -          -          - 
 27               0          0          0          0          0          0 d        -          - 
 28               0          0 d        -          -          -          -          -          - 
 29               0          0          0          0          0          0          0          0  
 30               0          0          0          0 d        -          -          -          - 
 48               -          -          -          -          -          -          -          - 
 49               -          -          -          -          -          -          -          - 
 50               0          0          0          0 d        -          -          -          - 
 51               -          -          -          -          -          -          -          - 
 52               0          0          0 d        -          -          -          -          - 
 53               0          0 d        -          -          -          -          -          - 
 54               -          -          -          -          -          -          -          - 
 55               0          0          0 d        -          -          -          -          - 
 56               0          0          0          0          0 d        -          -          - 
 57               0          0          0          0          0          0 d        -          - 
 58               0          0 d        -          -          -          -          -          - 
 59               0          0          0          0          0          0          0          0  
 60               0          0          0          0 d        -          -          -          - 
 78               -          -          -          -          -          -          -          - 
 79               -          -          -          -          -          -          -          - 
 80               0          0          0          0 d        -          -          -          - 
 81               -          -          -          -          -          -          -          - 
 82               0          0          0 d        -          -          -          -          - 
 83               0          0 d        -          -          -          -          -          - 
 84               -          -          -          -          -          -          -          - 
 85               0          0          0 d        -          -          -          -          - 
 86               0          0          0          0          0 d        -          -          - 
 87               0          0          0          0          0          0 d        -          - 
 88               0          0 d        -          -          -          -          -          - 
 89               0          0          0          0          0          0          0          0  
 90               0          0          0          0 d        -          -          -          - 
 91               -          -          -          -          -          -          -          - 
 92               0          0          0 d        -          -          -          -          - 
 93               0          0 d        -          -          -          -          -          - 
 94               -          -          -          -          -          -          -          - 
 95               0          0          0 d        -          -          -          -          - 
-----------------------------------------------------------------------------------------------------
 N                30         30         23         15         9          6          3          3  
-----------------------------------------------------------------------------------------------------
Mean              0          0          0          0          0          0          0          0  
-----------------------------------------------------------------------------------------------------
S.D.              0          0          0          0          0          0          0          0  
-----------------------------------------------------------------------------------------------------
S.E.              0          0          0          0          0          0          0          0  
-----------------------------------------------------------------------------------------------------
d - dead.

                                                                     Page 6 
 
 
 
 
 
Table 2. (Continued)
==========================================================================================
Indiv.                           Age interval
 no.             32-<33      Total  Ovi-days Ovi-unit(=n)  Eggs/OU  SE(Eggs/OU)  Adult (d) 
------------------------------------------------------------------------------------------
 19               -          117.5      7          7          16.79      2.16       23 
 20               -          105.5      8          8          13.19      2.49       28 
 21               -          125.5      9          9          13.94      2.21       24 
 22               -          123        9          9          13.67      2.05       27 
 23               -          107        8          8          13.38      2.83       26 
 24               -          117        8          8          14.62      2.49       23 
 25               -          129.5      9          9          14.39      2.27       27 
 26               -          157.5      12         12         13.12      1.96       29 
 27               -          112.5      8          8          14.06      2.51       30 
 28               -          130        10         10         13         2.53       26 
 29               0 d        155.5      11         11         14.14      1.83       33 
 30               -          165        12         12         13.75      1.74       28 
 48               -          88.5       7          7          12.64      1.9        22 
 49               -          117.5      7          7          16.79      2.16       23 
 50               -          105.5      8          8          13.19      2.49       28 
 51               -          125.5      9          9          13.94      2.21       24 
 52               -          123        9          9          13.67      2.05       27 
 53               -          107        8          8          13.38      2.83       26 
 54               -          117        8          8          14.62      2.49       23 
 55               -          129.5      9          9          14.39      2.27       27 
 56               -          157.5      12         12         13.12      1.96       29 
 57               -          112.5      8          8          14.06      2.51       30 
 58               -          130        10         10         13         2.53       26 
 59               0 d        155.5      11         11         14.14      1.83       33 
 60               -          165        12         12         13.75      1.74       28 
 78               -          88.5       7          7          12.64      1.9        22 
 79               -          117.5      7          7          16.79      2.16       23 
 80               -          105.5      8          8          13.19      2.49       28 
 81               -          125.5      9          9          13.94      2.21       24 
 82               -          123        9          9          13.67      2.05       27 
 83               -          107        8          8          13.38      2.83       26 
 84               -          117        8          8          14.62      2.49       23 
 85               -          129.5      9          9          14.39      2.27       27 
 86               -          157.5      12         12         13.12      1.96       29 
 87               -          112.5      8          8          14.06      2.51       30 
 88               -          130        10         10         13         2.53       26 
 89               0 d        155.5      11         11         14.14      1.83       33 
 90               -          165        12         12         13.75      1.74       28 
 91               -          125.5      9          9          13.94      2.21       24 
 92               -          123        9          9          13.67      2.05       27 
 93               -          107        8          8          13.38      2.83       26 
 94               -          117        8          8          14.62      2.49       23 
 95               -          129.5      9          9          14.39      2.27       27 
------------------------------------------------------------------------------------------
 N                3          43         43         43         390 OU     390 OU     43 
------------------------------------------------------------------------------------------
Mean              0          125.94     9.07       9.07       13.89 *   -           26.58  
------------------------------------------------------------------------------------------
S.D.              0          20.05      1.56       1.56       6.44 *    -           2.89  
------------------------------------------------------------------------------------------
S.E.              0          3.058      0.239      0.24       0.33 *    -           0.441  
------------------------------------------------------------------------------------------
d - dead.
Please read "Note well" messages.
d -dead.
OU - Oviposition time unit.  *: This is the weighted value calculated from the raw data of all individuals.
Maximum of total fecundity = 165 
Maximum of daily fecundity = 24.5 
Minimum of non-zero fecundity = 88.5 observed for female no. 48, 78
Maximum of adult age-specific fecundity = 20.6046511627907 at "adult" age 6 
Mean of preadult duration of females = 30.58 
Maximum of age-specific fecundity = 20.6046511627907 at age 36.58  (Preadult duration = 30.58 )
Ovi-units = Oviposition time units
 
*****************************************************************************************************************
Note well!
These means (except the total fecundity, oviposition units, and adult units) are calculated based on
the assumption that all females emerged at the same time and they have been used as adult age-specific
fecundities m(x) in many papers based on the female age-specific life tables (Lewis 1942, Leslie 1945,
Birch 1948, Carey 1993, etc.). However, the developmental rate varies among individuals and this 
variation always results in significant overlapping of stages.  Therefore, these daily mean fecundities
are NOT the true age-specific fecundities and should not be used to calculate the intrinsic rate of 
increase, finite rate, net reproductive rate, mean generation time or to simulate the population growth.
*****************************************************************************************************************
The sum of age-specific mean fecundity is: 125.9419 
It is usually DIFFERENT from the female mean fecundity, i.e. 125.9419 .(If they are the same,
it is only a rare coincidence.) The calculation of the adult age-specific mean fecundity here includes ONLY
those individuals survived to female adult.  Thus, the preadult mortality is ignored.  Therefore, it is 
similar to Sum[l(x)*m(x)] with preadult survival rate l(x)=1. According to Chi and Su (2006), for the female
age-specific life table without preadult mortality, the net reproductive Sum[l(x)*m(x)] should equal the 
mean female fecundity (F). This inconsistency shows that the age-specific fecundity m(x) based on the adult
age is wrong and should NOT be used.
 
References:
Chi, H. and H. Liu. 1985. Two new methods for the study of insect population ecology. Bull. Inst. Zool.
     Acad. Sin. 24: 225-240.
Chi, H. 1988. Life-table analysis incorporating both sexes and variable development rates among individuals.
     Environmental Entomology 17: 26-34.
Chi, H. and H. Y. Su. 2006. Age-stage, two-sex life tables of Aphidius gifuensis (Ashmead) (Hymenoptera:
     Braconidae) and its host Myzus persicae (Sulzer) (Homoptera: Aphididae) with mathematical proof of the
     relationship between female fecundity and the net reproductive rate. Environmental Entomology 35(1): 10-21.
Huang, Y. B. and H. Chi. 2012. Age-stage, two-sex life tables of Bactrocera cucurbitae (Coquillett) (Diptera:
     Tephritidae) with a discussion on the problem of applying female age-specific life tables to insect 
     populations. Insect Science 19: 263-273.
Huang, Y. B. and H. Chi. 2013. Life tables of Bactrocera cucurbitae (Diptera: Tephritidae): with an invalidation
     of the jackknife technique. Journal of Applied Entomology 137: 327-339.
Huang, H. W., H. Chi, and C. L. Smith. 2018. Linking demography and consumption of Henosepilachna vigintiocto-
     -punctata (Coleoptera: Coccinellidae) fed on Solanum photeinocarpum: with a new method to project the
     uncertainty of population growth and consumption. Journal of Economic Entomology. 111(1): 1-9.

                                                                     Page 7 
 
 
 
 
 
Table 3. APOP (or APRP) and TPOP (or TPRP) of each reproduced female
(APOP: Adult pre-oviposition period of female adult)
(APRP: Adult pre-reproduction period of female adult)
(TPOP: Total pre-oviposition period of female counted from birth)
(TPRP: Total pre-reproduction period of female counted from birth)
If your insects lay eggs, you should use APOP and TPOP.
If your insects don't lay eggs, you should use APRP and TPRP.
===================================
Indiv. no.  APOP/APRP   TPOP/TPRP
-----------------------------------
     19          4         33 
     20          4         35 
     21          3         31 
     22          4         33 
     23          4         32 
     24          4         31 
     25          5         36 
     26          3         33 
     27          4         35 
     28          5         34 
     29          4         40 
     30          5         38 
     48          6         39 
     49          4         33 
     50          4         36 
     51          3         33 
     52          4         33 
     53          4         34 
     54          4         33 
     55          5         36 
     56          3         33 
     57          4         35 
     58          5         34 
     59          4         40 
     60          5         38 
     78          6         39 
     79          4         33 
     80          4         36 
     81          3         33 
     82          4         33 
     83          4         34 
     84          4         33 
     85          5         36 
     86          3         33 
     87          4         35 
     88          5         34 
     89          4         40 
     90          5         38 
     91          3         33 
     92          4         33 
     93          4         34 
     94          4         33 
     95          5         36 
-----------------------------------
     N           43        43 
-----------------------------------
    Min          3         31 
-----------------------------------
    Max          6         40 
-----------------------------------
    Mean         4.16      34.74 
-----------------------------------
    S.D.         0.7537    2.4309 
-----------------------------------
    S.E.         0.1149    0.3707 
-----------------------------------
 
Note well! 
The APOP is calculated based on the adult stage. It assumes
all females emerged at the same time.  This pre-oviposition
period ignores the length of the preadult stage.  It 
should be used with caution.  The TPOP takes the total 
preadult stage into consideration.  The TPOP is the 
true pre-oviposition period.  It can be used to show
the effect of first egg-producing age on the reproductive
value.  But it is not necessarily in coincidence with
the maximum of reproductive value.

                                                                     Page 8 
 
 
 
 
 
Table 4. Age-specific fecundity of each female individual from age 0
====================================================================================================
Indiv.                              Age interval
 no.             0-<1       1-<2       2-<3       3-<4       4-<5       5-<6       6-<7       7-<8 
----------------------------------------------------------------------------------------------------
 19               -          -          -          -          -          -          -          - 
 20               -          -          -          -          -          -          -          - 
 21               -          -          -          -          -          -          -          - 
 22               -          -          -          -          -          -          -          - 
 23               -          -          -          -          -          -          -          - 
 24               -          -          -          -          -          -          -          - 
 25               -          -          -          -          -          -          -          - 
 26               -          -          -          -          -          -          -          - 
 27               -          -          -          -          -          -          -          - 
 28               -          -          -          -          -          -          -          - 
 29               -          -          -          -          -          -          -          - 
 30               -          -          -          -          -          -          -          - 
 48               -          -          -          -          -          -          -          - 
 49               -          -          -          -          -          -          -          - 
 50               -          -          -          -          -          -          -          - 
 51               -          -          -          -          -          -          -          - 
 52               -          -          -          -          -          -          -          - 
 53               -          -          -          -          -          -          -          - 
 54               -          -          -          -          -          -          -          - 
 55               -          -          -          -          -          -          -          - 
 56               -          -          -          -          -          -          -          - 
 57               -          -          -          -          -          -          -          - 
 58               -          -          -          -          -          -          -          - 
 59               -          -          -          -          -          -          -          - 
 60               -          -          -          -          -          -          -          - 
 78               -          -          -          -          -          -          -          - 
 79               -          -          -          -          -          -          -          - 
 80               -          -          -          -          -          -          -          - 
 81               -          -          -          -          -          -          -          - 
 82               -          -          -          -          -          -          -          - 
 83               -          -          -          -          -          -          -          - 
 84               -          -          -          -          -          -          -          - 
 85               -          -          -          -          -          -          -          - 
 86               -          -          -          -          -          -          -          - 
 87               -          -          -          -          -          -          -          - 
 88               -          -          -          -          -          -          -          - 
 89               -          -          -          -          -          -          -          - 
 90               -          -          -          -          -          -          -          - 
 91               -          -          -          -          -          -          -          - 
 92               -          -          -          -          -          -          -          - 
 93               -          -          -          -          -          -          -          - 
 94               -          -          -          -          -          -          -          - 
 95               -          -          -          -          -          -          -          - 
----------------------------------------------------------------------------------------------------
Female            -          -          -          -          -          -          -          - 
----------------------------------------------------------------------------------------------------
Total             100        100        100        100        100        100        97         95  
----------------------------------------------------------------------------------------------------
Mean             -          -          -          -          -          -          -          - 
----------------------------------------------------------------------------------------------------
S.D.              -          -          -          -          -          -          -          - 
----------------------------------------------------------------------------------------------------
S.E.              -          -          -          -          -          -          -          - 
----------------------------------------------------------------------------------------------------
d - dead.

                                                                     Page 9 
 
 
 
 
 
Table 4 (Continued)
====================================================================================================
Indiv.                              Age interval
 no.             8-<9       9-<10      10-<11     11-<12     12-<13     13-<14     14-<15     15-<16 
----------------------------------------------------------------------------------------------------
 19               -          -          -          -          -          -          -          - 
 20               -          -          -          -          -          -          -          - 
 21               -          -          -          -          -          -          -          - 
 22               -          -          -          -          -          -          -          - 
 23               -          -          -          -          -          -          -          - 
 24               -          -          -          -          -          -          -          - 
 25               -          -          -          -          -          -          -          - 
 26               -          -          -          -          -          -          -          - 
 27               -          -          -          -          -          -          -          - 
 28               -          -          -          -          -          -          -          - 
 29               -          -          -          -          -          -          -          - 
 30               -          -          -          -          -          -          -          - 
 48               -          -          -          -          -          -          -          - 
 49               -          -          -          -          -          -          -          - 
 50               -          -          -          -          -          -          -          - 
 51               -          -          -          -          -          -          -          - 
 52               -          -          -          -          -          -          -          - 
 53               -          -          -          -          -          -          -          - 
 54               -          -          -          -          -          -          -          - 
 55               -          -          -          -          -          -          -          - 
 56               -          -          -          -          -          -          -          - 
 57               -          -          -          -          -          -          -          - 
 58               -          -          -          -          -          -          -          - 
 59               -          -          -          -          -          -          -          - 
 60               -          -          -          -          -          -          -          - 
 78               -          -          -          -          -          -          -          - 
 79               -          -          -          -          -          -          -          - 
 80               -          -          -          -          -          -          -          - 
 81               -          -          -          -          -          -          -          - 
 82               -          -          -          -          -          -          -          - 
 83               -          -          -          -          -          -          -          - 
 84               -          -          -          -          -          -          -          - 
 85               -          -          -          -          -          -          -          - 
 86               -          -          -          -          -          -          -          - 
 87               -          -          -          -          -          -          -          - 
 88               -          -          -          -          -          -          -          - 
 89               -          -          -          -          -          -          -          - 
 90               -          -          -          -          -          -          -          - 
 91               -          -          -          -          -          -          -          - 
 92               -          -          -          -          -          -          -          - 
 93               -          -          -          -          -          -          -          - 
 94               -          -          -          -          -          -          -          - 
 95               -          -          -          -          -          -          -          - 
----------------------------------------------------------------------------------------------------
Female            -          -          -          -          -          -          -          - 
----------------------------------------------------------------------------------------------------
Total             95         95         93         93         93         93         91         89  
----------------------------------------------------------------------------------------------------
Mean             -          -          -          -          -          -          -          - 
----------------------------------------------------------------------------------------------------
S.D.              -          -          -          -          -          -          -          - 
----------------------------------------------------------------------------------------------------
S.E.              -          -          -          -          -          -          -          - 
----------------------------------------------------------------------------------------------------
d - dead.

                                                                     Page 10 
 
 
 
 
 
Table 4 (Continued)
====================================================================================================
Indiv.                              Age interval
 no.             16-<17     17-<18     18-<19     19-<20     20-<21     21-<22     22-<23     23-<24 
----------------------------------------------------------------------------------------------------
 19               -          -          -          -          -          -          -          - 
 20               -          -          -          -          -          -          -          - 
 21               -          -          -          -          -          -          -          - 
 22               -          -          -          -          -          -          -          - 
 23               -          -          -          -          -          -          -          - 
 24               -          -          -          -          -          -          -          - 
 25               -          -          -          -          -          -          -          - 
 26               -          -          -          -          -          -          -          - 
 27               -          -          -          -          -          -          -          - 
 28               -          -          -          -          -          -          -          - 
 29               -          -          -          -          -          -          -          - 
 30               -          -          -          -          -          -          -          - 
 48               -          -          -          -          -          -          -          - 
 49               -          -          -          -          -          -          -          - 
 50               -          -          -          -          -          -          -          - 
 51               -          -          -          -          -          -          -          - 
 52               -          -          -          -          -          -          -          - 
 53               -          -          -          -          -          -          -          - 
 54               -          -          -          -          -          -          -          - 
 55               -          -          -          -          -          -          -          - 
 56               -          -          -          -          -          -          -          - 
 57               -          -          -          -          -          -          -          - 
 58               -          -          -          -          -          -          -          - 
 59               -          -          -          -          -          -          -          - 
 60               -          -          -          -          -          -          -          - 
 78               -          -          -          -          -          -          -          - 
 79               -          -          -          -          -          -          -          - 
 80               -          -          -          -          -          -          -          - 
 81               -          -          -          -          -          -          -          - 
 82               -          -          -          -          -          -          -          - 
 83               -          -          -          -          -          -          -          - 
 84               -          -          -          -          -          -          -          - 
 85               -          -          -          -          -          -          -          - 
 86               -          -          -          -          -          -          -          - 
 87               -          -          -          -          -          -          -          - 
 88               -          -          -          -          -          -          -          - 
 89               -          -          -          -          -          -          -          - 
 90               -          -          -          -          -          -          -          - 
 91               -          -          -          -          -          -          -          - 
 92               -          -          -          -          -          -          -          - 
 93               -          -          -          -          -          -          -          - 
 94               -          -          -          -          -          -          -          - 
 95               -          -          -          -          -          -          -          - 
----------------------------------------------------------------------------------------------------
Female            -          -          -          -          -          -          -          - 
----------------------------------------------------------------------------------------------------
Total             89         89         89         89         89         89         89         89  
----------------------------------------------------------------------------------------------------
Mean             -          -          -          -          -          -          -          - 
----------------------------------------------------------------------------------------------------
S.D.              -          -          -          -          -          -          -          - 
----------------------------------------------------------------------------------------------------
S.E.              -          -          -          -          -          -          -          - 
----------------------------------------------------------------------------------------------------
d - dead.

                                                                     Page 11 
 
 
 
 
 
Table 4 (Continued)
====================================================================================================
Indiv.                              Age interval
 no.             24-<25     25-<26     26-<27     27-<28     28-<29     29-<30     30-<31     31-<32 
----------------------------------------------------------------------------------------------------
 19               -          -          -          -          -          0          0          0  
 20               -          -          -          -          -          -          -          0  
 21               -          -          -          -          0          0          0          19  
 22               -          -          -          -          -          0          0          0  
 23               -          -          -          -          0          0          0          0  
 24               -          -          -          0          0          0          0          16.5  
 25               -          -          -          -          -          -          -          0  
 26               -          -          -          -          -          -          0          0  
 27               -          -          -          -          -          -          -          0  
 28               -          -          -          -          -          0          0          0  
 29               -          -          -          -          -          -          -          - 
 30               -          -          -          -          -          -          -          - 
 48               -          -          -          -          -          -          -          - 
 49               -          -          -          -          -          0          0          0  
 50               -          -          -          -          -          -          -          - 
 51               -          -          -          -          -          -          0          0  
 52               -          -          -          -          -          0          0          0  
 53               -          -          -          -          -          -          0          0  
 54               -          -          -          -          -          0          0          0  
 55               -          -          -          -          -          -          -          0  
 56               -          -          -          -          -          -          0          0  
 57               -          -          -          -          -          -          -          0  
 58               -          -          -          -          -          0          0          0  
 59               -          -          -          -          -          -          -          - 
 60               -          -          -          -          -          -          -          - 
 78               -          -          -          -          -          -          -          - 
 79               -          -          -          -          -          0          0          0  
 80               -          -          -          -          -          -          -          - 
 81               -          -          -          -          -          -          0          0  
 82               -          -          -          -          -          0          0          0  
 83               -          -          -          -          -          -          0          0  
 84               -          -          -          -          -          0          0          0  
 85               -          -          -          -          -          -          -          0  
 86               -          -          -          -          -          -          0          0  
 87               -          -          -          -          -          -          -          0  
 88               -          -          -          -          -          0          0          0  
 89               -          -          -          -          -          -          -          - 
 90               -          -          -          -          -          -          -          - 
 91               -          -          -          -          -          -          0          0  
 92               -          -          -          -          -          0          0          0  
 93               -          -          -          -          -          -          0          0  
 94               -          -          -          -          -          0          0          0  
 95               -          -          -          -          -          -          -          0  
----------------------------------------------------------------------------------------------------
Female            -          -          0          1          3          16         25         33  
----------------------------------------------------------------------------------------------------
Total             86         86         86         86         86         86         85         85  
----------------------------------------------------------------------------------------------------
Mean             -          -          -           0          0          0          0          1.08  
----------------------------------------------------------------------------------------------------
S.D.              -          -          -          -          0          0          0          4.3123  
----------------------------------------------------------------------------------------------------
S.E.              -          -          -          -          0          0          0          0.7507  
----------------------------------------------------------------------------------------------------
d - dead.

                                                                     Page 12 
 
 
 
 
 
Table 4 (Continued)
====================================================================================================
Indiv.                              Age interval
 no.             32-<33     33-<34     34-<35     35-<36     36-<37     37-<38     38-<39     39-<40 
----------------------------------------------------------------------------------------------------
 19               0          19         23         22         19.5       15         11.5       7.5  
 20               0          0          0          18         18.5       23         17.5       10.5  
 21               22         21.5       19         13.5       10.5       8.5        7          4.5  
 22               0          18         22.5       19         17         14.5       12.5       9  
 23               18         22         21.5       19         12.5       8.5        4.5        1  
 24               24.5       21.5       18         14.5       11         7.5        3.5        0  
 25               0          0          0          0          15         19.5       23.5       22  
 26               0          14.5       17.5       21.5       23.5       17.5       16         14  
 27               0          0          0          17         19         24.5       18.5       13.5  
 28               0          0          19.5       22         24         17.5       15.5       12  
 29               -          -          -          -          0          0          0          0  
 30               -          0          0          0          0          0          10.5       14.5  
 48               -          0          0          0          0          0          0          15.5  
 49               0          19         23         22         19.5       15         11.5       7.5  
 50               0          0          0          0          18         18.5       23         17.5  
 51               0          19         22         21.5       19         13.5       10.5       8.5  
 52               0          18         22.5       19         17         14.5       12.5       9  
 53               0          0          18         22         21.5       19         12.5       8.5  
 54               0          16.5       24.5       21.5       18         14.5       11         7.5  
 55               0          0          0          0          15         19.5       23.5       22  
 56               0          14.5       17.5       21.5       23.5       17.5       16         14  
 57               0          0          0          17         19         24.5       18.5       13.5  
 58               0          0          19.5       22         24         17.5       15.5       12  
 59               -          -          -          -          0          0          0          0  
 60               -          0          0          0          0          0          10.5       14.5  
 78               -          0          0          0          0          0          0          15.5  
 79               0          19         23         22         19.5       15         11.5       7.5  
 80               0          0          0          0          18         18.5       23         17.5  
 81               0          19         22         21.5       19         13.5       10.5       8.5  
 82               0          18         22.5       19         17         14.5       12.5       9  
 83               0          0          18         22         21.5       19         12.5       8.5  
 84               0          16.5       24.5       21.5       18         14.5       11         7.5  
 85               0          0          0          0          15         19.5       23.5       22  
 86               0          14.5       17.5       21.5       23.5       17.5       16         14  
 87               0          0          0          17         19         24.5       18.5       13.5  
 88               0          0          19.5       22         24         17.5       15.5       12  
 89               -          -          -          -          0          0          0          0  
 90               -          0          0          0          0          0          10.5       14.5  
 91               0          19         22         21.5       19         13.5       10.5       8.5  
 92               0          18         22.5       19         17         14.5       12.5       9  
 93               0          0          18         22         21.5       19         12.5       8.5  
 94               0          16.5       24.5       21.5       18         14.5       11         7.5  
 95               0          0          0          0          15         19.5       23.5       22  
----------------------------------------------------------------------------------------------------
Female            35         40         40         40         43         43         43         43  
----------------------------------------------------------------------------------------------------
Total             85         85         85         85         85         85         85         84  
----------------------------------------------------------------------------------------------------
Mean              1.84       8.6        13.05      14.59      15.12      13.6       12.57      10.79  
----------------------------------------------------------------------------------------------------
S.D.              6.1582     9.2814     10.4162    9.3273     7.9559     7.5455     6.7105     5.8678  
----------------------------------------------------------------------------------------------------
S.E.              1.0409     1.4675     1.6469     1.4748     1.2133     1.1507     1.0233     0.8948  
----------------------------------------------------------------------------------------------------
d - dead.

                                                                     Page 13 
 
 
 
 
 
Table 4 (Continued)
====================================================================================================
Indiv.                              Age interval
 no.             40-<41     41-<42     42-<43     43-<44     44-<45     45-<46     46-<47     47-<48 
----------------------------------------------------------------------------------------------------
 19               0          0          0          0          0          0          0          0  
 20               8.5        7          2.5        0          0          0          0          0  
 21               0          0          0          0          0          0          0          0  
 22               6          4.5        0          0          0          0          0          0  
 23               0          0          0          0          0          0          0          0  
 24               0          0          0          0          0          0          0          0  
 25               17         12         9.5        7.5        3.5        0          0          0  
 26               11.5       9.5        6.5        4.5        1          0          0          0  
 27               9.5        8          2.5        0          0          0          0          0  
 28               9          6.5        3          1          0          0          0          0  
 29               14.5       17.5       21.5       23.5       17.5       16         14         11.5  
 30               17.5       21.5       23.5       17.5       16         14         11.5       9.5  
 48               18.5       17.5       13         11         8.5        4.5        0          0  
 49               0          0          0          0          0          0          0          0  
 50               10.5       8.5        7          2.5        0          0          0          0  
 51               7          4.5        0          0          0          0          0          0  
 52               6          4.5        0          0          0          0          0          0  
 53               4.5        1          0          0          0          0          0          0  
 54               3.5        0          0          0          0          0          0          0  
 55               17         12         9.5        7.5        3.5        0          0          0  
 56               11.5       9.5        6.5        4.5        1          0          0          0  
 57               9.5        8          2.5        0          0          0          0          0  
 58               9          6.5        3          1          0          0          0          0  
 59               14.5       17.5       21.5       23.5       17.5       16         14         11.5  
 60               17.5       21.5       23.5       17.5       16         14         11.5       9.5  
 78               18.5       17.5       13         11         8.5        4.5        0          0  
 79               0          0          0          0          0          0          0          0  
 80               10.5       8.5        7          2.5        0          0          0          0  
 81               7          4.5        0          0          0          0          0          0  
 82               6          4.5        0          0          0          0          0          0  
 83               4.5        1          0          0          0          0          0          0  
 84               3.5        0          0          0          0          0          0          0  
 85               17         12         9.5        7.5        3.5        0          0          0  
 86               11.5       9.5        6.5        4.5        1          0          0          0  
 87               9.5        8          2.5        0          0          0          0          0  
 88               9          6.5        3          1          0          0          0          0  
 89               14.5       17.5       21.5       23.5       17.5       16         14         11.5  
 90               17.5       21.5       23.5       17.5       16         14         11.5       9.5  
 91               7          4.5        0          0          0          0          0          0  
 92               6          4.5        0          0          0          0          0          0  
 93               4.5        1          0          0          0          0          0          0  
 94               3.5        0          0          0          0          0          0          0  
 95               17         12         9.5        7.5        3.5        0          0          0  
----------------------------------------------------------------------------------------------------
Female            43         43         43         43         43         43         43         43  
----------------------------------------------------------------------------------------------------
Total             81         79         79         74         69         59         53         52  
----------------------------------------------------------------------------------------------------
Mean              9.06       7.69       5.85       4.57       3.13       2.3        1.78       1.47  
----------------------------------------------------------------------------------------------------
S.D.              5.883      6.6931     7.7893     7.2716     5.9011     5.2748     4.4951     3.7007  
----------------------------------------------------------------------------------------------------
S.E.              0.8971     1.0207     1.1879     1.1089     0.8999     0.8044     0.6855     0.5644  
----------------------------------------------------------------------------------------------------
d - dead.

                                                                     Page 14 
 
 
 
 
 
Table 4 (Continued)
====================================================================================================
Indiv.                              Age interval
 no.             48-<49     49-<50     50-<51     51-<52     52-<53     53-<54     54-<55     55-<56 
----------------------------------------------------------------------------------------------------
 19               0          0          0          0 d                                          
 20               0          0          0          0          0          0          0          0  
 21               0          0          0          0 d                                          
 22               0          0          0          0          0          0          0          0 d 
 23               0          0          0          0          0          0 d                    
 24               0          0 d                                                                
 25               0          0          0          0          0          0          0          0  
 26               0          0          0          0          0          0          0          0  
 27               0          0          0          0          0          0          0          0  
 28               0          0          0          0          0          0          0 d         
 29               9.5        6.5        3.5        0          0          0          0          0  
 30               6.5        2.5        0          0          0          0          0          0  
 48               0          0          0          0          0          0          0 d         
 49               0          0          0          0 d                                          
 50               0          0          0          0          0          0          0          0  
 51               0          0          0          0          0          0 d                    
 52               0          0          0          0          0          0          0          0 d 
 53               0          0          0          0          0          0          0          0 d 
 54               0          0          0          0 d                                          
 55               0          0          0          0          0          0          0          0  
 56               0          0          0          0          0          0          0          0  
 57               0          0          0          0          0          0          0          0  
 58               0          0          0          0          0          0          0 d         
 59               9.5        6.5        3.5        0          0          0          0          0  
 60               6.5        2.5        0          0          0          0          0          0  
 78               0          0          0          0          0          0          0 d         
 79               0          0          0          0 d                                          
 80               0          0          0          0          0          0          0          0  
 81               0          0          0          0          0          0 d                    
 82               0          0          0          0          0          0          0          0 d 
 83               0          0          0          0          0          0          0          0 d 
 84               0          0          0          0 d                                          
 85               0          0          0          0          0          0          0          0  
 86               0          0          0          0          0          0          0          0  
 87               0          0          0          0          0          0          0          0  
 88               0          0          0          0          0          0          0 d         
 89               9.5        6.5        3.5        0          0          0          0          0  
 90               6.5        2.5        0          0          0          0          0          0  
 91               0          0          0          0          0          0 d                    
 92               0          0          0          0          0          0          0          0 d 
 93               0          0          0          0          0          0          0          0 d 
 94               0          0          0          0 d                                          
 95               0          0          0          0          0          0          0          0  
----------------------------------------------------------------------------------------------------
Female            43         43         42         42         35         35         31         26  
----------------------------------------------------------------------------------------------------
Total             50         47         42         42         35         35         31         26  
----------------------------------------------------------------------------------------------------
Mean              1.12       0.63       0.25       0          0          0          0          0  
----------------------------------------------------------------------------------------------------
S.D.              2.8616     1.7495     0.9123     0          0          0          0          0  
----------------------------------------------------------------------------------------------------
S.E.              0.4364     0.2668     0.1408     0          0          0          0          0  
----------------------------------------------------------------------------------------------------
d - dead.

                                                                     Page 15 
 
 
 
 
 
Table 4 (Continued)
====================================================================================================
Indiv.                              Age interval
 no.             56-<57     57-<58     58-<59     59-<60     60-<61     61-<62     62-<63     63-<64 
----------------------------------------------------------------------------------------------------
 19                                                                                             
 20               0          0          0 d                                                     
 21                                                                                             
 22                                                                                             
 23                                                                                             
 24                                                                                             
 25               0          0 d                                                                
 26               0          0          0 d                                                     
 27               0          0          0          0          0 d                               
 28                                                                                             
 29               0          0          0          0          0          0          0          0  
 30               0          0          0          0          0 d                               
 48                                                                                             
 49                                                                                             
 50               0          0          0          0 d                                          
 51                                                                                             
 52                                                                                             
 53                                                                                             
 54                                                                                             
 55               0          0 d                                                                
 56               0          0          0 d                                                     
 57               0          0          0          0          0 d                               
 58                                                                                             
 59               0          0          0          0          0          0          0          0  
 60               0          0          0          0          0 d                               
 78                                                                                             
 79                                                                                             
 80               0          0          0          0 d                                          
 81                                                                                             
 82                                                                                             
 83                                                                                             
 84                                                                                             
 85               0          0 d                                                                
 86               0          0          0 d                                                     
 87               0          0          0          0          0 d                               
 88                                                                                             
 89               0          0          0          0          0          0          0          0  
 90               0          0          0          0          0 d                               
 91                                                                                             
 92                                                                                             
 93                                                                                             
 94                                                                                             
 95               0          0 d                                                                
----------------------------------------------------------------------------------------------------
Female            19         19         15         11         9          3          3          3  
----------------------------------------------------------------------------------------------------
Total             19         19         15         11         9          3          3          3  
----------------------------------------------------------------------------------------------------
Mean              0          0          0          0          0          0          0          0  
----------------------------------------------------------------------------------------------------
S.D.              0          0          0          0          0          0          0          0  
----------------------------------------------------------------------------------------------------
S.E.              0          0          0          0          0          0          0          0  
----------------------------------------------------------------------------------------------------
d - dead.

                                                                     Page 16 
 
 
 
 
 
Table 4 (Continued)
====================================================================================================
Indiv.                              Age interval
 no.             64-<65     65-<66     66-<67     67-<68     68-<69      Total    Ovi-units   Adult 
----------------------------------------------------------------------------------------------------
 19                                                                      117.5      7          23 
 20                                                                      105.5      8          28 
 21                                                                      125.5      9          24 
 22                                                                      123        9          27 
 23                                                                      107        8          26 
 24                                                                      117        8          23 
 25                                                                      129.5      9          27 
 26                                                                      157.5      12         29 
 27                                                                      112.5      8          30 
 28                                                                      130        10         26 
 29               0          0          0          0          0 d        155.5      11         33 
 30                                                                      165        12         28 
 48                                                                      88.5       7          22 
 49                                                                      117.5      7          23 
 50                                                                      105.5      8          28 
 51                                                                      125.5      9          24 
 52                                                                      123        9          27 
 53                                                                      107        8          26 
 54                                                                      117        8          23 
 55                                                                      129.5      9          27 
 56                                                                      157.5      12         29 
 57                                                                      112.5      8          30 
 58                                                                      130        10         26 
 59               0          0          0          0          0 d        155.5      11         33 
 60                                                                      165        12         28 
 78                                                                      88.5       7          22 
 79                                                                      117.5      7          23 
 80                                                                      105.5      8          28 
 81                                                                      125.5      9          24 
 82                                                                      123        9          27 
 83                                                                      107        8          26 
 84                                                                      117        8          23 
 85                                                                      129.5      9          27 
 86                                                                      157.5      12         29 
 87                                                                      112.5      8          30 
 88                                                                      130        10         26 
 89               0          0          0          0          0 d        155.5      11         33 
 90                                                                      165        12         28 
 91                                                                      125.5      9          24 
 92                                                                      123        9          27 
 93                                                                      107        8          26 
 94                                                                      117        8          23 
 95                                                                      129.5      9          27 
----------------------------------------------------------------------------------------------------
Female            3          3          3          3          -          43         43         43 
----------------------------------------------------------------------------------------------------
Total             3          3          3          3          3          43         43         43 
----------------------------------------------------------------------------------------------------
Mean              0          0          0          0          0          125.94     9.07       26.58  
----------------------------------------------------------------------------------------------------
S.D.              0          0          0          0          0          20.05      1.56       2.89  
----------------------------------------------------------------------------------------------------
S.E.              0          0          0          0          0          3.058      0.239      0.441  
----------------------------------------------------------------------------------------------------
d - dead.
Maximum life-long fecundity = 165 (individual no. 30, 60, 90)
Maximum of female age-specific mean fecundity [f(x,j)] = 15.1162790697674 at age 36 
Ovi-units = Number of time units that individual produced offspring
 
***********************************************************************************
Note well!
These are the TRUE age-specific fecundities of females with age indexed from birth.
You can see the differences between Table 2 and Table 4.  The maximum of
the age-specific fecunity is completely consistent with that in matrix Ft(x,j).
-----------------------------------------------------------------------------------
If you use the female age-specific life table and construct the m(x) based on 
adult age (Table 2), the the maximum m(x) will be at age 36.58 ,
which is generally different from the age counted from birth (i.e., 36 )
***********************************************************************************
Attention! The problem is not "how different", it is a matter of right and wrong.
***********************************************************************************
 

                                                                     Page 17 


Table 5. Age-stage-specific survival - Actual number (Matrix N)
=============================================================================
Age     Egg      L1       L2       L3       L4       Pupa     Female   Male
(x)     j=1      j=2      j=3      j=4      j=5      j=6      j=7      j=8 
-----------------------------------------------------------------------------
 0       100      -        -        -        -        -        -        - 
 1       97       3        -        -        -        -        -        - 
 2       53       47       -        -        -        -        -        - 
 3       6        91       3        -        -        -        -        - 
 4       6        76       18       -        -        -        -        - 
 5       2        37       61       -        -        -        -        - 
 6       -        6        91       -        -        -        -        - 
 7       -        6        79       10       -        -        -        - 
 8       -        4        59       32       -        -        -        - 
 9       -        -        26       69       -        -        -        - 
 10      -        -        4        89       -        -        -        - 
 11      -        -        4        85       4        -        -        - 
 12      -        -        4        85       4        -        -        - 
 13      -        -        2        69       22       -        -        - 
 14      -        -        -        44       47       -        -        - 
 15      -        -        -        19       70       -        -        - 
 16      -        -        -        6        83       -        -        - 
 17      -        -        -        -        89       -        -        - 
 18      -        -        -        -        85       4        -        - 
 19      -        -        -        -        70       19       -        - 
 20      -        -        -        -        49       40       -        - 
 21      -        -        -        -        21       68       -        - 
 22      -        -        -        -        12       77       -        - 
 23      -        -        -        -        3        86       -        - 
 24      -        -        -        -        -        86       -        - 
 25      -        -        -        -        -        86       -        - 
 26      -        -        -        -        -        86       -        - 
 27      -        -        -        -        -        80       1        5  
 28      -        -        -        -        -        73       3        10  
 29      -        -        -        -        -        47       16       23  
 30      -        -        -        -        -        23       25       37  
 31      -        -        -        -        -        10       33       42  
 32      -        -        -        -        -        8        35       42  
 33      -        -        -        -        -        3        40       42  
 34      -        -        -        -        -        3        40       42  
 35      -        -        -        -        -        3        40       42  
 36      -        -        -        -        -        -        43       42  
 37      -        -        -        -        -        -        43       42  
 38      -        -        -        -        -        -        43       42  
 39      -        -        -        -        -        -        43       41  
 40      -        -        -        -        -        -        43       38  
 41      -        -        -        -        -        -        43       36  
 42      -        -        -        -        -        -        43       36  
 43      -        -        -        -        -        -        43       31  
 44      -        -        -        -        -        -        43       26  
 45      -        -        -        -        -        -        43       16  
 46      -        -        -        -        -        -        43       10  
 47      -        -        -        -        -        -        43       9  
 48      -        -        -        -        -        -        43       7  
 49      -        -        -        -        -        -        43       4  
 50      -        -        -        -        -        -        42       - 
 51      -        -        -        -        -        -        42       - 
 52      -        -        -        -        -        -        35       - 
 53      -        -        -        -        -        -        35       - 
 54      -        -        -        -        -        -        31       - 
 55      -        -        -        -        -        -        26       - 
 56      -        -        -        -        -        -        19       - 
 57      -        -        -        -        -        -        19       - 
 58      -        -        -        -        -        -        15       - 
 59      -        -        -        -        -        -        11       - 
 60      -        -        -        -        -        -        9        - 
 61      -        -        -        -        -        -        3        - 
 62      -        -        -        -        -        -        3        - 
 63      -        -        -        -        -        -        3        - 
 64      -        -        -        -        -        -        3        - 
 65      -        -        -        -        -        -        3        - 
 66      -        -        -        -        -        -        3        - 
 67      -        -        -        -        -        -        3        - 
 68      -        -        -        -        -        -        3        - 
-----------------------------------------------------------------------------
All individuals are dead on 69 days.
Sum[n(x,j)]= 4562. This is the mean longevity of all individuals.
(Sum[n(x,j)]/100= 45.62. It is the mean longevity.

                                                                     Page 18 


Table 6. Age-stage-specific survival - Actual number (Matrix N) with sum
=============================================================================
Age     Egg      L1       L2       L3       L4       Pupa     Female   Male      Sum
(x)     j=1      j=2      j=3      j=4      j=5      j=6      j=7      j=8 
-----------------------------------------------------------------------------
 0       100      -        -        -        -        -        -        -        100 
 1       97       3        -        -        -        -        -        -        100 
 2       53       47       -        -        -        -        -        -        100 
 3       6        91       3        -        -        -        -        -        100 
 4       6        76       18       -        -        -        -        -        100 
 5       2        37       61       -        -        -        -        -        100 
 6       -        6        91       -        -        -        -        -        97 
 7       -        6        79       10       -        -        -        -        95 
 8       -        4        59       32       -        -        -        -        95 
 9       -        -        26       69       -        -        -        -        95 
 10      -        -        4        89       -        -        -        -        93 
 11      -        -        4        85       4        -        -        -        93 
 12      -        -        4        85       4        -        -        -        93 
 13      -        -        2        69       22       -        -        -        93 
 14      -        -        -        44       47       -        -        -        91 
 15      -        -        -        19       70       -        -        -        89 
 16      -        -        -        6        83       -        -        -        89 
 17      -        -        -        -        89       -        -        -        89 
 18      -        -        -        -        85       4        -        -        89 
 19      -        -        -        -        70       19       -        -        89 
 20      -        -        -        -        49       40       -        -        89 
 21      -        -        -        -        21       68       -        -        89 
 22      -        -        -        -        12       77       -        -        89 
 23      -        -        -        -        3        86       -        -        89 
 24      -        -        -        -        -        86       -        -        86 
 25      -        -        -        -        -        86       -        -        86 
 26      -        -        -        -        -        86       -        -        86 
 27      -        -        -        -        -        80       1        5        86 
 28      -        -        -        -        -        73       3        10       86 
 29      -        -        -        -        -        47       16       23       86 
 30      -        -        -        -        -        23       25       37       85 
 31      -        -        -        -        -        10       33       42       85 
 32      -        -        -        -        -        8        35       42       85 
 33      -        -        -        -        -        3        40       42       85 
 34      -        -        -        -        -        3        40       42       85 
 35      -        -        -        -        -        3        40       42       85 
 36      -        -        -        -        -        -        43       42       85 
 37      -        -        -        -        -        -        43       42       85 
 38      -        -        -        -        -        -        43       42       85 
 39      -        -        -        -        -        -        43       41       84 
 40      -        -        -        -        -        -        43       38       81 
 41      -        -        -        -        -        -        43       36       79 
 42      -        -        -        -        -        -        43       36       79 
 43      -        -        -        -        -        -        43       31       74 
 44      -        -        -        -        -        -        43       26       69 
 45      -        -        -        -        -        -        43       16       59 
 46      -        -        -        -        -        -        43       10       53 
 47      -        -        -        -        -        -        43       9        52 
 48      -        -        -        -        -        -        43       7        50 
 49      -        -        -        -        -        -        43       4        47 
 50      -        -        -        -        -        -        42       -        42 
 51      -        -        -        -        -        -        42       -        42 
 52      -        -        -        -        -        -        35       -        35 
 53      -        -        -        -        -        -        35       -        35 
 54      -        -        -        -        -        -        31       -        31 
 55      -        -        -        -        -        -        26       -        26 
 56      -        -        -        -        -        -        19       -        19 
 57      -        -        -        -        -        -        19       -        19 
 58      -        -        -        -        -        -        15       -        15 
 59      -        -        -        -        -        -        11       -        11 
 60      -        -        -        -        -        -        9        -        9 
 61      -        -        -        -        -        -        3        -        3 
 62      -        -        -        -        -        -        3        -        3 
 63      -        -        -        -        -        -        3        -        3 
 64      -        -        -        -        -        -        3        -        3 
 65      -        -        -        -        -        -        3        -        3 
 66      -        -        -        -        -        -        3        -        3 
 67      -        -        -        -        -        -        3        -        3 
 68      -        -        -        -        -        -        3        -        3 
-----------------------------------------------------------------------------
All individuals are dead on 69 days.
Sum[n(x,j)]= 4562. This is the mean longevity of all individuals.
(Sum[n(x,j)]/100= 45.62. It is the mean longevity.

                                                                     Page 19 

Table 7. Age-stage-specific growth probability g(x,j) (Matrix G)
=============================================================================
 Age    Egg      L1       L2       L3       L4       Pupa     Female   Male
 (x)    j=1      j=2      j=3      j=4      j=5      j=6      j=7      j=8 
-----------------------------------------------------------------------------
 0       0.97      -        -        -        -        -        -        - 
 1       0.5464   1         -        -        -        -        -        - 
 2       0.1132   0.9362    -        -        -        -        -        - 
 3       1        0.8352   1         -        -        -        -        - 
 4       0.3333   0.4342   1         -        -        -        -        - 
 5       0        0.1081   1         -        -        -        -        - 
 6        -       1        0.8681    -        -        -        -        - 
 7        -       0.6667   0.7215   1         -        -        -        - 
 8        -       0        0.3729   1         -        -        -        - 
 9        -        -       0.1538   1         -        -        -        - 
 10       -        -       1        0.9551    -        -        -        - 
 11       -        -       1        1        1         -        -        - 
 12       -        -       0.5      0.7882   1         -        -        - 
 13       -        -       0        0.6087   1         -        -        - 
 14       -        -        -       0.4318   1         -        -        - 
 15       -        -        -       0.3158   1         -        -        - 
 16       -        -        -       0        1         -        -        - 
 17       -        -        -        -       0.9551    -        -        - 
 18       -        -        -        -       0.8235   1         -        - 
 19       -        -        -        -       0.7      1         -        - 
 20       -        -        -        -       0.4286   1         -        - 
 21       -        -        -        -       0.5714   1         -        - 
 22       -        -        -        -       0.25     1         -        - 
 23       -        -        -        -       0        0.9651    -        - 
 24       -        -        -        -        -       1         -        - 
 25       -        -        -        -        -       1         -        - 
 26       -        -        -        -        -       0.9302    -        - 
 27       -        -        -        -        -       0.9125   1        1  
 28       -        -        -        -        -       0.6438   1        1  
 29       -        -        -        -        -       0.4894   1        1  
 30       -        -        -        -        -       0.4348   1        1  
 31       -        -        -        -        -       0.8      1        1  
 32       -        -        -        -        -       0.375    1        1  
 33       -        -        -        -        -       1        1        1  
 34       -        -        -        -        -       1        1        1  
 35       -        -        -        -        -       0        1        1  
 36       -        -        -        -        -        -       1        1  
 37       -        -        -        -        -        -       1        1  
 38       -        -        -        -        -        -       1        0.9762  
 39       -        -        -        -        -        -       1        0.9268  
 40       -        -        -        -        -        -       1        0.9474  
 41       -        -        -        -        -        -       1        1  
 42       -        -        -        -        -        -       1        0.8611  
 43       -        -        -        -        -        -       1        0.8387  
 44       -        -        -        -        -        -       1        0.6154  
 45       -        -        -        -        -        -       1        0.625  
 46       -        -        -        -        -        -       1        0.9  
 47       -        -        -        -        -        -       1        0.7778  
 48       -        -        -        -        -        -       1        0.5714  
 49       -        -        -        -        -        -       0.9767   0  
 50       -        -        -        -        -        -       1         - 
 51       -        -        -        -        -        -       0.8333    - 
 52       -        -        -        -        -        -       1         - 
 53       -        -        -        -        -        -       0.8857    - 
 54       -        -        -        -        -        -       0.8387    - 
 55       -        -        -        -        -        -       0.7308    - 
 56       -        -        -        -        -        -       1         - 
 57       -        -        -        -        -        -       0.7895    - 
 58       -        -        -        -        -        -       0.7333    - 
 59       -        -        -        -        -        -       0.8182    - 
 60       -        -        -        -        -        -       0.3333    - 
 61       -        -        -        -        -        -       1         - 
 62       -        -        -        -        -        -       1         - 
 63       -        -        -        -        -        -       1         - 
 64       -        -        -        -        -        -       1         - 
 65       -        -        -        -        -        -       1         - 
 66       -        -        -        -        -        -       1         - 
 67       -        -        -        -        -        -       1         - 
 68       -        -        -        -        -        -       0         - 
-----------------------------------------------------------------------------
g(x,j) is the transition probability that individuals
of (x,j) will be in (x+1,j) after 1 time unit.
(Sum[n(x,j)]/100= 45.62. It is the mean longevity.

                                                                     Page 20 


Table 8. Age-stage-specific growth number (Matrix Ng)
=============================================================================
Age     Egg      L1       L2       L3       L4       Pupa     Female   Male
(x)     j=1      j=2      j=3      j=4      j=5      j=6      j=7      j=8 
-----------------------------------------------------------------------------
 0       97       -        -        -        -        -        -        - 
 1       53       3        -        -        -        -        -        - 
 2       6        44       -        -        -        -        -        - 
 3       6        76       3        -        -        -        -        - 
 4       2        33       18       -        -        -        -        - 
 5       0        4        61       -        -        -        -        - 
 6       -        6        79       -        -        -        -        - 
 7       -        4        57       10       -        -        -        - 
 8       -        0        22       32       -        -        -        - 
 9       -        -        4        69       -        -        -        - 
 10      -        -        4        85       -        -        -        - 
 11      -        -        4        85       4        -        -        - 
 12      -        -        2        67       4        -        -        - 
 13      -        -        0        42       22       -        -        - 
 14      -        -        -        19       47       -        -        - 
 15      -        -        -        6        70       -        -        - 
 16      -        -        -        0        83       -        -        - 
 17      -        -        -        -        85       -        -        - 
 18      -        -        -        -        70       4        -        - 
 19      -        -        -        -        49       19       -        - 
 20      -        -        -        -        21       40       -        - 
 21      -        -        -        -        12       68       -        - 
 22      -        -        -        -        3        77       -        - 
 23      -        -        -        -        0        83       -        - 
 24      -        -        -        -        -        86       -        - 
 25      -        -        -        -        -        86       -        - 
 26      -        -        -        -        -        80       -        - 
 27      -        -        -        -        -        73       1        5  
 28      -        -        -        -        -        47       3        10  
 29      -        -        -        -        -        23       16       23  
 30      -        -        -        -        -        10       25       37  
 31      -        -        -        -        -        8        33       42  
 32      -        -        -        -        -        3        35       42  
 33      -        -        -        -        -        3        40       42  
 34      -        -        -        -        -        3        40       42  
 35      -        -        -        -        -        0        40       42  
 36      -        -        -        -        -        -        43       42  
 37      -        -        -        -        -        -        43       42  
 38      -        -        -        -        -        -        43       41  
 39      -        -        -        -        -        -        43       38  
 40      -        -        -        -        -        -        43       36  
 41      -        -        -        -        -        -        43       36  
 42      -        -        -        -        -        -        43       31  
 43      -        -        -        -        -        -        43       26  
 44      -        -        -        -        -        -        43       16  
 45      -        -        -        -        -        -        43       10  
 46      -        -        -        -        -        -        43       9  
 47      -        -        -        -        -        -        43       7  
 48      -        -        -        -        -        -        43       4  
 49      -        -        -        -        -        -        42       0  
 50      -        -        -        -        -        -        42       - 
 51      -        -        -        -        -        -        35       - 
 52      -        -        -        -        -        -        35       - 
 53      -        -        -        -        -        -        31       - 
 54      -        -        -        -        -        -        26       - 
 55      -        -        -        -        -        -        19       - 
 56      -        -        -        -        -        -        19       - 
 57      -        -        -        -        -        -        15       - 
 58      -        -        -        -        -        -        11       - 
 59      -        -        -        -        -        -        9        - 
 60      -        -        -        -        -        -        3        - 
 61      -        -        -        -        -        -        3        - 
 62      -        -        -        -        -        -        3        - 
 63      -        -        -        -        -        -        3        - 
 64      -        -        -        -        -        -        3        - 
 65      -        -        -        -        -        -        3        - 
 66      -        -        -        -        -        -        3        - 
 67      -        -        -        -        -        -        3        - 
 68      -        -        -        -        -        -        0        - 
-----------------------------------------------------------------------------
ng(x,j) is the number of individuals of age x and
stage j will remain in stage j after 1 time unit.
(Sum[n(x,j)]/100= 45.62. It is the mean longevity.

                                                                     Page 21 

Table 9. Age-stage-specific development probability d(x,j) (Matrix D) 
=============================================================================
 Age    Egg->L1  L1->L2   L2->L3   L3->L4   L4->Pup  Pup->Fem Pup->Mal  -
 (x) 
-----------------------------------------------------------------------------
 0       0.03     -        -        -        -        -        -        -  
 1       0.4536   0        -        -        -        -        -        -  
 2       0.8868   0.0638   -        -        -        -        -        -  
 3       0        0.1648   0        -        -        -        -        -  
 4       0.6667   0.5658   0        -        -        -        -        -  
 5       1        0.8108   0        -        -        -        -        -  
 6       -        0        0.1099   -        -        -        -        -  
 7       -        0.3333   0.2785   0        -        -        -        -  
 8       -        1        0.6271   0        -        -        -        -  
 9       -        -        0.7692   0        -        -        -        -  
 10      -        -        0        0.0449   -        -        -        -  
 11      -        -        0        0        0        -        -        -  
 12      -        -        0.5      0.2118   0        -        -        -  
 13      -        -        1        0.3623   0        -        -        -  
 14      -        -        -        0.5227   0        -        -        -  
 15      -        -        -        0.6842   0        -        -        -  
 16      -        -        -        1        0        -        -        -  
 17      -        -        -        -        0.0449   -        -        -  
 18      -        -        -        -        0.1765   0        0        -  
 19      -        -        -        -        0.3      0        0        -  
 20      -        -        -        -        0.5714   0        0        -  
 21      -        -        -        -        0.4286   0        0        -  
 22      -        -        -        -        0.75     0        0        -  
 23      -        -        -        -        1        0        0        -  
 24      -        -        -        -        -        0        0        -  
 25      -        -        -        -        -        0        0        -  
 26      -        -        -        -        -        0.0116   0.0581   -  
 27      -        -        -        -        -        0.025    0.0625   -  
 28      -        -        -        -        -        0.1781   0.1781   -  
 29      -        -        -        -        -        0.1915   0.2979   -  
 30      -        -        -        -        -        0.3478   0.2174   -  
 31      -        -        -        -        -        0.2      0        -  
 32      -        -        -        -        -        0.625    0        -  
 33      -        -        -        -        -        0        0        -  
 34      -        -        -        -        -        0        0        -  
 35      -        -        -        -        -        1        0        -  
 36      -        -        -        -        -        -        -        -  
 37      -        -        -        -        -        -        -        -  
 38      -        -        -        -        -        -        -        -  
 39      -        -        -        -        -        -        -        -  
 40      -        -        -        -        -        -        -        -  
 41      -        -        -        -        -        -        -        -  
 42      -        -        -        -        -        -        -        -  
 43      -        -        -        -        -        -        -        -  
 44      -        -        -        -        -        -        -        -  
 45      -        -        -        -        -        -        -        -  
 46      -        -        -        -        -        -        -        -  
 47      -        -        -        -        -        -        -        -  
 48      -        -        -        -        -        -        -        -  
 49      -        -        -        -        -        -        -        -  
 50      -        -        -        -        -        -        -        -  
 51      -        -        -        -        -        -        -        -  
 52      -        -        -        -        -        -        -        -  
 53      -        -        -        -        -        -        -        -  
 54      -        -        -        -        -        -        -        -  
 55      -        -        -        -        -        -        -        -  
 56      -        -        -        -        -        -        -        -  
 57      -        -        -        -        -        -        -        -  
 58      -        -        -        -        -        -        -        -  
 59      -        -        -        -        -        -        -        -  
 60      -        -        -        -        -        -        -        -  
 61      -        -        -        -        -        -        -        -  
 62      -        -        -        -        -        -        -        -  
 63      -        -        -        -        -        -        -        -  
 64      -        -        -        -        -        -        -        -  
 65      -        -        -        -        -        -        -        -  
 66      -        -        -        -        -        -        -        -  
 67      -        -        -        -        -        -        -        -  
 68      -        -        -        -        -        -        -        -  
-----------------------------------------------------------------------------
The d(x,j) is the transition probability that individuals
of (x,j) will be in (x+1,j+1) after 1 time unit.
Pup->Fem and Pup->Mal is the probability from pupa to female and male, respectively.

                                                                     Page 22 

Table 10. Age-stage-specific development number nd(x,j) (Matrix Nd) 
=============================================================================
 Age    Egg->L1  L1->L2   L2->L3   L3->L4   L4->Pup  Pup->Fem Pup->Mal  -
 (x) 
-----------------------------------------------------------------------------
 0       3        -        -        -        -        -        -        -  
 1       44       0        -        -        -        -        -        -  
 2       47       3        -        -        -        -        -        -  
 3       0        15       0        -        -        -        -        -  
 4       4        43       0        -        -        -        -        -  
 5       2        30       0        -        -        -        -        -  
 6       -        0        10       -        -        -        -        -  
 7       -        2        22       0        -        -        -        -  
 8       -        4        37       0        -        -        -        -  
 9       -        -        20       0        -        -        -        -  
 10      -        -        0        4        -        -        -        -  
 11      -        -        0        0        0        -        -        -  
 12      -        -        2        18       0        -        -        -  
 13      -        -        2        25       0        -        -        -  
 14      -        -        -        23       0        -        -        -  
 15      -        -        -        13       0        -        -        -  
 16      -        -        -        6        0        -        -        -  
 17      -        -        -        -        4        -        -        -  
 18      -        -        -        -        15       0        0        -  
 19      -        -        -        -        21       0        0        -  
 20      -        -        -        -        28       0        0        -  
 21      -        -        -        -        9        0        0        -  
 22      -        -        -        -        9        0        0        -  
 23      -        -        -        -        3        0        0        -  
 24      -        -        -        -        -        0        0        -  
 25      -        -        -        -        -        0        0        -  
 26      -        -        -        -        -        1        5        -  
 27      -        -        -        -        -        2        5        -  
 28      -        -        -        -        -        13       13       -  
 29      -        -        -        -        -        9        14       -  
 30      -        -        -        -        -        8        5        -  
 31      -        -        -        -        -        2        0        -  
 32      -        -        -        -        -        5        0        -  
 33      -        -        -        -        -        0        0        -  
 34      -        -        -        -        -        0        0        -  
 35      -        -        -        -        -        3        0        -  
 36      -        -        -        -        -        -        -        -  
 37      -        -        -        -        -        -        -        -  
 38      -        -        -        -        -        -        -        -  
 39      -        -        -        -        -        -        -        -  
 40      -        -        -        -        -        -        -        -  
 41      -        -        -        -        -        -        -        -  
 42      -        -        -        -        -        -        -        -  
 43      -        -        -        -        -        -        -        -  
 44      -        -        -        -        -        -        -        -  
 45      -        -        -        -        -        -        -        -  
 46      -        -        -        -        -        -        -        -  
 47      -        -        -        -        -        -        -        -  
 48      -        -        -        -        -        -        -        -  
 49      -        -        -        -        -        -        -        -  
 50      -        -        -        -        -        -        -        -  
 51      -        -        -        -        -        -        -        -  
 52      -        -        -        -        -        -        -        -  
 53      -        -        -        -        -        -        -        -  
 54      -        -        -        -        -        -        -        -  
 55      -        -        -        -        -        -        -        -  
 56      -        -        -        -        -        -        -        -  
 57      -        -        -        -        -        -        -        -  
 58      -        -        -        -        -        -        -        -  
 59      -        -        -        -        -        -        -        -  
 60      -        -        -        -        -        -        -        -  
 61      -        -        -        -        -        -        -        -  
 62      -        -        -        -        -        -        -        -  
 63      -        -        -        -        -        -        -        -  
 64      -        -        -        -        -        -        -        -  
 65      -        -        -        -        -        -        -        -  
 66      -        -        -        -        -        -        -        -  
 67      -        -        -        -        -        -        -        -  
 68      -        -        -        -        -        -        -        -  
-----------------------------------------------------------------------------
The nd(x,j) is the number of individuals of (x,j)
will develop to next stage after 1 time unit.
Pup->Fem and Pup->Mal is the number from pupa to female and male, respectively.

                                                                     Page 23 


Table 11. Age-stage-specific death number (Matrix N-dead)
=============================================================================
Age     Egg      L1       L2       L3       L4       Pupa     Female   Male
(x)     j=1      j=2      j=3      j=4      j=5      j=6      j=7      j=8 
-----------------------------------------------------------------------------
 0       0        -        -        -        -        -        -        - 
 1       0        0        -        -        -        -        -        - 
 2       0        0        -        -        -        -        -        - 
 3       0        0        0        -        -        -        -        - 
 4       0        0        0        -        -        -        -        - 
 5       0        3        0        -        -        -        -        - 
 6       -        0        2        -        -        -        -        - 
 7       -        0        0        0        -        -        -        - 
 8       -        0        0        0        -        -        -        - 
 9       -        -        2        0        -        -        -        - 
 10      -        -        0        0        -        -        -        - 
 11      -        -        0        0        0        -        -        - 
 12      -        -        0        0        0        -        -        - 
 13      -        -        0        2        0        -        -        - 
 14      -        -        -        2        0        -        -        - 
 15      -        -        -        0        0        -        -        - 
 16      -        -        -        0        0        -        -        - 
 17      -        -        -        -        0        -        -        - 
 18      -        -        -        -        0        0        -        - 
 19      -        -        -        -        0        0        -        - 
 20      -        -        -        -        0        0        -        - 
 21      -        -        -        -        0        0        -        - 
 22      -        -        -        -        0        0        -        - 
 23      -        -        -        -        0        3        -        - 
 24      -        -        -        -        -        0        -        - 
 25      -        -        -        -        -        0        -        - 
 26      -        -        -        -        -        0        -        - 
 27      -        -        -        -        -        0        0        0  
 28      -        -        -        -        -        0        0        0  
 29      -        -        -        -        -        1        0        0  
 30      -        -        -        -        -        0        0        0  
 31      -        -        -        -        -        0        0        0  
 32      -        -        -        -        -        0        0        0  
 33      -        -        -        -        -        0        0        0  
 34      -        -        -        -        -        0        0        0  
 35      -        -        -        -        -        0        0        0  
 36      -        -        -        -        -        -        0        0  
 37      -        -        -        -        -        -        0        0  
 38      -        -        -        -        -        -        0        1  
 39      -        -        -        -        -        -        0        3  
 40      -        -        -        -        -        -        0        2  
 41      -        -        -        -        -        -        0        0  
 42      -        -        -        -        -        -        0        5  
 43      -        -        -        -        -        -        0        5  
 44      -        -        -        -        -        -        0        10  
 45      -        -        -        -        -        -        0        6  
 46      -        -        -        -        -        -        0        1  
 47      -        -        -        -        -        -        0        2  
 48      -        -        -        -        -        -        0        3  
 49      -        -        -        -        -        -        1        4  
 50      -        -        -        -        -        -        0        - 
 51      -        -        -        -        -        -        7        - 
 52      -        -        -        -        -        -        0        - 
 53      -        -        -        -        -        -        4        - 
 54      -        -        -        -        -        -        5        - 
 55      -        -        -        -        -        -        7        - 
 56      -        -        -        -        -        -        0        - 
 57      -        -        -        -        -        -        4        - 
 58      -        -        -        -        -        -        4        - 
 59      -        -        -        -        -        -        2        - 
 60      -        -        -        -        -        -        6        - 
 61      -        -        -        -        -        -        0        - 
 62      -        -        -        -        -        -        0        - 
 63      -        -        -        -        -        -        0        - 
 64      -        -        -        -        -        -        0        - 
 65      -        -        -        -        -        -        0        - 
 66      -        -        -        -        -        -        0        - 
 67      -        -        -        -        -        -        0        - 
 68      -        -        -        -        -        -        3        - 
-----------------------------------------------------------------------------
All individuals are dead on 69 days.
Total death = 100. This must equal to the total individuals 100.
If one decimal is shown, it is due to rounding-off problem.

                                                                     Page 24 

Table 12. Age-stage-specific fecundity f(x,j) (Matrix F)
=============================================================================
 Age    Egg      L1       L2       L3       L4       Pupa     Female   Male
 (x)    j=1      j=2      j=3      j=4      j=5      j=6      j=7      j=8 
-----------------------------------------------------------------------------
 0       0         -        -        -        -        -        -        - 
 1       0        0         -        -        -        -        -        - 
 2       0        0         -        -        -        -        -        - 
 3       0        0        0         -        -        -        -        - 
 4       0        0        0         -        -        -        -        - 
 5       0        0        0         -        -        -        -        - 
 6        -       0        0         -        -        -        -        - 
 7        -       0        0        0         -        -        -        - 
 8        -       0        0        0         -        -        -        - 
 9        -        -       0        0         -        -        -        - 
 10       -        -       0        0         -        -        -        - 
 11       -        -       0        0        0         -        -        - 
 12       -        -       0        0        0         -        -        - 
 13       -        -       0        0        0         -        -        - 
 14       -        -        -       0        0         -        -        - 
 15       -        -        -       0        0         -        -        - 
 16       -        -        -       0        0         -        -        - 
 17       -        -        -        -       0         -        -        - 
 18       -        -        -        -       0        0         -        - 
 19       -        -        -        -       0        0         -        - 
 20       -        -        -        -       0        0         -        - 
 21       -        -        -        -       0        0         -        - 
 22       -        -        -        -       0        0         -        - 
 23       -        -        -        -       0        0         -        - 
 24       -        -        -        -        -       0         -        - 
 25       -        -        -        -        -       0         -        - 
 26       -        -        -        -        -       0         -        - 
 27       -        -        -        -        -       0        0        0  
 28       -        -        -        -        -       0        0        0  
 29       -        -        -        -        -       0        0        0  
 30       -        -        -        -        -       0        0        0  
 31       -        -        -        -        -       0        1.0758   0  
 32       -        -        -        -        -       0        1.8429   0  
 33       -        -        -        -        -       0        8.6      0  
 34       -        -        -        -        -       0        13.05    0  
 35       -        -        -        -        -       0        14.5875  0  
 36       -        -        -        -        -        -       15.1163  0  
 37       -        -        -        -        -        -       13.6047  0  
 38       -        -        -        -        -        -       12.5698  0  
 39       -        -        -        -        -        -       10.7907  0  
 40       -        -        -        -        -        -       9.0581   0  
 41       -        -        -        -        -        -       7.686    0  
 42       -        -        -        -        -        -       5.8488   0  
 43       -        -        -        -        -        -       4.5698   0  
 44       -        -        -        -        -        -       3.1279   0  
 45       -        -        -        -        -        -       2.3023   0  
 46       -        -        -        -        -        -       1.7791   0  
 47       -        -        -        -        -        -       1.4651   0  
 48       -        -        -        -        -        -       1.1163   0  
 49       -        -        -        -        -        -       0.6279   0  
 50       -        -        -        -        -        -       0.25      - 
 51       -        -        -        -        -        -       0         - 
 52       -        -        -        -        -        -       0         - 
 53       -        -        -        -        -        -       0         - 
 54       -        -        -        -        -        -       0         - 
 55       -        -        -        -        -        -       0         - 
 56       -        -        -        -        -        -       0         - 
 57       -        -        -        -        -        -       0         - 
 58       -        -        -        -        -        -       0         - 
 59       -        -        -        -        -        -       0         - 
 60       -        -        -        -        -        -       0         - 
 61       -        -        -        -        -        -       0         - 
 62       -        -        -        -        -        -       0         - 
 63       -        -        -        -        -        -       0         - 
 64       -        -        -        -        -        -       0         - 
 65       -        -        -        -        -        -       0         - 
 66       -        -        -        -        -        -       0         - 
 67       -        -        -        -        -        -       0         - 
 68       -        -        -        -        -        -       0         - 
-----------------------------------------------------------------------------
The f(x,j) is the mean fecundity of individuals of age x and stage j.
 
If one decimal is shown, it is due to rounding-off problem.

                                                                     Page 25 


Table 13. Age-stage-specific total fecundity (Matrix Ft(x,j))
=============================================================================
Age     Egg      L1       L2       L3       L4       Pupa     Female   Male
(x)     j=1      j=2      j=3      j=4      j=5      j=6      j=7      j=8 
-----------------------------------------------------------------------------
 0       0        -        -        -        -        -        -        - 
 1       0        0        -        -        -        -        -        - 
 2       0        0        -        -        -        -        -        - 
 3       0        0        0        -        -        -        -        - 
 4       0        0        0        -        -        -        -        - 
 5       0        0        0        -        -        -        -        - 
 6       -        0        0        -        -        -        -        - 
 7       -        0        0        0        -        -        -        - 
 8       -        0        0        0        -        -        -        - 
 9       -        -        0        0        -        -        -        - 
 10      -        -        0        0        -        -        -        - 
 11      -        -        0        0        0        -        -        - 
 12      -        -        0        0        0        -        -        - 
 13      -        -        0        0        0        -        -        - 
 14      -        -        -        0        0        -        -        - 
 15      -        -        -        0        0        -        -        - 
 16      -        -        -        0        0        -        -        - 
 17      -        -        -        -        0        -        -        - 
 18      -        -        -        -        0        0        -        - 
 19      -        -        -        -        0        0        -        - 
 20      -        -        -        -        0        0        -        - 
 21      -        -        -        -        0        0        -        - 
 22      -        -        -        -        0        0        -        - 
 23      -        -        -        -        0        0        -        - 
 24      -        -        -        -        -        0        -        - 
 25      -        -        -        -        -        0        -        - 
 26      -        -        -        -        -        0        -        - 
 27      -        -        -        -        -        0        0        0  
 28      -        -        -        -        -        0        0        0  
 29      -        -        -        -        -        0        0        0  
 30      -        -        -        -        -        0        0        0  
 31      -        -        -        -        -        0        35.5     0  
 32      -        -        -        -        -        0        64.5     0  
 33      -        -        -        -        -        0        344      0  
 34      -        -        -        -        -        0        522      0  
 35      -        -        -        -        -        0        583.5    0  
 36      -        -        -        -        -        -        650      0  
 37      -        -        -        -        -        -        585      0  
 38      -        -        -        -        -        -        540.5    0  
 39      -        -        -        -        -        -        464      0  
 40      -        -        -        -        -        -        389.5    0  
 41      -        -        -        -        -        -        330.5    0  
 42      -        -        -        -        -        -        251.5    0  
 43      -        -        -        -        -        -        196.5    0  
 44      -        -        -        -        -        -        134.5    0  
 45      -        -        -        -        -        -        99       0  
 46      -        -        -        -        -        -        76.5     0  
 47      -        -        -        -        -        -        63       0  
 48      -        -        -        -        -        -        48       0  
 49      -        -        -        -        -        -        27       0  
 50      -        -        -        -        -        -        10.5     - 
 51      -        -        -        -        -        -        0        - 
 52      -        -        -        -        -        -        0        - 
 53      -        -        -        -        -        -        0        - 
 54      -        -        -        -        -        -        0        - 
 55      -        -        -        -        -        -        0        - 
 56      -        -        -        -        -        -        0        - 
 57      -        -        -        -        -        -        0        - 
 58      -        -        -        -        -        -        0        - 
 59      -        -        -        -        -        -        0        - 
 60      -        -        -        -        -        -        0        - 
 61      -        -        -        -        -        -        0        - 
 62      -        -        -        -        -        -        0        - 
 63      -        -        -        -        -        -        0        - 
 64      -        -        -        -        -        -        0        - 
 65      -        -        -        -        -        -        0        - 
 66      -        -        -        -        -        -        0        - 
 67      -        -        -        -        -        -        0        - 
 68      -        -        -        -        -        -        0        - 
-----------------------------------------------------------------------------
Sum      0        0        0        0        0        0        5415.5   0  
-----------------------------------------------------------------------------
The Ft(x,j) is the total fecundity of all individuals of age x and stage j.
It is the total eggs reproduced by the cohort at age x.
Ftotal =5415.5 (Total eggs laid by the whole population).

                                                                     Page 26 


Table 14. Age-stage-specific cumulative total fecundity (Matrix Ft,cumu(x,j))
=============================================================================
Age     Egg      L1       L2       L3       L4       Pupa     Female   Male
(x)     j=1      j=2      j=3      j=4      j=5      j=6      j=7      j=8 
-----------------------------------------------------------------------------
 0       0        -        -        -        -        -        -        - 
 1       0        0        -        -        -        -        -        - 
 2       0        0        -        -        -        -        -        - 
 3       0        0        0        -        -        -        -        - 
 4       0        0        0        -        -        -        -        - 
 5       0        0        0        -        -        -        -        - 
 6       -        0        0        -        -        -        -        - 
 7       -        0        0        0        -        -        -        - 
 8       -        0        0        0        -        -        -        - 
 9       -        -        0        0        -        -        -        - 
 10      -        -        0        0        -        -        -        - 
 11      -        -        0        0        0        -        -        - 
 12      -        -        0        0        0        -        -        - 
 13      -        -        0        0        0        -        -        - 
 14      -        -        -        0        0        -        -        - 
 15      -        -        -        0        0        -        -        - 
 16      -        -        -        0        0        -        -        - 
 17      -        -        -        -        0        -        -        - 
 18      -        -        -        -        0        0        -        - 
 19      -        -        -        -        0        0        -        - 
 20      -        -        -        -        0        0        -        - 
 21      -        -        -        -        0        0        -        - 
 22      -        -        -        -        0        0        -        - 
 23      -        -        -        -        0        0        -        - 
 24      -        -        -        -        -        0        -        - 
 25      -        -        -        -        -        0        -        - 
 26      -        -        -        -        -        0        -        - 
 27      -        -        -        -        -        0        0        0  
 28      -        -        -        -        -        0        0        0  
 29      -        -        -        -        -        0        0        0  
 30      -        -        -        -        -        0        0        0  
 31      -        -        -        -        -        0        35.5     0  
 32      -        -        -        -        -        0        100      0  
 33      -        -        -        -        -        0        444      0  
 34      -        -        -        -        -        0        966      0  
 35      -        -        -        -        -        0        1549.5   0  
 36      -        -        -        -        -        -        2199.5   0  
 37      -        -        -        -        -        -        2784.5   0  
 38      -        -        -        -        -        -        3325     0  
 39      -        -        -        -        -        -        3789     0  
 40      -        -        -        -        -        -        4178.5   0  
 41      -        -        -        -        -        -        4509     0  
 42      -        -        -        -        -        -        4760.5   0  
 43      -        -        -        -        -        -        4957     0  
 44      -        -        -        -        -        -        5091.5   0  
 45      -        -        -        -        -        -        5190.5   0  
 46      -        -        -        -        -        -        5267     0  
 47      -        -        -        -        -        -        5330     0  
 48      -        -        -        -        -        -        5378     0  
 49      -        -        -        -        -        -        5405     0  
 50      -        -        -        -        -        -        5415.5   - 
 51      -        -        -        -        -        -        5415.5   - 
 52      -        -        -        -        -        -        5415.5   - 
 53      -        -        -        -        -        -        5415.5   - 
 54      -        -        -        -        -        -        5415.5   - 
 55      -        -        -        -        -        -        5415.5   - 
 56      -        -        -        -        -        -        5415.5   - 
 57      -        -        -        -        -        -        5415.5   - 
 58      -        -        -        -        -        -        5415.5   - 
 59      -        -        -        -        -        -        5415.5   - 
 60      -        -        -        -        -        -        5415.5   - 
 61      -        -        -        -        -        -        5415.5   - 
 62      -        -        -        -        -        -        5415.5   - 
 63      -        -        -        -        -        -        5415.5   - 
 64      -        -        -        -        -        -        5415.5   - 
 65      -        -        -        -        -        -        5415.5   - 
 66      -        -        -        -        -        -        5415.5   - 
 67      -        -        -        -        -        -        5415.5   - 
 68      -        -        -        -        -        -        5415.5   - 
-----------------------------------------------------------------------------
Sum      0        0        0        0        0        0        5415.5   0  
-----------------------------------------------------------------------------
The Ft,cumu(x,j) is the cumulative total fecundity of all females to age x.
It is the cumulative total eggs reproduced by the cohort to age x.
Ftotal =5415.5 (Total eggs laid by the whole population).


                                                                     Page 27 
Table 15. Age-specific cumulative total fecundity.
==========================================
 Age (x)    Cumu. Ftotal      Cumu. %
------------------------------------------
 0              0                  0 
 1              0                  0 
 2              0                  0 
 3              0                  0 
 4              0                  0 
 5              0                  0 
 6              0                  0 
 7              0                  0 
 8              0                  0 
 9              0                  0 
 10             0                  0 
 11             0                  0 
 12             0                  0 
 13             0                  0 
 14             0                  0 
 15             0                  0 
 16             0                  0 
 17             0                  0 
 18             0                  0 
 19             0                  0 
 20             0                  0 
 21             0                  0 
 22             0                  0 
 23             0                  0 
 24             0                  0 
 25             0                  0 
 26             0                  0 
 27             0                  0 
 28             0                  0 
 29             0                  0 
 30             0                  0 
 31             35.5               0.66 
 32             100                1.85 
 33             444                8.2 
 34             966                17.84 
 35             1549.5             28.61 
 36             2199.5             40.61 
 37             2784.5             51.42 
 38             3325               61.4 
 39             3789               69.97 
 40             4178.5             77.16 
 41             4509               83.26 
 42             4760.5             87.91 
 43             4957               91.53 
 44             5091.5             94.02 
 45             5190.5             95.85 
 46             5267               97.26 
 47             5330               98.42 
 48             5378               99.31 
 49             5405               99.81 
 50             5415.5             100 
 51             5415.5             100 
 52             5415.5             100 
 53             5415.5             100 
 54             5415.5             100 
 55             5415.5             100 
 56             5415.5             100 
 57             5415.5             100 
 58             5415.5             100 
 59             5415.5             100 
 60             5415.5             100 
 61             5415.5             100 
 62             5415.5             100 
 63             5415.5             100 
 64             5415.5             100 
 65             5415.5             100 
 66             5415.5             100 
 67             5415.5             100 
 68             5415.5             100 
------------------------------------------


                                                                     Page 28 

Table 16. Age-stage-specific survival rate (1-mortality) (Matrix U)
=============================================================================
 Age    Egg      L1       L2       L3       L4       Pupa     Female   Male
 (x)    j=1      j=2      j=3      j=4      j=5      j=6      j=7      j=8 
-----------------------------------------------------------------------------
 0       1         -        -        -        -        -        -        - 
 1       1        1         -        -        -        -        -        - 
 2       1        1         -        -        -        -        -        - 
 3       1        1        1         -        -        -        -        - 
 4       1        1        1         -        -        -        -        - 
 5       1        0.9189   1         -        -        -        -        - 
 6        -       1        0.978     -        -        -        -        - 
 7        -       1        1        1         -        -        -        - 
 8        -       1        1        1         -        -        -        - 
 9        -        -       0.9231   1         -        -        -        - 
 10       -        -       1        1         -        -        -        - 
 11       -        -       1        1        1         -        -        - 
 12       -        -       1        1        1         -        -        - 
 13       -        -       1        0.971    1         -        -        - 
 14       -        -        -       0.9545   1         -        -        - 
 15       -        -        -       1        1         -        -        - 
 16       -        -        -       1        1         -        -        - 
 17       -        -        -        -       1         -        -        - 
 18       -        -        -        -       1        1         -        - 
 19       -        -        -        -       1        1         -        - 
 20       -        -        -        -       1        1         -        - 
 21       -        -        -        -       1        1         -        - 
 22       -        -        -        -       1        1         -        - 
 23       -        -        -        -       1        0.9651    -        - 
 24       -        -        -        -        -       1         -        - 
 25       -        -        -        -        -       1         -        - 
 26       -        -        -        -        -       1         -        - 
 27       -        -        -        -        -       1        1        1  
 28       -        -        -        -        -       1        1        1  
 29       -        -        -        -        -       0.9787   1        1  
 30       -        -        -        -        -       1        1        1  
 31       -        -        -        -        -       1        1        1  
 32       -        -        -        -        -       1        1        1  
 33       -        -        -        -        -       1        1        1  
 34       -        -        -        -        -       1        1        1  
 35       -        -        -        -        -       1        1        1  
 36       -        -        -        -        -        -       1        1  
 37       -        -        -        -        -        -       1        1  
 38       -        -        -        -        -        -       1        0.9762  
 39       -        -        -        -        -        -       1        0.9268  
 40       -        -        -        -        -        -       1        0.9474  
 41       -        -        -        -        -        -       1        1  
 42       -        -        -        -        -        -       1        0.8611  
 43       -        -        -        -        -        -       1        0.8387  
 44       -        -        -        -        -        -       1        0.6154  
 45       -        -        -        -        -        -       1        0.625  
 46       -        -        -        -        -        -       1        0.9  
 47       -        -        -        -        -        -       1        0.7778  
 48       -        -        -        -        -        -       1        0.5714  
 49       -        -        -        -        -        -       0.9767   0  
 50       -        -        -        -        -        -       1         - 
 51       -        -        -        -        -        -       0.8333    - 
 52       -        -        -        -        -        -       1         - 
 53       -        -        -        -        -        -       0.8857    - 
 54       -        -        -        -        -        -       0.8387    - 
 55       -        -        -        -        -        -       0.7308    - 
 56       -        -        -        -        -        -       1         - 
 57       -        -        -        -        -        -       0.7895    - 
 58       -        -        -        -        -        -       0.7333    - 
 59       -        -        -        -        -        -       0.8182    - 
 60       -        -        -        -        -        -       0.3333    - 
 61       -        -        -        -        -        -       1         - 
 62       -        -        -        -        -        -       1         - 
 63       -        -        -        -        -        -       1         - 
 64       -        -        -        -        -        -       1         - 
 65       -        -        -        -        -        -       1         - 
 66       -        -        -        -        -        -       1         - 
 67       -        -        -        -        -        -       1         - 
 68       -        -        -        -        -        -       0         - 
-----------------------------------------------------------------------------
u(x,j) is the probability that individuals of age x
and stage j will remain alive after 1 time unit.


                                                                     Page 29 


Table 17. Age-stage-specific survival number (Matrix Ns)
=============================================================================
Age     Egg      L1       L2       L3       L4       Pupa     Female   Male
(x)     j=1      j=2      j=3      j=4      j=5      j=6      j=7      j=8 
-----------------------------------------------------------------------------
 0       100      -        -        -        -        -        -        - 
 1       97       3        -        -        -        -        -        - 
 2       53       47       -        -        -        -        -        - 
 3       6        91       3        -        -        -        -        - 
 4       6        76       18       -        -        -        -        - 
 5       2        34       61       -        -        -        -        - 
 6       -        6        89       -        -        -        -        - 
 7       -        6        79       10       -        -        -        - 
 8       -        4        59       32       -        -        -        - 
 9       -        -        24       69       -        -        -        - 
 10      -        -        4        89       -        -        -        - 
 11      -        -        4        85       4        -        -        - 
 12      -        -        4        85       4        -        -        - 
 13      -        -        2        67       22       -        -        - 
 14      -        -        -        42       47       -        -        - 
 15      -        -        -        19       70       -        -        - 
 16      -        -        -        6        83       -        -        - 
 17      -        -        -        -        89       -        -        - 
 18      -        -        -        -        85       4        -        - 
 19      -        -        -        -        70       19       -        - 
 20      -        -        -        -        49       40       -        - 
 21      -        -        -        -        21       68       -        - 
 22      -        -        -        -        12       77       -        - 
 23      -        -        -        -        3        83       -        - 
 24      -        -        -        -        -        86       -        - 
 25      -        -        -        -        -        86       -        - 
 26      -        -        -        -        -        86       -        - 
 27      -        -        -        -        -        80       1        5  
 28      -        -        -        -        -        73       3        10  
 29      -        -        -        -        -        46       16       23  
 30      -        -        -        -        -        23       25       37  
 31      -        -        -        -        -        10       33       42  
 32      -        -        -        -        -        8        35       42  
 33      -        -        -        -        -        3        40       42  
 34      -        -        -        -        -        3        40       42  
 35      -        -        -        -        -        3        40       42  
 36      -        -        -        -        -        -        43       42  
 37      -        -        -        -        -        -        43       42  
 38      -        -        -        -        -        -        43       41  
 39      -        -        -        -        -        -        43       38  
 40      -        -        -        -        -        -        43       36  
 41      -        -        -        -        -        -        43       36  
 42      -        -        -        -        -        -        43       31  
 43      -        -        -        -        -        -        43       26  
 44      -        -        -        -        -        -        43       16  
 45      -        -        -        -        -        -        43       10  
 46      -        -        -        -        -        -        43       9  
 47      -        -        -        -        -        -        43       7  
 48      -        -        -        -        -        -        43       4  
 49      -        -        -        -        -        -        42       0  
 50      -        -        -        -        -        -        42       - 
 51      -        -        -        -        -        -        35       - 
 52      -        -        -        -        -        -        35       - 
 53      -        -        -        -        -        -        31       - 
 54      -        -        -        -        -        -        26       - 
 55      -        -        -        -        -        -        19       - 
 56      -        -        -        -        -        -        19       - 
 57      -        -        -        -        -        -        15       - 
 58      -        -        -        -        -        -        11       - 
 59      -        -        -        -        -        -        9        - 
 60      -        -        -        -        -        -        3        - 
 61      -        -        -        -        -        -        3        - 
 62      -        -        -        -        -        -        3        - 
 63      -        -        -        -        -        -        3        - 
 64      -        -        -        -        -        -        3        - 
 65      -        -        -        -        -        -        3        - 
 66      -        -        -        -        -        -        3        - 
 67      -        -        -        -        -        -        3        - 
 68      -        -        -        -        -        -        0        - 
-----------------------------------------------------------------------------
ns(x,j) is the number of individuals of age x
and stage j will remain alive 1 time unit.


                                                                     Page 30 

Table 18. Survival rate to each age-stage interval (Matrix S)
=============================================================================
 Age    Egg      L1       L2       L3       L4       Pupa     Female   Male
 (x)    j=1      j=2      j=3      j=4      j=5      j=6      j=7      j=8 
-----------------------------------------------------------------------------
 0       1         -        -        -        -        -        -        - 
 1       0.97     0.03      -        -        -        -        -        - 
 2       0.53     0.47      -        -        -        -        -        - 
 3       0.06     0.91     0.03      -        -        -        -        - 
 4       0.06     0.76     0.18      -        -        -        -        - 
 5       0.02     0.37     0.61      -        -        -        -        - 
 6        -       0.06     0.91      -        -        -        -        - 
 7        -       0.06     0.79     0.1       -        -        -        - 
 8        -       0.04     0.59     0.32      -        -        -        - 
 9        -        -       0.26     0.69      -        -        -        - 
 10       -        -       0.04     0.89      -        -        -        - 
 11       -        -       0.04     0.85     0.04      -        -        - 
 12       -        -       0.04     0.85     0.04      -        -        - 
 13       -        -       0.02     0.69     0.22      -        -        - 
 14       -        -        -       0.44     0.47      -        -        - 
 15       -        -        -       0.19     0.7       -        -        - 
 16       -        -        -       0.06     0.83      -        -        - 
 17       -        -        -        -       0.89      -        -        - 
 18       -        -        -        -       0.85     0.04      -        - 
 19       -        -        -        -       0.7      0.19      -        - 
 20       -        -        -        -       0.49     0.4       -        - 
 21       -        -        -        -       0.21     0.68      -        - 
 22       -        -        -        -       0.12     0.77      -        - 
 23       -        -        -        -       0.03     0.86      -        - 
 24       -        -        -        -        -       0.86      -        - 
 25       -        -        -        -        -       0.86      -        - 
 26       -        -        -        -        -       0.86      -        - 
 27       -        -        -        -        -       0.8      0.01     0.05  
 28       -        -        -        -        -       0.73     0.03     0.1  
 29       -        -        -        -        -       0.47     0.16     0.23  
 30       -        -        -        -        -       0.23     0.25     0.37  
 31       -        -        -        -        -       0.1      0.33     0.42  
 32       -        -        -        -        -       0.08     0.35     0.42  
 33       -        -        -        -        -       0.03     0.4      0.42  
 34       -        -        -        -        -       0.03     0.4      0.42  
 35       -        -        -        -        -       0.03     0.4      0.42  
 36       -        -        -        -        -        -       0.43     0.42  
 37       -        -        -        -        -        -       0.43     0.42  
 38       -        -        -        -        -        -       0.43     0.42  
 39       -        -        -        -        -        -       0.43     0.41  
 40       -        -        -        -        -        -       0.43     0.38  
 41       -        -        -        -        -        -       0.43     0.36  
 42       -        -        -        -        -        -       0.43     0.36  
 43       -        -        -        -        -        -       0.43     0.31  
 44       -        -        -        -        -        -       0.43     0.26  
 45       -        -        -        -        -        -       0.43     0.16  
 46       -        -        -        -        -        -       0.43     0.1  
 47       -        -        -        -        -        -       0.43     0.09  
 48       -        -        -        -        -        -       0.43     0.07  
 49       -        -        -        -        -        -       0.43     0.04  
 50       -        -        -        -        -        -       0.42      - 
 51       -        -        -        -        -        -       0.42      - 
 52       -        -        -        -        -        -       0.35      - 
 53       -        -        -        -        -        -       0.35      - 
 54       -        -        -        -        -        -       0.31      - 
 55       -        -        -        -        -        -       0.26      - 
 56       -        -        -        -        -        -       0.19      - 
 57       -        -        -        -        -        -       0.19      - 
 58       -        -        -        -        -        -       0.15      - 
 59       -        -        -        -        -        -       0.11      - 
 60       -        -        -        -        -        -       0.09      - 
 61       -        -        -        -        -        -       0.03      - 
 62       -        -        -        -        -        -       0.03      - 
 63       -        -        -        -        -        -       0.03      - 
 64       -        -        -        -        -        -       0.03      - 
 65       -        -        -        -        -        -       0.03      - 
 66       -        -        -        -        -        -       0.03      - 
 67       -        -        -        -        -        -       0.03      - 
 68       -        -        -        -        -        -       0.03      - 
-----------------------------------------------------------------------------
The s(x,j) is the probability that a new-born individual
will survive to age x and stage j. s(x,j)=n(x,j)/100


                                                                     Page 31 

Table 19. Mortality of each age-stage-interval (Matrix Q)
=============================================================================
 Age    Egg      L1       L2       L3       L4       Pupa     Female   Male
 (x)    j=1      j=2      j=3      j=4      j=5      j=6      j=7      j=8 
-----------------------------------------------------------------------------
 0       0         -        -        -        -        -        -        - 
 1       0        0         -        -        -        -        -        - 
 2       0        0         -        -        -        -        -        - 
 3       0        0        0         -        -        -        -        - 
 4       0        0        0         -        -        -        -        - 
 5       0        0.0811   0         -        -        -        -        - 
 6        -       0        0.022     -        -        -        -        - 
 7        -       0        0        0         -        -        -        - 
 8        -       0        0        0         -        -        -        - 
 9        -        -       0.0769   0         -        -        -        - 
 10       -        -       0        0         -        -        -        - 
 11       -        -       0        0        0         -        -        - 
 12       -        -       0        0        0         -        -        - 
 13       -        -       0        0.029    0         -        -        - 
 14       -        -        -       0.0455   0         -        -        - 
 15       -        -        -       0        0         -        -        - 
 16       -        -        -       0        0         -        -        - 
 17       -        -        -        -       0         -        -        - 
 18       -        -        -        -       0        0         -        - 
 19       -        -        -        -       0        0         -        - 
 20       -        -        -        -       0        0         -        - 
 21       -        -        -        -       0        0         -        - 
 22       -        -        -        -       0        0         -        - 
 23       -        -        -        -       0        0.0349    -        - 
 24       -        -        -        -        -       0         -        - 
 25       -        -        -        -        -       0         -        - 
 26       -        -        -        -        -       0         -        - 
 27       -        -        -        -        -       0        0        0  
 28       -        -        -        -        -       0        0        0  
 29       -        -        -        -        -       0.0213   0        0  
 30       -        -        -        -        -       0        0        0  
 31       -        -        -        -        -       0        0        0  
 32       -        -        -        -        -       0        0        0  
 33       -        -        -        -        -       0        0        0  
 34       -        -        -        -        -       0        0        0  
 35       -        -        -        -        -       0        0        0  
 36       -        -        -        -        -        -       0        0  
 37       -        -        -        -        -        -       0        0  
 38       -        -        -        -        -        -       0        0.0238  
 39       -        -        -        -        -        -       0        0.0732  
 40       -        -        -        -        -        -       0        0.0526  
 41       -        -        -        -        -        -       0        0  
 42       -        -        -        -        -        -       0        0.1389  
 43       -        -        -        -        -        -       0        0.1613  
 44       -        -        -        -        -        -       0        0.3846  
 45       -        -        -        -        -        -       0        0.375  
 46       -        -        -        -        -        -       0        0.1  
 47       -        -        -        -        -        -       0        0.2222  
 48       -        -        -        -        -        -       0        0.4286  
 49       -        -        -        -        -        -       0.0233   1  
 50       -        -        -        -        -        -       0         - 
 51       -        -        -        -        -        -       0.1667    - 
 52       -        -        -        -        -        -       0         - 
 53       -        -        -        -        -        -       0.1143    - 
 54       -        -        -        -        -        -       0.1613    - 
 55       -        -        -        -        -        -       0.2692    - 
 56       -        -        -        -        -        -       0         - 
 57       -        -        -        -        -        -       0.2105    - 
 58       -        -        -        -        -        -       0.2667    - 
 59       -        -        -        -        -        -       0.1818    - 
 60       -        -        -        -        -        -       0.6667    - 
 61       -        -        -        -        -        -       0         - 
 62       -        -        -        -        -        -       0         - 
 63       -        -        -        -        -        -       0         - 
 64       -        -        -        -        -        -       0         - 
 65       -        -        -        -        -        -       0         - 
 66       -        -        -        -        -        -       0         - 
 67       -        -        -        -        -        -       0         - 
 68       -        -        -        -        -        -       1         - 
-----------------------------------------------------------------------------
The q(x,j) is the probability that individuals
of age x and stage j will die after 1 time unit.


                                                                     Page 32 

Table 20. Distribution of mortality (Matrix P)
=============================================================================
 Age    Egg      L1       L2       L3       L4       Pupa     Female   Male
 (x)    j=1      j=2      j=3      j=4      j=5      j=6      j=7      j=8 
-----------------------------------------------------------------------------
 0       0         -        -        -        -        -        -        - 
 1       0        0         -        -        -        -        -        - 
 2       0        0         -        -        -        -        -        - 
 3       0        0        0         -        -        -        -        - 
 4       0        0        0         -        -        -        -        - 
 5       0        0.03     0         -        -        -        -        - 
 6        -       0        0.02      -        -        -        -        - 
 7        -       0        0        0         -        -        -        - 
 8        -       0        0        0         -        -        -        - 
 9        -        -       0.02     0         -        -        -        - 
 10       -        -       0        0         -        -        -        - 
 11       -        -       0        0        0         -        -        - 
 12       -        -       0        0        0         -        -        - 
 13       -        -       0        0.02     0         -        -        - 
 14       -        -        -       0.02     0         -        -        - 
 15       -        -        -       0        0         -        -        - 
 16       -        -        -       0        0         -        -        - 
 17       -        -        -        -       0         -        -        - 
 18       -        -        -        -       0        0         -        - 
 19       -        -        -        -       0        0         -        - 
 20       -        -        -        -       0        0         -        - 
 21       -        -        -        -       0        0         -        - 
 22       -        -        -        -       0        0         -        - 
 23       -        -        -        -       0        0.03      -        - 
 24       -        -        -        -        -       0         -        - 
 25       -        -        -        -        -       0         -        - 
 26       -        -        -        -        -       0         -        - 
 27       -        -        -        -        -       0        0        0  
 28       -        -        -        -        -       0        0        0  
 29       -        -        -        -        -       0.01     0        0  
 30       -        -        -        -        -       0        0        0  
 31       -        -        -        -        -       0        0        0  
 32       -        -        -        -        -       0        0        0  
 33       -        -        -        -        -       0        0        0  
 34       -        -        -        -        -       0        0        0  
 35       -        -        -        -        -       0        0        0  
 36       -        -        -        -        -        -       0        0  
 37       -        -        -        -        -        -       0        0  
 38       -        -        -        -        -        -       0        0.01  
 39       -        -        -        -        -        -       0        0.03  
 40       -        -        -        -        -        -       0        0.02  
 41       -        -        -        -        -        -       0        0  
 42       -        -        -        -        -        -       0        0.05  
 43       -        -        -        -        -        -       0        0.05  
 44       -        -        -        -        -        -       0        0.1  
 45       -        -        -        -        -        -       0        0.06  
 46       -        -        -        -        -        -       0        0.01  
 47       -        -        -        -        -        -       0        0.02  
 48       -        -        -        -        -        -       0        0.03  
 49       -        -        -        -        -        -       0.01     0.04  
 50       -        -        -        -        -        -       0         - 
 51       -        -        -        -        -        -       0.07      - 
 52       -        -        -        -        -        -       0         - 
 53       -        -        -        -        -        -       0.04      - 
 54       -        -        -        -        -        -       0.05      - 
 55       -        -        -        -        -        -       0.07      - 
 56       -        -        -        -        -        -       0         - 
 57       -        -        -        -        -        -       0.04      - 
 58       -        -        -        -        -        -       0.04      - 
 59       -        -        -        -        -        -       0.02      - 
 60       -        -        -        -        -        -       0.06      - 
 61       -        -        -        -        -        -       0         - 
 62       -        -        -        -        -        -       0         - 
 63       -        -        -        -        -        -       0         - 
 64       -        -        -        -        -        -       0         - 
 65       -        -        -        -        -        -       0         - 
 66       -        -        -        -        -        -       0         - 
 67       -        -        -        -        -        -       0         - 
 68       -        -        -        -        -        -       0.03      - 
-----------------------------------------------------------------------------
The p(x,j) is the probability that a newborn individual
will die in age x and stage j.


                                                                     Page 33 


Table 21. Distribution of mortality in number (Matrix W)
=============================================================================
Age     Egg      L1       L2       L3       L4       Pupa     Female   Male
(x)     j=1      j=2      j=3      j=4      j=5      j=6      j=7      j=8 
-----------------------------------------------------------------------------
 0       0        -        -        -        -        -        -        - 
 1       0        0        -        -        -        -        -        - 
 2       0        0        -        -        -        -        -        - 
 3       0        0        0        -        -        -        -        - 
 4       0        0        0        -        -        -        -        - 
 5       0        3        0        -        -        -        -        - 
 6       -        0        2        -        -        -        -        - 
 7       -        0        0        0        -        -        -        - 
 8       -        0        0        0        -        -        -        - 
 9       -        -        2        0        -        -        -        - 
 10      -        -        0        0        -        -        -        - 
 11      -        -        0        0        0        -        -        - 
 12      -        -        0        0        0        -        -        - 
 13      -        -        0        2        0        -        -        - 
 14      -        -        -        2        0        -        -        - 
 15      -        -        -        0        0        -        -        - 
 16      -        -        -        0        0        -        -        - 
 17      -        -        -        -        0        -        -        - 
 18      -        -        -        -        0        0        -        - 
 19      -        -        -        -        0        0        -        - 
 20      -        -        -        -        0        0        -        - 
 21      -        -        -        -        0        0        -        - 
 22      -        -        -        -        0        0        -        - 
 23      -        -        -        -        0        3        -        - 
 24      -        -        -        -        -        0        -        - 
 25      -        -        -        -        -        0        -        - 
 26      -        -        -        -        -        0        -        - 
 27      -        -        -        -        -        0        0        0  
 28      -        -        -        -        -        0        0        0  
 29      -        -        -        -        -        1        0        0  
 30      -        -        -        -        -        0        0        0  
 31      -        -        -        -        -        0        0        0  
 32      -        -        -        -        -        0        0        0  
 33      -        -        -        -        -        0        0        0  
 34      -        -        -        -        -        0        0        0  
 35      -        -        -        -        -        0        0        0  
 36      -        -        -        -        -        -        0        0  
 37      -        -        -        -        -        -        0        0  
 38      -        -        -        -        -        -        0        1  
 39      -        -        -        -        -        -        0        3  
 40      -        -        -        -        -        -        0        2  
 41      -        -        -        -        -        -        0        0  
 42      -        -        -        -        -        -        0        5  
 43      -        -        -        -        -        -        0        5  
 44      -        -        -        -        -        -        0        10  
 45      -        -        -        -        -        -        0        6  
 46      -        -        -        -        -        -        0        1  
 47      -        -        -        -        -        -        0        2  
 48      -        -        -        -        -        -        0        3  
 49      -        -        -        -        -        -        1        4  
 50      -        -        -        -        -        -        0        - 
 51      -        -        -        -        -        -        7        - 
 52      -        -        -        -        -        -        0        - 
 53      -        -        -        -        -        -        4        - 
 54      -        -        -        -        -        -        5        - 
 55      -        -        -        -        -        -        7        - 
 56      -        -        -        -        -        -        0        - 
 57      -        -        -        -        -        -        4        - 
 58      -        -        -        -        -        -        4        - 
 59      -        -        -        -        -        -        2        - 
 60      -        -        -        -        -        -        6        - 
 61      -        -        -        -        -        -        0        - 
 62      -        -        -        -        -        -        0        - 
 63      -        -        -        -        -        -        0        - 
 64      -        -        -        -        -        -        0        - 
 65      -        -        -        -        -        -        0        - 
 66      -        -        -        -        -        -        0        - 
 67      -        -        -        -        -        -        0        - 
 68      -        -        -        -        -        -        3        - 
-----------------------------------------------------------------------------
The w(x,j) is the number of individuals died in age x and stage j.
(For Prof. Dr. Chi and his students only)


                                                                     Page 34 


Table 22. Age-specific distribution of mortality AD(x) and number of deaths
AD(x): the probability that an individual of age x will die after one age unit.
No. dead D(x): Number of individuals of age x will die in age interval x to <x+1.
==============================================
 Age        Age mortality     No. dead D(x)
 (x)             AD(x)     (between x and x+1)
----------------------------------------------
 0              0                  0 
 1              0                  0 
 2              0                  0 
 3              0                  0 
 4              0                  0 
 5              0.03               3 
 6              0.02               2 
 7              0                  0 
 8              0                  0 
 9              0.02               2 
 10             0                  0 
 11             0                  0 
 12             0                  0 
 13             0.02               2 
 14             0.02               2 
 15             0                  0 
 16             0                  0 
 17             0                  0 
 18             0                  0 
 19             0                  0 
 20             0                  0 
 21             0                  0 
 22             0                  0 
 23             0.03               3 
 24             0                  0 
 25             0                  0 
 26             0                  0 
 27             0                  0 
 28             0                  0 
 29             0.01               1 
 30             0                  0 
 31             0                  0 
 32             0                  0 
 33             0                  0 
 34             0                  0 
 35             0                  0 
 36             0                  0 
 37             0                  0 
 38             0.01               1 
 39             0.03               3 
 40             0.02               2 
 41             0                  0 
 42             0.05               5 
 43             0.05               5 
 44             0.1                10 
 45             0.06               6 
 46             0.01               1 
 47             0.02               2 
 48             0.03               3 
 49             0.05               5 
 50             0                  0 
 51             0.07               7 
 52             0                  0 
 53             0.04               4 
 54             0.05               5 
 55             0.07               7 
 56             0                  0 
 57             0.04               4 
 58             0.04               4 
 59             0.02               2 
 60             0.06               6 
 61             0                  0 
 62             0                  0 
 63             0                  0 
 64             0                  0 
 65             0                  0 
 66             0                  0 
 67             0                  0 
 68             0.03               3 
----------------------------------------------

                                                                     Page 35 


Table 23. Age-specific survival rate l(x)
=========================================================
 Age            l(x)     Survival  Exp. death Cumu. death
---------------------------------------------------------
 0              1         100       0         0 
 1              1         100       0         0 
 2              1         100       0         0 
 3              1         100       0         0 
 4              1         100       0         0 
 5              1         100       3         3 
 6              0.97      97        2         5 
 7              0.95      95        0         5 
 8              0.95      95        0         5 
 9              0.95      95        2         7 
 10             0.93      93        0         7 
 11             0.93      93        0         7 
 12             0.93      93        0         7 
 13             0.93      93        2         9 
 14             0.91      91        2         11 
 15             0.89      89        0         11 
 16             0.89      89        0         11 
 17             0.89      89        0         11 
 18             0.89      89        0         11 
 19             0.89      89        0         11 
 20             0.89      89        0         11 
 21             0.89      89        0         11 
 22             0.89      89        0         11 
 23             0.89      89        3         14 
 24             0.86      86        0         14 
 25             0.86      86        0         14 
 26             0.86      86        0         14 
 27             0.86      86        0         14 
 28             0.86      86        0         14 
 29             0.86      86        1         15 
 30             0.85      85        0         15 
 31             0.85      85        0         15 
 32             0.85      85        0         15 
 33             0.85      85        0         15 
 34             0.85      85        0         15 
 35             0.85      85        0         15 
 36             0.85      85        0         15 
 37             0.85      85        0         15 
 38             0.85      85        1         16 
 39             0.84      84        3         19 
 40             0.81      81        2         21 
 41             0.79      79        0         21 
 42             0.79      79        5         26 
 43             0.74      74        5         31 
 44             0.69      69        10        41 
 45             0.59      59        6         47 
 46             0.53      53        1         48 
 47             0.52      52        2         50 
 48             0.5       50        3         53 
 49             0.47      47        5         58 
 50             0.42      42        0         58 
 51             0.42      42        7         65 
 52             0.35      35        0         65 
 53             0.35      35        4         69 
 54             0.31      31        5         74 
 55             0.26      26        7         81 
 56             0.19      19        0         81 
 57             0.19      19        4         85 
 58             0.15      15        4         89 
 59             0.11      11        2         91 
 60             0.09      9         6         97 
 61             0.03      3         0         97 
 62             0.03      3         0         97 
 63             0.03      3         0         97 
 64             0.03      3         0         97 
 65             0.03      3         0         97 
 66             0.03      3         0         97 
 67             0.03      3         0         97 
 68             0.03      3         3         100 
---------------------------------------------------------
Exp. death: expected death = the number of individuals did not survive from age x to x+1.
Cumu. death: cumulative death = the number of individuals did not survive from age 0 to age x+1.

                                                                     Page 36 


 
 
 
Table 24. P(j): Distribution of mortality to each stage: the probability
that a newborn will die in stage j and the number of death in stage j.
==========================================================================================
Stage (j)          Egg      L1       L2       L3       L4       Pupa     Female   Male 
------------------------------------------------------------------------------------------
P(j)               0        0.03     0.04     0.04     0        0.04     0.43     0.42 
------------------------------------------------------------------------------------------
D(j)               0        3        4        4        0        4        43       42 
------------------------------------------------------------------------------------------
I(j)               100      100      97       93       89       89       43       42  
------------------------------------------------------------------------------------------
Q(j)               0        0.03     0.0412   0.043    0        0.0449   1        1  
------------------------------------------------------------------------------------------
P(j): the distribution of mortality to stage j. Sum[P(j)]=1.
Q(j): the stage-specific mortality (probability of an individual of stage j will die in stage j).
D(j): the number of death occurred in stage j.
I(j): the number of individuals entered stage j.
P(j) = D(j)/ 100 .
Q(j) = D(j)/I(j).
 

                                                                     Page 37 
 
 
 
Table 25. Stage-specific survival rate and number from stage j to j+1. For the
last preadult stage (i.e., Pupa), it is the survival rate from the 
last preadult stage to adult (female and male). All female and male adults will die in adult stage.
==========================================================================================
Stage (j)         Egg      L1       L2       L3       L4       Pupa     Female   Male 
------------------------------------------------------------------------------------------
Probability        1        0.97     0.9588   0.957    1        0.9551   0        0  
------------------------------------------------------------------------------------------
D(j)               0        3        4        4        0        4        43       42 
------------------------------------------------------------------------------------------
N(j)               100      97       93       89       89       85       0        0  
------------------------------------------------------------------------------------------
I(j)               100      100      97       93       89       89       43       42  
------------------------------------------------------------------------------------------
D(j): the number of death occurred in stage j.
N(j): the number of individuals in stage j will survive to stage j+1.
I(j): the number of individuals entered stage j.
The probability is calculated as N(j)/I(j).
The probability from pupa to female is 0.483146 . It is  43 / 89 .
The probability from pupa to male is 0.47191 . It is  42 / 89 .

                                                                     Page 38 
 
 
 
Table 26. Stage survival rate.  It is the probability that a newborn
individual will survive to stage j (but it may die in stage j).
=======================================================================================
Stage (j)         Egg      L1       L2       L3       L4       Pupa     Female   Male 
---------------------------------------------------------------------------------------
Probability       1        1        0.97     0.93     0.89     0.89     0.43     0.42  
---------------------------------------------------------------------------------------
I(j)              100      100      97       93       89       89       43       42  
---------------------------------------------------------------------------------------
I(j): the number of individuals entered stage j.
The probability is calculated as I(j)/ 100 .
The preadult survival rate (Sa) is  0.85 
Sa=( 43 + 42 )/ 100 

                                                                     Page 39 


Table 27. Age-stage specific life expectancy (matrix E)
=============================================================================
Age     Egg      L1       L2       L3       L4       Pupa     Female   Male 
(x)     j=1      j=2      j=3      j=4      j=5      j=6      j=7      j=8
-----------------------------------------------------------------------------
 0       45.62    -        -        -        -        -        -        -  
 1       44.62    44.74    -        -        -        -        -        -  
 2       43.51    43.74    -        -        -        -        -        -  
 3       41.37    42.66    43.89    -        -        -        -        -  
 4       40.37    41.42    42.89    -        -        -        -        -  
 5       41.13    38.49    41.89    -        -        -        -        -  
 6       -        40.13    40.89    -        -        -        -        -  
 7       -        39.13    40.7     41.51    -        -        -        -  
 8       -        37.5     39.39    40.51    -        -        -        -  
 9       -        -        36.5     39.51    -        -        -        -  
 10      -        -        38.22    38.51    -        -        -        -  
 11      -        -        37.22    37.44    39.02    -        -        -  
 12      -        -        36.22    36.44    38.02    -        -        -  
 13      -        -        35.43    35.01    37.02    -        -        -  
 14      -        -        -        34.43    36.02    -        -        -  
 15      -        -        -        35.02    35.02    -        -        -  
 16      -        -        -        34.02    34.02    -        -        -  
 17      -        -        -        -        33.02    -        -        -  
 18      -        -        -        -        32.02    31.99    -        -  
 19      -        -        -        -        31.03    30.99    -        -  
 20      -        -        -        -        30.05    29.99    -        -  
 21      -        -        -        -        29.13    28.99    -        -  
 22      -        -        -        -        28.23    27.99    -        -  
 23      -        -        -        -        27.93    26.99    -        -  
 24      -        -        -        -        -        26.93    -        -  
 25      -        -        -        -        -        25.93    -        -  
 26      -        -        -        -        -        24.93    -        -  
 27      -        -        -        -        -        24.22    30.16    18.05  
 28      -        -        -        -        -        23.48    29.16    17.05  
 29      -        -        -        -        -        22.69    28.16    16.05  
 30      -        -        -        -        -        24.53    27.16    15.05  
 31      -        -        -        -        -        26.16    26.16    14.05  
 32      -        -        -        -        -        25.16    25.16    13.05  
 33      -        -        -        -        -        24.16    24.16    12.05  
 34      -        -        -        -        -        23.16    23.16    11.05  
 35      -        -        -        -        -        22.16    22.16    10.05  
 36      -        -        -        -        -        -        21.16    9.05  
 37      -        -        -        -        -        -        20.16    8.05  
 38      -        -        -        -        -        -        19.16    7.05  
 39      -        -        -        -        -        -        18.16    6.2  
 40      -        -        -        -        -        -        17.16    5.61  
 41      -        -        -        -        -        -        16.16    4.86  
 42      -        -        -        -        -        -        15.16    3.86  
 43      -        -        -        -        -        -        14.16    3.32  
 44      -        -        -        -        -        -        13.16    2.77  
 45      -        -        -        -        -        -        12.16    2.88  
 46      -        -        -        -        -        -        11.16    3  
 47      -        -        -        -        -        -        10.16    2.22  
 48      -        -        -        -        -        -        9.16     1.57  
 49      -        -        -        -        -        -        8.16     1  
 50      -        -        -        -        -        -        7.33     -  
 51      -        -        -        -        -        -        6.33     -  
 52      -        -        -        -        -        -        6.4      -  
 53      -        -        -        -        -        -        5.4      -  
 54      -        -        -        -        -        -        4.97     -  
 55      -        -        -        -        -        -        4.73     -  
 56      -        -        -        -        -        -        5.11     -  
 57      -        -        -        -        -        -        4.11     -  
 58      -        -        -        -        -        -        3.93     -  
 59      -        -        -        -        -        -        4        -  
 60      -        -        -        -        -        -        3.67     -  
 61      -        -        -        -        -        -        8        -  
 62      -        -        -        -        -        -        7        -  
 63      -        -        -        -        -        -        6        -  
 64      -        -        -        -        -        -        5        -  
 65      -        -        -        -        -        -        4        -  
 66      -        -        -        -        -        -        3        -  
 67      -        -        -        -        -        -        2        -  
 68      -        -        -        -        -        -        1        -  
------------------------------------------------------------------------
e(x,j) is the life expectancy of individuals of age x and stage j.
Life exepctancy of newborn, E(0,1)= 45.62 
Maximal life expectancy Max(Exj)= 45.62  at age  0 and stage  1 .
If there is significant difference, there must be high mortality before the age of Max(Exj),
or there is significant difference between female and male adults.

                                                                     Page 40 


Table 28. Age-stage specific reproductive value (Matrix V)
========================================================================
Age    Egg     L1      L2      L3      L4      Pupa    Female  Male 
(x)    j=1     j=2     j=3     j=4     j=5     j=6     j=7     j=8
------------------------------------------------------------------------
 0      1.11    -       -       -       -       -       -       -  
 1      1.23    1.24    -       -       -       -       -       -  
 2      1.36    1.37    -       -       -       -       -       -  
 3      1.47    1.52    1.57    -       -       -       -       -  
 4      1.63    1.68    1.74    -       -       -       -       -  
 5      1.89    1.77    1.93    -       -       -       -       -  
 6      -       2.09    2.14    -       -       -       -       -  
 7      -       2.32    2.42    2.48    -       -       -       -  
 8      -       2.53    2.67    2.75    -       -       -       -  
 9      -       -       2.81    3.05    -       -       -       -  
 10     -       -       3.35    3.38    -       -       -       -  
 11     -       -       3.72    3.75    3.92    -       -       -  
 12     -       -       4.13    4.16    4.35    -       -       -  
 13     -       -       4.61    4.56    4.83    -       -       -  
 14     -       -       -       5.12    5.36    -       -       -  
 15     -       -       -       5.95    5.95    -       -       -  
 16     -       -       -       6.6     6.6     -       -       -  
 17     -       -       -       -       7.33    -       -       -  
 18     -       -       -       -       8.14    8.13    -       -  
 19     -       -       -       -       9.03    9.02    -       -  
 20     -       -       -       -       10.03   10.01   -       -  
 21     -       -       -       -       11.16   11.11   -       -  
 22     -       -       -       -       12.44   12.33   -       -  
 23     -       -       -       -       14.17   13.68   -       -  
 24     -       -       -       -       -       15.73   -       -  
 25     -       -       -       -       -       17.46   -       -  
 26     -       -       -       -       -       19.38   -       -  
 27     -       -       -       -       -       22.56   44.58   0  
 28     -       -       -       -       -       26.08   49.47   0  
 29     -       -       -       -       -       29.77   54.91   0  
 30     -       -       -       -       -       43.67   60.94   0  
 31     -       -       -       -       -       57.38   67.63   0  
 32     -       -       -       -       -       61.14   73.86   0  
 33     -       -       -       -       -       47.72   79.93   0  
 34     -       -       -       -       -       52.96   79.16   0  
 35     -       -       -       -       -       58.78   73.37   0  
 36     -       -       -       -       -       -       65.24   0  
 37     -       -       -       -       -       -       55.62   0  
 38     -       -       -       -       -       -       46.63   0  
 39     -       -       -       -       -       -       37.8    0  
 40     -       -       -       -       -       -       29.98   0  
 41     -       -       -       -       -       -       23.22   0  
 42     -       -       -       -       -       -       17.24   0  
 43     -       -       -       -       -       -       12.64   0  
 44     -       -       -       -       -       -       8.96    0  
 45     -       -       -       -       -       -       6.47    0  
 46     -       -       -       -       -       -       4.63    0  
 47     -       -       -       -       -       -       3.16    0  
 48     -       -       -       -       -       -       1.88    0  
 49     -       -       -       -       -       -       0.8479  0  
 50     -       -       -       -       -       -       0.25    -  
 51     -       -       -       -       -       -       0       -  
 52     -       -       -       -       -       -       0       -  
 53     -       -       -       -       -       -       0       -  
 54     -       -       -       -       -       -       0       -  
 55     -       -       -       -       -       -       0       -  
 56     -       -       -       -       -       -       0       -  
 57     -       -       -       -       -       -       0       -  
 58     -       -       -       -       -       -       0       -  
 59     -       -       -       -       -       -       0       -  
 60     -       -       -       -       -       -       0       -  
 61     -       -       -       -       -       -       0       -  
 62     -       -       -       -       -       -       0       -  
 63     -       -       -       -       -       -       0       -  
 64     -       -       -       -       -       -       0       -  
 65     -       -       -       -       -       -       0       -  
 66     -       -       -       -       -       -       0       -  
 67     -       -       -       -       -       -       0       -  
 68     -       -       -       -       -       -       0       -  
------------------------------------------------------------------------
v(x,j) is the reproductive value of individuals of age x and stage j


                                                                     Page 41 


Table 29. Stable age-stage-distribution (SASD) (Matrix A) (Newborn = 1)
========================================================================
Age    Egg     L1      L2      L3      L4      Pupa    Female  Male 
(x)    j=1     j=2     j=3     j=4     j=5     j=6     j=7     j=8
------------------------------------------------------------------------
 0      1       -       -       -       -       -       -       -  
 1      0.874   0.027   -       -       -       -       -       -  
 2      0.4303  0.3816  -       -       -       -       -       -  
 3      0.0439  0.6657  0.0219  -       -       -       -       -  
 4      0.0396  0.501   0.1187  -       -       -       -       -  
 5      0.0119  0.2198  0.3623  -       -       -       -       -  
 6      -       0.0321  0.487   -       -       -       -       -  
 7      -       0.0289  0.381   0.0482  -       -       -       -  
 8      -       0.0174  0.2564  0.139   -       -       -       -  
 9      -       -       0.1018  0.2701  -       -       -       -  
 10     -       -       0.0141  0.314   -       -       -       -  
 11     -       -       0.0127  0.2702  0.0127  -       -       -  
 12     -       -       0.0115  0.2435  0.0115  -       -       -  
 13     -       -       0.0052  0.1781  0.0568  -       -       -  
 14     -       -       -       0.1023  0.1093  -       -       -  
 15     -       -       -       0.0398  0.1467  -       -       -  
 16     -       -       -       0.0113  0.1567  -       -       -  
 17     -       -       -       -       0.1514  -       -       -  
 18     -       -       -       -       0.1303  0.0061  -       -  
 19     -       -       -       -       0.0967  0.0262  -       -  
 20     -       -       -       -       0.061   0.0498  -       -  
 21     -       -       -       -       0.0235  0.0763  -       -  
 22     -       -       -       -       0.0121  0.0778  -       -  
 23     -       -       -       -       0.0027  0.0783  -       -  
 24     -       -       -       -       -       0.0705  -       -  
 25     -       -       -       -       -       0.0636  -       -  
 26     -       -       -       -       -       0.0573  -       -  
 27     -       -       -       -       -       0.048   0.0006  0.003  
 28     -       -       -       -       -       0.0395  0.0016  0.0054  
 29     -       -       -       -       -       0.0229  0.0078  0.0112  
 30     -       -       -       -       -       0.0101  0.011   0.0162  
 31     -       -       -       -       -       0.004   0.0131  0.0166  
 32     -       -       -       -       -       0.0029  0.0125  0.015  
 33     -       -       -       -       -       0.001   0.0128  0.0135  
 34     -       -       -       -       -       0.0009  0.0116  0.0122  
 35     -       -       -       -       -       0.0008  0.0104  0.011  
 36     -       -       -       -       -       -       0.0101  0.0099  
 37     -       -       -       -       -       -       0.0091  0.0089  
 38     -       -       -       -       -       -       0.0082  0.008  
 39     -       -       -       -       -       -       0.0074  0.007  
 40     -       -       -       -       -       -       0.0067  0.0059  
 41     -       -       -       -       -       -       0.006   0.005  
 42     -       -       -       -       -       -       0.0054  0.0045  
 43     -       -       -       -       -       -       0.0049  0.0035  
 44     -       -       -       -       -       -       0.0044  0.0027  
 45     -       -       -       -       -       -       0.004   0.0015  
 46     -       -       -       -       -       -       0.0036  0.0008  
 47     -       -       -       -       -       -       0.0032  0.0007  
 48     -       -       -       -       -       -       0.0029  0.0005  
 49     -       -       -       -       -       -       0.0026  0.0002  
 50     -       -       -       -       -       -       0.0023  -  
 51     -       -       -       -       -       -       0.0021  -  
 52     -       -       -       -       -       -       0.0016  -  
 53     -       -       -       -       -       -       0.0014  -  
 54     -       -       -       -       -       -       0.0011  -  
 55     -       -       -       -       -       -       0.0008  -  
 56     -       -       -       -       -       -       0.0006  -  
 57     -       -       -       -       -       -       0.0005  -  
 58     -       -       -       -       -       -       0.0004  -  
 59     -       -       -       -       -       -       0.0002  -  
 60     -       -       -       -       -       -       0.0002  -  
 61     -       -       -       -       -       -       0.0001  -  
 62     -       -       -       -       -       -       0       -  
 63     -       -       -       -       -       -       0       -  
 64     -       -       -       -       -       -       0       -  
 65     -       -       -       -       -       -       0       -  
 66     -       -       -       -       -       -       0       -  
 67     -       -       -       -       -       -       0       -  
 68     -       -       -       -       -       -       0       -  
------------------------------------------------------------------------
a(x,j) is the proportion of individuals in age x and stage j 
in comparison with a(0,1) (the newborn).

                                                                     Page 42 


Table 30. Stable age-stage-distribution (SASD) (Matrix B) (in percentage)
========================================================================
Age    Egg     L1      L2      L3      L4      Pupa    Female  Male 
(x)    j=1     j=2     j=3     j=4     j=5     j=6     j=7     j=8
------------------------------------------------------------------------
 0      10.41   -       -       -       -       -       -       -  
 1      9.1     0.2815  -       -       -       -       -       -  
 2      4.48    3.97    -       -       -       -       -       -  
 3      0.4571  6.93    0.2285  -       -       -       -       -  
 4      0.4118  5.22    1.24    -       -       -       -       -  
 5      0.1237  2.29    3.77    -       -       -       -       -  
 6      -       0.3344  5.07    -       -       -       -       -  
 7      -       0.3013  3.97    0.5021  -       -       -       -  
 8      -       0.181   2.67    1.45    -       -       -       -  
 9      -       -       1.06    2.81    -       -       -       -  
 10     -       -       0.1469  3.27    -       -       -       -  
 11     -       -       0.1324  2.81    0.1324  -       -       -  
 12     -       -       0.1193  2.54    0.1193  -       -       -  
 13     -       -       0.0537  1.85    0.5912  -       -       -  
 14     -       -       -       1.07    1.14    -       -       -  
 15     -       -       -       0.4145  1.53    -       -       -  
 16     -       -       -       0.118   1.63    -       -       -  
 17     -       -       -       -       1.58    -       -       -  
 18     -       -       -       -       1.36    0.0638  -       -  
 19     -       -       -       -       1.01    0.2733  -       -  
 20     -       -       -       -       0.635   0.5183  -       -  
 21     -       -       -       -       0.2452  0.794   -       -  
 22     -       -       -       -       0.1263  0.8101  -       -  
 23     -       -       -       -       0.0284  0.8153  -       -  
 24     -       -       -       -       -       0.7346  -       -  
 25     -       -       -       -       -       0.6619  -       -  
 26     -       -       -       -       -       0.5964  -       -  
 27     -       -       -       -       -       0.4999  0.0062  0.0312  
 28     -       -       -       -       -       0.411   0.0169  0.0563  
 29     -       -       -       -       -       0.2385  0.0812  0.1167  
 30     -       -       -       -       -       0.1051  0.1143  0.1691  
 31     -       -       -       -       -       0.0412  0.1359  0.173  
 32     -       -       -       -       -       0.0297  0.1299  0.1559  
 33     -       -       -       -       -       0.01    0.1338  0.1405  
 34     -       -       -       -       -       0.009   0.1205  0.1266  
 35     -       -       -       -       -       0.0081  0.1086  0.114  
 36     -       -       -       -       -       -       0.1052  0.1028  
 37     -       -       -       -       -       -       0.0948  0.0926  
 38     -       -       -       -       -       -       0.0854  0.0834  
 39     -       -       -       -       -       -       0.077   0.0734  
 40     -       -       -       -       -       -       0.0693  0.0613  
 41     -       -       -       -       -       -       0.0625  0.0523  
 42     -       -       -       -       -       -       0.0563  0.0471  
 43     -       -       -       -       -       -       0.0507  0.0366  
 44     -       -       -       -       -       -       0.0457  0.0276  
 45     -       -       -       -       -       -       0.0412  0.0153  
 46     -       -       -       -       -       -       0.0371  0.0086  
 47     -       -       -       -       -       -       0.0334  0.007  
 48     -       -       -       -       -       -       0.0301  0.0049  
 49     -       -       -       -       -       -       0.0271  0.0025  
 50     -       -       -       -       -       -       0.0239  -  
 51     -       -       -       -       -       -       0.0215  -  
 52     -       -       -       -       -       -       0.0162  -  
 53     -       -       -       -       -       -       0.0146  -  
 54     -       -       -       -       -       -       0.0116  -  
 55     -       -       -       -       -       -       0.0088  -  
 56     -       -       -       -       -       -       0.0058  -  
 57     -       -       -       -       -       -       0.0052  -  
 58     -       -       -       -       -       -       0.0037  -  
 59     -       -       -       -       -       -       0.0025  -  
 60     -       -       -       -       -       -       0.0018  -  
 61     -       -       -       -       -       -       0.0005  -  
 62     -       -       -       -       -       -       0.0005  -  
 63     -       -       -       -       -       -       0.0004  -  
 64     -       -       -       -       -       -       0.0004  -  
 65     -       -       -       -       -       -       0.0004  -  
 66     -       -       -       -       -       -       0.0003  -  
 67     -       -       -       -       -       -       0.0003  -  
 68     -       -       -       -       -       -       0.0003  -  
------------------------------------------------------------------------
b(x,j) is the proportion of individuals in age x and stage j 
when the total cohort is 100.

                                                                     Page 43 

Table 31. Stable age-stage-distribution (SASD) (Matrix B2) (sum = 1)
=============================================================================
 Age    Egg      L1       L2       L3       L4       Pupa     Female   Male
 (x)    j=1      j=2      j=3      j=4      j=5      j=6      j=7      j=8 
-----------------------------------------------------------------------------
 0       0.1041    -        -        -        -        -        -        - 
 1       0.091    0.0028    -        -        -        -        -        - 
 2       0.0448   0.0397    -        -        -        -        -        - 
 3       0.0046   0.0693   0.0023    -        -        -        -        - 
 4       0.0041   0.0522   0.0124    -        -        -        -        - 
 5       0.0012   0.0229   0.0377    -        -        -        -        - 
 6        -       0.0033   0.0507    -        -        -        -        - 
 7        -       0.003    0.0397   0.005     -        -        -        - 
 8        -       0.0018   0.0267   0.0145    -        -        -        - 
 9        -        -       0.0106   0.0281    -        -        -        - 
 10       -        -       0.0015   0.0327    -        -        -        - 
 11       -        -       0.0013   0.0281   0.0013    -        -        - 
 12       -        -       0.0012   0.0254   0.0012    -        -        - 
 13       -        -       0.0005   0.0185   0.0059    -        -        - 
 14       -        -        -       0.0107   0.0114    -        -        - 
 15       -        -        -       0.0041   0.0153    -        -        - 
 16       -        -        -       0.0012   0.0163    -        -        - 
 17       -        -        -        -       0.0158    -        -        - 
 18       -        -        -        -       0.0136   0.0006    -        - 
 19       -        -        -        -       0.0101   0.0027    -        - 
 20       -        -        -        -       0.0063   0.0052    -        - 
 21       -        -        -        -       0.0025   0.0079    -        - 
 22       -        -        -        -       0.0013   0.0081    -        - 
 23       -        -        -        -       0.0003   0.0082    -        - 
 24       -        -        -        -        -       0.0073    -        - 
 25       -        -        -        -        -       0.0066    -        - 
 26       -        -        -        -        -       0.006     -        - 
 27       -        -        -        -        -       0.005    0.0001   0.0003  
 28       -        -        -        -        -       0.0041   0.0002   0.0006  
 29       -        -        -        -        -       0.0024   0.0008   0.0012  
 30       -        -        -        -        -       0.0011   0.0011   0.0017  
 31       -        -        -        -        -       0.0004   0.0014   0.0017  
 32       -        -        -        -        -       0.0003   0.0013   0.0016  
 33       -        -        -        -        -       0.0001   0.0013   0.0014  
 34       -        -        -        -        -       0.0001   0.0012   0.0013  
 35       -        -        -        -        -       0.0001   0.0011   0.0011  
 36       -        -        -        -        -        -       0.0011   0.001  
 37       -        -        -        -        -        -       0.0009   0.0009  
 38       -        -        -        -        -        -       0.0009   0.0008  
 39       -        -        -        -        -        -       0.0008   0.0007  
 40       -        -        -        -        -        -       0.0007   0.0006  
 41       -        -        -        -        -        -       0.0006   0.0005  
 42       -        -        -        -        -        -       0.0006   0.0005  
 43       -        -        -        -        -        -       0.0005   0.0004  
 44       -        -        -        -        -        -       0.0005   0.0003  
 45       -        -        -        -        -        -       0.0004   0.0002  
 46       -        -        -        -        -        -       0.0004   0.0001  
 47       -        -        -        -        -        -       0.0003   0.0001  
 48       -        -        -        -        -        -       0.0003   0  
 49       -        -        -        -        -        -       0.0003   0  
 50       -        -        -        -        -        -       0.0002    - 
 51       -        -        -        -        -        -       0.0002    - 
 52       -        -        -        -        -        -       0.0002    - 
 53       -        -        -        -        -        -       0.0001    - 
 54       -        -        -        -        -        -       0.0001    - 
 55       -        -        -        -        -        -       0.0001    - 
 56       -        -        -        -        -        -       0.0001    - 
 57       -        -        -        -        -        -       0.0001    - 
 58       -        -        -        -        -        -       0         - 
 59       -        -        -        -        -        -       0         - 
 60       -        -        -        -        -        -       0         - 
 61       -        -        -        -        -        -       0         - 
 62       -        -        -        -        -        -       0         - 
 63       -        -        -        -        -        -       0         - 
 64       -        -        -        -        -        -       0         - 
 65       -        -        -        -        -        -       0         - 
 66       -        -        -        -        -        -       0         - 
 67       -        -        -        -        -        -       0         - 
 68       -        -        -        -        -        -       0         - 
-----------------------------------------------------------------------------
b2(x,j) is the proportion of individuals in age x and stage j 
and the total cohort is 1.


                                                                      Page 44 
 
 
 
Table 32. The stable age distribution a(x) (newborn = 1)
====================
Age       SAD a(x)
--------------------
 0        1 
 1        0.9011 
 2        0.8119 
 3        0.7316 
 4        0.6592 
 5        0.5939 
 6        0.5191 
 7        0.4581 
 8        0.4128 
 9        0.3719 
 10       0.3281 
 11       0.2956 
 12       0.2664 
 13       0.24 
 14       0.2116 
 15       0.1865 
 16       0.168 
 17       0.1514 
 18       0.1364 
 19       0.1229 
 20       0.1108 
 21       0.0998 
 22       0.0899 
 23       0.081 
 24       0.0705 
 25       0.0636 
 26       0.0573 
 27       0.0516 
 28       0.0465 
 29       0.0419 
 30       0.0373 
 31       0.0336 
 32       0.0303 
 33       0.0273 
 34       0.0246 
 35       0.0222 
 36       0.02 
 37       0.018 
 38       0.0162 
 39       0.0144 
 40       0.0125 
 41       0.011 
 42       0.0099 
 43       0.0084 
 44       0.007 
 45       0.0054 
 46       0.0044 
 47       0.0039 
 48       0.0034 
 49       0.0028 
 50       0.0023 
 51       0.0021 
 52       0.0016 
 53       0.0014 
 54       0.0011 
 55       0.0008 
 56       0.0006 
 57       0.0005 
 58       0.0004 
 59       0.0002 
 60       0.0002 
 61       0.0001 
 62       0 
 63       0 
 64       0 
 65       0 
 66       0 
 67       0 
 68       0 
--------------------

                                                                      Page 45 
 
 
 
Table 33. Stable age distribution in percentage
          (total population = 100)
====================
Age       SAD (%)
--------------------
 0        10.4128 
 1        9.3824 
 2        8.4541 
 3        7.6175 
 4        6.8638 
 5        6.1846 
 6        5.4055 
 7        4.7702 
 8        4.2982 
 9        3.8729 
 10       3.4162 
 11       3.0782 
 12       2.7736 
 13       2.4992 
 14       2.2034 
 15       1.9418 
 16       1.7496 
 17       1.5765 
 18       1.4205 
 19       1.28 
 20       1.1533 
 21       1.0392 
 22       0.9364 
 23       0.8437 
 24       0.7346 
 25       0.6619 
 26       0.5964 
 27       0.5374 
 28       0.4842 
 29       0.4363 
 30       0.3886 
 31       0.3501 
 32       0.3155 
 33       0.2843 
 34       0.2561 
 35       0.2308 
 36       0.208 
 37       0.1874 
 38       0.1688 
 39       0.1503 
 40       0.1306 
 41       0.1148 
 42       0.1034 
 43       0.0873 
 44       0.0733 
 45       0.0565 
 46       0.0457 
 47       0.0404 
 48       0.035 
 49       0.0297 
 50       0.0239 
 51       0.0215 
 52       0.0162 
 53       0.0146 
 54       0.0116 
 55       0.0088 
 56       0.0058 
 57       0.0052 
 58       0.0037 
 59       0.0025 
 60       0.0018 
 61       0.0005 
 62       0.0005 
 63       0.0004 
 64       0.0004 
 65       0.0004 
 66       0.0003 
 67       0.0003 
 68       0.0003 
--------------------

                                                                     Page 46 
 
 
 
Table 34. Stable stage distribution in percentage
      (Total population = 100)
============================================================================
     Egg      L1       L2       L3       L4       Pupa     Female   Male 
----------------------------------------------------------------------------
     24.987   19.5083  18.4563  16.8327  10.1146  6.6204   1.7819   1.6988  
----------------------------------------------------------------------------

                                                                     Page 47 
 
 
 
Table 35. Stable stage distribution (First stage = 1)
============================================================================
     Egg      L1       L2       L3       L4       Pupa     Female   Male 
----------------------------------------------------------------------------
     1        0.7807   0.7386   0.6737   0.4048   0.265    0.0713   0.068  
----------------------------------------------------------------------------

                                                                     Page 48 
 
Table 36. Age-specific life table
Date: 7/16/2022                                               Time: 10:25:24 PM 
==================================================================================
 x       l(x)   m(x)  l(x)m(x)  Exp[-r(x+1)]l(x)m(x)   SAD (%)    E(x)       R(x)
----------------------------------------------------------------------------------
 0        1      0       0                0              10.41     45.62     1.11 
 1        1      0       0                0              9.38      44.62     1.23 
 2        1      0       0                0              8.45      43.62     1.37 
 3        1      0       0                0              7.62      42.62     1.52 
 4        1      0       0                0              6.86      41.62     1.68 
 5        1      0       0                0              6.18      40.62     1.87 
 6        0.97   0       0                0              5.41      40.85     2.14 
 7        0.95   0       0                0              4.77      40.68     2.42 
 8        0.95   0       0                0              4.3       39.68     2.69 
 9        0.95   0       0                0              3.87      38.68     2.98 
 10       0.93   0       0                0              3.42      38.49     3.38 
 11       0.93   0       0                0              3.08      37.49     3.75 
 12       0.93   0       0                0              2.77      36.49     4.17 
 13       0.93   0       0                0              2.5       35.49     4.62 
 14       0.91   0       0                0              2.2       35.25     5.24 
 15       0.89   0       0                0              1.94      35.02     5.95 
 16       0.89   0       0                0              1.75      34.02     6.6 
 17       0.89   0       0                0              1.58      33.02     7.33 
 18       0.89   0       0                0              1.42      32.02     8.14 
 19       0.89   0       0                0              1.28      31.02     9.03 
 20       0.89   0       0                0              1.15      30.02     10.02 
 21       0.89   0       0                0              1.04      29.02     11.12 
 22       0.89   0       0                0              0.94      28.02     12.34 
 23       0.89   0       0                0              0.84      27.02     13.7 
 24       0.86   0       0                0              0.73      26.93     15.73 
 25       0.86   0       0                0              0.66      25.93     17.46 
 26       0.86   0       0                0              0.6       24.93     19.38 
 27       0.86   0       0                0              0.54      23.93     21.5 
 28       0.86   0       0                0              0.48      22.93     23.87 
 29       0.86   0       0                0              0.44      21.93     26.49 
 30       0.85   0       0                0              0.39      21.18     29.74 
 31       0.85   0.42    0.36             0.0127         0.35      20.18     33.01 
 32       0.85   0.76    0.64             0.0207         0.32      19.18     36.17 
 33       0.85   4.05    3.44             0.0996         0.28      18.18     39.3 
 34       0.85   6.14    5.22             0.1361         0.26      17.18     39.12 
 35       0.85   6.86    5.84             0.1371         0.23      16.18     36.6 
 36       0.85   7.65    6.5              0.1376         0.21      15.18     33 
 37       0.85   6.88    5.85             0.1116         0.19      14.18     28.14 
 38       0.85   6.36    5.41             0.0929         0.17      13.18     23.59 
 39       0.84   5.52    4.64             0.0719         0.15      12.32     19.35 
 40       0.81   4.81    3.89             0.0544         0.13      11.74     15.92 
 41       0.79   4.18    3.31             0.0416         0.11      11.01     12.64 
 42       0.79   3.18    2.51             0.0285         0.1       10.01     9.38 
 43       0.74   2.66    1.97             0.0201         0.09      9.62      7.35 
 44       0.69   1.95    1.35             0.0124         0.07      9.25      5.58 
 45       0.59   1.68    0.99             0.0082         0.06      9.64      4.72 
 46       0.53   1.44    0.77             0.0057         0.05      9.62      3.75 
 47       0.52   1.21    0.63             0.0042         0.04      8.79      2.61 
 48       0.5    0.96    0.48             0.0029         0.04      8.1       1.62 
 49       0.47   0.57    0.27             0.0015         0.03      7.55      0.78 
 50       0.42   0.25    0.1              0.0005         0.02      7.33      0.25 
 51       0.42   0       0                0              0.02      6.33      0 
 52       0.35   0       0                0              0.02      6.4       0 
 53       0.35   0       0                0              0.01      5.4       0 
 54       0.31   0       0                0              0.01      4.97      0 
 55       0.26   0       0                0              0.01      4.73      0 
 56       0.19   0       0                0              0.01      5.11      0 
 57       0.19   0       0                0              0.01      4.11      0 
 58       0.15   0       0                0              0         3.93      0 
 59       0.11   0       0                0              0         4         0 
 60       0.09   0       0                0              0         3.67      0 
 61       0.03   0       0                0              0         8         0 
 62       0.03   0       0                0              0         7         0 
 63       0.03   0       0                0              0         6         0 
 64       0.03   0       0                0              0         5         0 
 65       0.03   0       0                0              0         4         0 
 66       0.03   0       0                0              0         3         0 
 67       0.03   0       0                0              0         2         0 
 68       0.03   0       0                0              0         1         0 
----------------------------------------------------------------------------------
 No. of iteration = 26 
 The intrinsic rate of increase (r) = 0.104192984104157 /time unit.
----------------------------------------------------------------------------------
 The finite rate of increase (lambda) = 1.10981461082902 /time unit.
----------------------------------------------------------------------------------
 The net reproductive rate (R0) = 54.155 offspring/individual.
----------------------------------------------------------------------------------
 The first age of reproductive value of female adult = 27 .
 The peak value of age-stage reproductive value v(x,j) = 79.93  at age 33 .
 The age of peak v(x,j) is  33 . It must be between 27 and TPOP 34.74  or close to  34.74 .
----------------------------------------------------------------------------------
 The gross reproduction rate (GRR) = 67.5392368080157 offspring/individual.
 Attention:  GRR is not a good parameter, because it ignores the survival rate.
             Please report GRR with caution.  If you report GRR, you should mention
             that GRR cannot represent the population characteristics and it should
             not be used to compare the population fitnees.
----------------------------------------------------------------------------------

 The mean generation time (T) = 38.3120834824852 time unit.
 The doubling time (DT) = 6.6525321884153 
----------------------------------------------------------------------------------

 The relationhip is: lambda = 1+b-d or lambda = s+b.
 ** Attention! **********************************************************************
 *  Birth rate rate (b) (at SASD) per time unit = 0.11556246623783                  *
 *  Survival rate (s) (at SASD) per time unit = 0.994252144591195                   *
 *  Death rate (d) (at SASD) (per time unit) = 5.74785540880463E-03                 *
 *  Finite rate (lambda) = 1+b-d = 1.10981461082902 per time unit.                  *
 *  Finite rate (lambda) = s+b = 1.10981461082902 per time unit.                    *
 *  The relationship among birth rate, death rate, survival rate, and finite rate   *
 *  is a good practice for "Critical thinking".                                     *
 ************************************************************************************
 SAD (%) - Stable Age Distribution in percent. 
 SASD - Stable Age-Stage Distribution. 
 V(x)=l(x)*m(x) - Net maternity.
 R(x) - Age-specific reproductive value.
 E(x) - Age-specific life expectancy (time units that individuals at age x can still survive).
 The unit for the net reproductive rate is offspring/individual or just offspring.
 The unit for the intrinsic rate of increase is time unit^(-1), day^(-1) or week^(-1).
 The unit for the finite rate is time unit^(-1), day^(-1), or week^(-1).
 The unit for the mean generation time is time unit, day, or week.
 The unit for the reproductive value is time unit^(-1), day^(-1) or week^(-1).
 The unit for the gross reproductive rate is offspring or eggs.
 You can use dimensional analysis to find the unit of each parameter.
 ---------------------------------------------------------------------------------
 Attention!  For a better alignment, only limited digits are listed in this table.
 You can find precise data in files for figure preparation (e.g., _Fig_FxLxMxLxMx)
 and for further analyses (e.g., G_eggs per oviposition day.txt).
 ---------------------------------------------------------------------------------
 The relationship between Fecundity and R0 should be R0=F*(Nf/N)
 Fecundity (F) = 125.941860465116 
 Adult female (Nf) = 43 
 Total number at beginning of life table study (N) = 100 
 The net reproductive rate (R0) = 54.155 
 ***************************************************************************
 Attention:
 This relationship shows that the two-sex life table is correct. If there is
 minor difference, it is due to round off.  If you use traditional female
 age-specific life table, you will mostly find erroneous relationship.
 ***************************************************************************

                                                                     Page 49 
 
 
 
Table 37. Cumulative reproductive rate, cumulative contribution to r, and curtailed r
=============================================================================================
x    l(x)    m(x)     C[v(x)]   C[v(x)]%  C[e(-rW)lm]  r*C[e(-rW)lm] r(delta)  r(delta)/r (%)
---------------------------------------------------------------------------------------------
 0     1      0         0         0          0             0                -         -
 1     1      0         0         0          0             0                -         -
 2     1      0         0         0          0             0                -         -
 3     1      0         0         0          0             0                -         -
 4     1      0         0         0          0             0                -         -
 5     1      0         0         0          0             0                -         -
 6     0.97   0         0         0          0             0                -         -
 7     0.95   0         0         0          0             0                -         -
 8     0.95   0         0         0          0             0                -         -
 9     0.95   0         0         0          0             0                -         -
 10    0.93   0         0         0          0             0                -         -
 11    0.93   0         0         0          0             0                -         -
 12    0.93   0         0         0          0             0                -         -
 13    0.93   0         0         0          0             0                -         -
 14    0.91   0         0         0          0             0                -         -
 15    0.89   0         0         0          0             0                -         -
 16    0.89   0         0         0          0             0                -         -
 17    0.89   0         0         0          0             0                -         -
 18    0.89   0         0         0          0             0                -         -
 19    0.89   0         0         0          0             0                -         -
 20    0.89   0         0         0          0             0                -         -
 21    0.89   0         0         0          0             0                -         -
 22    0.89   0         0         0          0             0                -         -
 23    0.89   0         0         0          0             0                -         -
 24    0.86   0         0         0          0             0                -         -
 25    0.86   0         0         0          0             0                -         -
 26    0.86   0         0         0          0             0                -         -
 27    0.86   0         0         0          0             0                -         -
 28    0.86   0         0         0          0             0                -         -
 29    0.86   0         0         0          0             0                -         -
 30    0.85   0         0         0          0             0                -         -
 31    0.85   0.42      0.35      0.0066     0.0127        0.0013         -0.0324   -0.3106 
 32    0.85   0.76      1         0.0185     0.0334        0.0035          0         0 
 33    0.85   4.05      4.44      0.082      0.1329        0.0138          0.0443    0.4247 
 34    0.85   6.14      9.66      0.1784     0.269         0.028           0.066     0.6331 
 35    0.85   6.86      15.5      0.2861     0.4061        0.0423          0.0784    0.7523 
 36    0.85   7.65      22        0.4061     0.5437        0.0567          0.087     0.835 
 37    0.85   6.88      27.84     0.5142     0.6553        0.0683          0.0924    0.887 
 38    0.85   6.36      33.25     0.614      0.7482        0.078           0.0962    0.9233 
 39    0.84   5.52      37.89     0.6997     0.8201        0.0854          0.0988    0.948 
 40    0.81   4.81      41.79     0.7716     0.8745        0.0911          0.1006    0.9651 
 41    0.79   4.18      45.09     0.8326     0.916         0.0954          0.1018    0.9773 
 42    0.79   3.18      47.61     0.8791     0.9445        0.0984          0.1027    0.9853 
 43    0.74   2.66      49.57     0.9153     0.9646        0.1005          0.1032    0.9907 
 44    0.69   1.95      50.92     0.9402     0.9769        0.1018          0.1036    0.994 
 45    0.59   1.68      51.91     0.9585     0.9851        0.1026          0.1038    0.9962 
 46    0.53   1.44      52.67     0.9726     0.9909        0.1032          0.1039    0.9977 
 47    0.52   1.21      53.3      0.9842     0.9951        0.1037          0.1041    0.9987 
 48    0.5    0.96      53.78     0.9931     0.998         0.104           0.1041    0.9995 
 49    0.47   0.57      54.05     0.9981     0.9995        0.1041          0.1042    0.9999 
 50    0.42   0.25      54.16     1          1             0.1042          0.1042    1 
 51    0.42   0         54.16     1          1             0.1042          0.1042    1 
 52    0.35   0         54.16     1          1             0.1042          0.1042    1 
 53    0.35   0         54.16     1          1             0.1042          0.1042    1 
 54    0.31   0         54.16     1          1             0.1042          0.1042    1 
 55    0.26   0         54.16     1          1             0.1042          0.1042    1 
 56    0.19   0         54.16     1          1             0.1042          0.1042    1 
 57    0.19   0         54.16     1          1             0.1042          0.1042    1 
 58    0.15   0         54.16     1          1             0.1042          0.1042    1 
 59    0.11   0         54.16     1          1             0.1042          0.1042    1 
 60    0.09   0         54.16     1          1             0.1042          0.1042    1 
 61    0.03   0         54.16     1          1             0.1042          0.1042    1 
 62    0.03   0         54.16     1          1             0.1042          0.1042    1 
 63    0.03   0         54.16     1          1             0.1042          0.1042    1 
 64    0.03   0         54.16     1          1             0.1042          0.1042    1 
 65    0.03   0         54.16     1          1             0.1042          0.1042    1 
 66    0.03   0         54.16     1          1             0.1042          0.1042    1 
 67    0.03   0         54.16     1          1             0.1042          0.1042    1 
 68    0.03   0         54.16     1          1             0.1042          0.1042    1 
---------------------------------------------------------------------------------------------
C[v(x)] = Cumulative l(x)*m(x).
C[v(x)]% = {C[v(x)]}/R0.
C[e(-rW)lm] = Cumulative exp(-r(x+1))*l(x)*m(x)
r*C[e(-rW)lm]=r*Cumulative exp(-r(x+1))*l(x)*m(x): the cumulative contribution to r.
Curtailed r(delta): the intrinsic rate by discarding data after age delta.
Curtailed r(delta)/r (%): the curtailed intrinsic rate by discarding data after
age delta in percentage of original intrinsic rate.

                                                                     Page 50 


Table 38. Basic Statistics of Life History Data  (This table is based on routine
          statistics.  I suggest you try the bootstrap method.)
 
Project: life table Ver. 7/4/2022
Username: 140.120.197.173. Pt:81
Treatment: 26C
================================================================================
Stage              Sex        N         Mean      S.D.      S.E.      Variance
================================================================================
Egg                All        100       2.64      0.88      0.09      0.78 
L1                 All        97        2.69      0.55      0.06      0.3 
L2                 All        93        3.73      0.57      0.06      0.33 
L3                 All        89        5.66      0.75      0.08      0.57 
L4                 All        89        6.28      0.6       0.06      0.36 
Pupa               All        85        9.25      1.11      0.12      1.24 
Adult              All        85        21.27     6.06      0.66      36.68 
--------------------------------------------------------------------------------
Egg                F          43        2.44      0.5       0.08      0.25 
L1                 F          43        2.79      0.41      0.06      0.17 
L2                 F          43        3.58      0.5       0.08      0.25 
L3                 F          43        5.81      0.93      0.14      0.87 
L4                 F          43        6.44      0.5       0.08      0.25 
Pupa               F          43        9.51      1.24      0.19      1.54 
Adult              F          43        26.58     2.89      0.44      8.34 
--------------------------------------------------------------------------------
Egg                M          42        2.45      0.63      0.1       0.4 
L1                 M          42        2.48      0.51      0.08      0.26 
L2                 M          42        3.74      0.45      0.07      0.2 
L3                 M          42        5.57      0.5       0.08      0.25 
L4                 M          42        6         0.44      0.07      0.2 
Pupa               M          42        8.98      0.9       0.14      0.8 
Adult              M          42        15.83     2.59      0.4       6.73 
--------------------------------------------------------------------------------
Egg                N          15        3.73      1.44      0.37      2.07 
L1                 N          12        3.08      0.79      0.23      0.63 
L2                 N          8         4.5       0.93      0.33      0.86 
L3                 N          4         5         0         0         0 
L4                 N          4         7.5       1         0.5       1 
Pupa               N          -         -         -         -         -
Adult              N          -         -         -         -         -
--------------------------------------------------------------------------------
Egg-L1             All        97        5.32      1.16      0.12      1.34 
Egg-L2             All        93        8.96      1.33      0.14      1.78 
Egg-L3             All        89        14.42     1.38      0.15      1.9 
Egg-L4             All        89        20.7      1.43      0.15      2.05 
Egg-Pupa           All        85        29.91     1.83      0.2       3.35 
Egg-Adult          All        85        51.18     7.17      0.78      51.36 
--------------------------------------------------------------------------------
Egg-L1             F          43        5.23      0.72      0.11      0.52 
Egg-L2             F          43        8.81      1.05      0.16      1.11 
Egg-L3             F          43        14.63     1.73      0.26      3 
Egg-L4             F          43        21.07     1.76      0.27      3.11 
Egg-Pupa           F          43        30.58     2.1       0.32      4.39 
Egg-Adult          F          43        57.16     4.5       0.69      20.28 
--------------------------------------------------------------------------------
Egg-L1             M          42        4.93      0.87      0.13      0.75 
Egg-L2             M          42        8.67      0.85      0.13      0.72 
Egg-L3             M          42        14.24     0.96      0.15      0.92 
Egg-L4             M          42        20.24     0.85      0.13      0.72 
Egg-Pupa           M          42        29.21     1.18      0.18      1.39 
Egg-Adult          M          42        45.05     2.9       0.45      8.39 
--------------------------------------------------------------------------------
Egg-L1             N          12        7         1.81      0.52      3.27 
Egg-L2             N          8         11.25     2.43      0.86      5.93 
Egg-L3             N          4         14        0         0         0 
Egg-L4             N          4         21.5      1         0.5       1 
Egg-Pupa           N          -         -         -         -         -
Egg-Adult          N          -         -         -         -         -
--------------------------------------------------------------------------------
L1-L4              All        89        18.24     1.24      0.13      1.55 
L1-L4              F          43        18.63     1.48      0.23      2.19 
L1-L4              M          42        17.79     0.81      0.13      0.66 
L1-L4              N          4         18.75     0.5       0.25      0.25 
================================================================================
Mean longevity     All        100       45.62     15.14     1.51      229.19 
Mean longevity     F          43        57.16     4.5       0.69      20.28 
Mean longevity     M          42        45.05     2.9       0.45      8.39 
Mean longevity     N          15        14.13     7.93      2.05      62.84 
================================================================================
Fecundity          F (all)    43        125.94    20.05     3.06      402.12 
================================================================================
Fecundity          Rep. F     43        125.94    20.05     3.06      402.12 
================================================================================
TPOP               F          43        34.74     2.43      0.37      5.91 
================================================================================
APOP               F          43        4.16      0.75      0.11      0.57 
================================================================================
Ovi. days          F          43        9.07      1.56      0.24      2.45 
================================================================================
F : M : N =  43 : 42 : 15 
Among 43 females, 0 female(s) did not produce offspring.
If you use jackknife method, you will get 57 zeros of pseudo-R0.
================================================================================
Rep. F: reproductive female, i.e., females have produced offspring.
The mean longevity of male is calculated for those died as male adult.
The mean longevity of female is calculated for those died as female adult.
The mean longevity of type N is calculated for those did not develop to
the adult stage.
The age of peak v(x,j) is  33 . In general, it must be between  27 and TPOP 34.74  or close to  34.74 .
The oviposition days is different from the "oviposition period". 
The oviposition days (ovi. days) is calculated by taking only those days
(time units) with fecundity > 0 into account. It is a parameter for fecundity.
The oviposition period is the duration from the first to the last oviposition.
The percentage of oviposition days is 34.12 %.

*************************************************************************
Note well!
The variances in this table are calculated by using routine statistics.
It is the variance of all individuals.  They are different from
the results of bootstrap.  In the bootstrap, the variance is calculated by
using all bootstrap sample means.  Thus, it is the variance of all means.
*************************************************************************
