# Supplementary material for: Influence of natural and non-natural diets on the fitness and rearing of Pectinophora gossypiella Saunders
Source: Sci Rep. 2023 Aug 22;13:13666. doi: 10.1038/s41598-023-40712-6 (PMC10444745; doi:10.1038/s41598-023-40712-6)
Supplement: Supplementary file 1 — Supplementary Information. [file 41598_2023_40712_MOESM1_ESM.zip › Artificial diet/PBW AD_10A_SASD and Ovip. age for_CONSUME.txt]

"Description: the next three lines are project, date and user name."
"Project: life table Ver. 7/4/2022"
"26C"
"User: Waqar"
"Description: the next line is the finite rate."
 1.10981461082902 
"In Column"
"Description: the next lines are the SASD."
 .104127721071815, 0, 0, 0, 0, 0, 0, 0
 9.10096951816226E-02, 2.81473284066874E-03, 0, 0, 0, 0, 0, 0
 4.48065346830032E-02, 3.97340967943614E-02, 0, 0, 0, 0, 0, 0
 4.57052722062543E-03, 6.93196628461523E-02, 2.28526361031271E-03, 0, 0, 0, 0, 0
 4.11827991452669E-03, .052164878917338, 1.23548397435801E-02, 0, 0, 0, 0, 0
 1.23692728327252E-03, 2.28831547405416E-02, 3.77262821398119E-02, 0, 0, 0, 0, 0
 0, 3.34360515135553E-03, 5.07113447955589E-02, 0, 0, 0, 0, 0
 0, 3.01276007607962E-03, 3.96680076683817E-02, 5.02126679346604E-03, 0, 0, 0, 0
 0, 1.8097677736339E-03, 2.66940746610999E-02, 1.44781421890712E-02, 0, 0, 0, 0
 0, 0, 1.05995095161282E-02, 2.81294675620324E-02, 0, 0, 0, 0
 0, 0, 1.46933889300115E-03, 3.26927903692756E-02, 0, 0, 0, 0
 0, 0, 1.32394985492538E-03, 2.81339344171643E-02, 1.32394985492538E-03, 0, 0, 0
 0, 0, 1.19294685977904E-03, 2.53501207703045E-02, 1.19294685977903E-03, 0, 0, 0
 0, 0, 5.37453214320143E-04, 1.85421358940449E-02, 5.91198535752157E-03, 0, 0, 0
 0, 0, 0, 1.06540052722956E-02, 1.13804147226794E-02, 0, 0, 0
 0, 0, 0, .004145370894268, 1.52724190841453E-02, 0, 0, 0
 0, 0, 0, 1.17953438362906E-03, 1.63168923068686E-02, 0, 0, 0
 0, 0, 0, 0, 1.57651796252961E-02, 0, 0, 0
 0, 0, 0, 0, 1.35667994271216E-02, 6.38437620099841E-04, 0, 0
 0, 0, 0, 0, 1.00671393606914E-02, 2.7325092550448E-03, 0, 0
 0, 0, 0, 0, 6.34970695440734E-03, 5.1834342484958E-03, 0, 0
 0, 0, 0, 0, 2.45203383872149E-03, 7.93991909681245E-03, 0, 0
 0, 0, 0, 0, 1.26251914498447E-03, 8.10116451365037E-03, 0, 0
 0, 0, 0, 0, 2.84398658268109E-04, 8.15276153701913E-03, 0, 0
 0, 0, 0, 0, 0, 7.34605713194663E-03, 0, 0
 0, 0, 0, 0, 0, 6.61917500478677E-03, 0, 0
 0, 0, 0, 0, 0, 5.96421685225634E-03, 0, 0
 0, 0, 0, 0, 0, 4.99913106715088E-03, 6.24891383393859E-05, 3.1244569169693E-04
 0, 0, 0, 0, 0, 4.1103325314555E-03, 1.68917775265295E-04, 5.63059250884316E-04
 0, 0, 0, 0, 0, 2.3845230125232E-03, 8.11752514901513E-04, 1.16689424017093E-03
 0, 0, 0, 0, 0, 1.05143167947596E-03, 1.14286052116953E-03, 1.6914335713309E-03
 0, 0, 0, 0, 0, 4.11910425405489E-04, 1.35930440383811E-03, 1.73002378670305E-03
 0, 0, 0, 0, 0, 2.96921969767757E-04, 1.29903361773394E-03, 1.55884034128072E-03
 0, 0, 0, 0, 0, 1.00328232820556E-04, 1.33770977094074E-03, 1.40459525948778E-03
 0, 0, 0, 0, 0, 9.04008938444334E-05, 1.20534525125911E-03, 1.26561251382207E-03
 0, 0, 0, 0, 0, 8.145585124069E-05, 1.08607801654253E-03, 1.14038191736966E-03
 0, 0, 0, 0, 0, 0, 1.05200801682642E-03, 1.02754271410953E-03
 0, 0, 0, 0, 0, 0, 9.47913288004538E-04, 9.25868792934667E-04
 0, 0, 0, 0, 0, 0, 8.54118587694978E-04, 8.34255364725329E-04
 0, 0, 0, 0, 0, 0, 7.69604742414553E-04, 7.33809172999923E-04
 0, 0, 0, 0, 0, 0, 6.93453424477502E-04, 6.12819305352212E-04
 0, 0, 0, 0, 0, 0, 6.24837173444217E-04, 5.23119494046322E-04
 0, 0, 0, 0, 0, 0, 5.63010404933729E-04, 4.7135754831661E-04
 0, 0, 0, 0, 0, 0, 5.07301309101674E-04, 3.65728850747718E-04
 0, 0, 0, 0, 0, 0, 4.57104550752601E-04, 2.76388798129479E-04
 0, 0, 0, 0, 0, 0, 4.11874691765994E-04, 1.53255699261765E-04
 0, 0, 0, 0, 0, 0, 3.71120264364087E-04, 8.63070382242061E-05
 0, 0, 0, 0, 0, 0, 3.34398430821579E-04, 6.99903692417256E-05
 0, 0, 0, 0, 0, 0, 3.01310171589637E-04, 4.90504930494755E-05
 0, 0, 0, 0, 0, 0, 2.7149594954833E-04, 2.52554371672864E-05
 0, 0, 0, 0, 0, 0, 2.3894269157118E-04, 0
 0, 0, 0, 0, 0, 0, 2.15299644859326E-04, 0
 0, 0, 0, 0, 0, 0, 1.6166337058951E-04, 0
 0, 0, 0, 0, 0, 0, 1.45667005112456E-04, 0
 0, 0, 0, 0, 0, 0, 1.16253062562351E-04, 0
 0, 0, 0, 0, 0, 0, 8.78548251656623E-05, 0
 0, 0, 0, 0, 0, 0, 5.78489437598213E-05, 0
 0, 0, 0, 0, 0, 0, 5.21248713031526E-05, 0
 0, 0, 0, 0, 0, 0, 3.70793588272908E-05, 0
 0, 0, 0, 0, 0, 0, 2.45009657841574E-05, 0
 0, 0, 0, 0, 0, 0, 1.80626967214984E-05, 0
 0, 0, 0, 0, 0, 0, 5.42513934166766E-06, 0
 0, 0, 0, 0, 0, 0, 4.8883293558508E-06, 0
 0, 0, 0, 0, 0, 0, 4.40463597086657E-06, 0
 0, 0, 0, 0, 0, 0, 3.96880337300329E-06, 0
 0, 0, 0, 0, 0, 0, 3.57609580399975E-06, 0
 0, 0, 0, 0, 0, 0, 3.22224610228228E-06, 0
 0, 0, 0, 0, 0, 0, 2.90340933597484E-06, 0
 0, 0, 0, 0, 0, 0, 2.61612102385822E-06, 0
"Cohort size"
100
"Reproductive females in life table data"
43
"Ind, sex, longevity, fecundity, 1st ovip. age, last ovip. age, post ovip. period"
19,"F",52,117.5,33,39,12
20,"F",59,105.5,35,42,16
21,"F",52,125.5,31,39,12
22,"F",56,123,33,41,14
23,"F",54,107,32,39,14
24,"F",50,117,31,38,11
25,"F",58,129.5,36,44,13
26,"F",59,157.5,33,44,14
27,"F",61,112.5,35,42,18
28,"F",55,130,34,43,11
29,"F",69,155.5,40,50,18
30,"F",61,165,38,49,11
48,"F",55,88.5,39,45,9
49,"F",52,117.5,33,39,12
50,"F",60,105.5,36,43,16
51,"F",54,125.5,33,41,12
52,"F",56,123,33,41,14
53,"F",56,107,34,41,14
54,"F",52,117,33,40,11
55,"F",58,129.5,36,44,13
56,"F",59,157.5,33,44,14
57,"F",61,112.5,35,42,18
58,"F",55,130,34,43,11
59,"F",69,155.5,40,50,18
60,"F",61,165,38,49,11
78,"F",55,88.5,39,45,9
79,"F",52,117.5,33,39,12
80,"F",60,105.5,36,43,16
81,"F",54,125.5,33,41,12
82,"F",56,123,33,41,14
83,"F",56,107,34,41,14
84,"F",52,117,33,40,11
85,"F",58,129.5,36,44,13
86,"F",59,157.5,33,44,14
87,"F",61,112.5,35,42,18
88,"F",55,130,34,43,11
89,"F",69,155.5,40,50,18
90,"F",61,165,38,49,11
91,"F",54,125.5,33,41,12
92,"F",56,123,33,41,14
93,"F",56,107,34,41,14
94,"F",52,117,33,40,11
95,"F",58,129.5,36,44,13
"Age, l(x), m(x), and cumu[l(x)m(x)]"
0,1,0,0
1,1,0,0
2,1,0,0
3,1,0,0
4,1,0,0
5,1,0,0
6,.97,0,0
7,.95,0,0
8,.95,0,0
9,.95,0,0
10,.93,0,0
11,.93,0,0
12,.93,0,0
13,.93,0,0
14,.91,0,0
15,.89,0,0
16,.89,0,0
17,.89,0,0
18,.89,0,0
19,.89,0,0
20,.89,0,0
21,.89,0,0
22,.89,0,0
23,.89,0,0
24,.86,0,0
25,.86,0,0
26,.86,0,0
27,.86,0,0
28,.86,0,0
29,.86,0,0
30,.85,0,0
31,.85,.417647058823529,.355
32,.85,.758823529411765,1
33,.85,4.04705882352941,4.44
34,.85,6.14117647058824,9.66
35,.85,6.86470588235294,15.495
36,.85,7.64705882352941,21.995
37,.85,6.88235294117647,27.845
38,.85,6.35882352941177,33.25
39,.84,5.52380952380952,37.89
40,.81,4.80864197530864,41.785
41,.79,4.18354430379747,45.09
42,.79,3.18354430379747,47.605
43,.74,2.65540540540541,49.57
44,.69,1.94927536231884,50.915
45,.59,1.67796610169492,51.905
46,.53,1.44339622641509,52.67
47,.52,1.21153846153846,53.3
48,.5,.96,53.78
49,.47,.574468085106383,54.05
50,.42,.25,54.155
51,.42,0,54.155
52,.35,0,54.155
53,.35,0,54.155
54,.31,0,54.155
55,.26,0,54.155
56,.19,0,54.155
57,.19,0,54.155
58,.15,0,54.155
59,.11,0,54.155
60,.09,0,54.155
61,.03,0,54.155
62,.03,0,54.155
63,.03,0,54.155
64,.03,0,54.155
65,.03,0,54.155
66,.03,0,54.155
67,.03,0,54.155
68,.03,0,54.155
"Stage-specific rearing cost"
 0 , 0 , 0 , 0 , 0 , 0 , 0 , 0 
