# Supplementary material for: Influence of natural and non-natural diets on the fitness and rearing of Pectinophora gossypiella Saunders
Source: Sci Rep. 2023 Aug 22;13:13666. doi: 10.1038/s41598-023-40712-6 (PMC10444745; doi:10.1038/s41598-023-40712-6)
Supplement: Supplementary file 1 — Supplementary Information. [file 41598_2023_40712_MOESM1_ESM.zip › Artificial diet/PBW AD_10_SASD and Ovip. age_for_CONSUME.txt]

"Description: the next three lines are project, date and user name."
"Project: life table Ver. 7/4/2022"
"26C"
"User: Waqar"
"Description: the next line is the finite rate."
 1.10981461082902 
"In Column"
"Description: the next lines are the SASD."
 .104127721071815, 0, 0, 0, 0, 0, 0, 0
 9.10096951816226E-02, 2.81473284066874E-03, 0, 0, 0, 0, 0, 0
 4.48065346830032E-02, 3.97340967943614E-02, 0, 0, 0, 0, 0, 0
 4.57052722062543E-03, 6.93196628461523E-02, 2.28526361031271E-03, 0, 0, 0, 0, 0
 4.11827991452669E-03, .052164878917338, 1.23548397435801E-02, 0, 0, 0, 0, 0
 1.23692728327252E-03, 2.28831547405416E-02, 3.77262821398119E-02, 0, 0, 0, 0, 0
 0, 3.34360515135553E-03, 5.07113447955589E-02, 0, 0, 0, 0, 0
 0, 3.01276007607962E-03, 3.96680076683817E-02, 5.02126679346604E-03, 0, 0, 0, 0
 0, 1.8097677736339E-03, 2.66940746610999E-02, 1.44781421890712E-02, 0, 0, 0, 0
 0, 0, 1.05995095161282E-02, 2.81294675620324E-02, 0, 0, 0, 0
 0, 0, 1.46933889300115E-03, 3.26927903692756E-02, 0, 0, 0, 0
 0, 0, 1.32394985492538E-03, 2.81339344171643E-02, 1.32394985492538E-03, 0, 0, 0
 0, 0, 1.19294685977904E-03, 2.53501207703045E-02, 1.19294685977903E-03, 0, 0, 0
 0, 0, 5.37453214320143E-04, 1.85421358940449E-02, 5.91198535752157E-03, 0, 0, 0
 0, 0, 0, 1.06540052722956E-02, 1.13804147226794E-02, 0, 0, 0
 0, 0, 0, .004145370894268, 1.52724190841453E-02, 0, 0, 0
 0, 0, 0, 1.17953438362906E-03, 1.63168923068686E-02, 0, 0, 0
 0, 0, 0, 0, 1.57651796252961E-02, 0, 0, 0
 0, 0, 0, 0, 1.35667994271216E-02, 6.38437620099841E-04, 0, 0
 0, 0, 0, 0, 1.00671393606914E-02, 2.7325092550448E-03, 0, 0
 0, 0, 0, 0, 6.34970695440734E-03, 5.1834342484958E-03, 0, 0
 0, 0, 0, 0, 2.45203383872149E-03, 7.93991909681245E-03, 0, 0
 0, 0, 0, 0, 1.26251914498447E-03, 8.10116451365037E-03, 0, 0
 0, 0, 0, 0, 2.84398658268109E-04, 8.15276153701913E-03, 0, 0
 0, 0, 0, 0, 0, 7.34605713194663E-03, 0, 0
 0, 0, 0, 0, 0, 6.61917500478677E-03, 0, 0
 0, 0, 0, 0, 0, 5.96421685225634E-03, 0, 0
 0, 0, 0, 0, 0, 4.99913106715088E-03, 6.24891383393859E-05, 3.1244569169693E-04
 0, 0, 0, 0, 0, 4.1103325314555E-03, 1.68917775265295E-04, 5.63059250884316E-04
 0, 0, 0, 0, 0, 2.3845230125232E-03, 8.11752514901513E-04, 1.16689424017093E-03
 0, 0, 0, 0, 0, 1.05143167947596E-03, 1.14286052116953E-03, 1.6914335713309E-03
 0, 0, 0, 0, 0, 4.11910425405489E-04, 1.35930440383811E-03, 1.73002378670305E-03
 0, 0, 0, 0, 0, 2.96921969767757E-04, 1.29903361773394E-03, 1.55884034128072E-03
 0, 0, 0, 0, 0, 1.00328232820556E-04, 1.33770977094074E-03, 1.40459525948778E-03
 0, 0, 0, 0, 0, 9.04008938444334E-05, 1.20534525125911E-03, 1.26561251382207E-03
 0, 0, 0, 0, 0, 8.145585124069E-05, 1.08607801654253E-03, 1.14038191736966E-03
 0, 0, 0, 0, 0, 0, 1.05200801682642E-03, 1.02754271410953E-03
 0, 0, 0, 0, 0, 0, 9.47913288004538E-04, 9.25868792934667E-04
 0, 0, 0, 0, 0, 0, 8.54118587694978E-04, 8.34255364725329E-04
 0, 0, 0, 0, 0, 0, 7.69604742414553E-04, 7.33809172999923E-04
 0, 0, 0, 0, 0, 0, 6.93453424477502E-04, 6.12819305352212E-04
 0, 0, 0, 0, 0, 0, 6.24837173444217E-04, 5.23119494046322E-04
 0, 0, 0, 0, 0, 0, 5.63010404933729E-04, 4.7135754831661E-04
 0, 0, 0, 0, 0, 0, 5.07301309101674E-04, 3.65728850747718E-04
 0, 0, 0, 0, 0, 0, 4.57104550752601E-04, 2.76388798129479E-04
 0, 0, 0, 0, 0, 0, 4.11874691765994E-04, 1.53255699261765E-04
 0, 0, 0, 0, 0, 0, 3.71120264364087E-04, 8.63070382242061E-05
 0, 0, 0, 0, 0, 0, 3.34398430821579E-04, 6.99903692417256E-05
 0, 0, 0, 0, 0, 0, 3.01310171589637E-04, 4.90504930494755E-05
 0, 0, 0, 0, 0, 0, 2.7149594954833E-04, 2.52554371672864E-05
 0, 0, 0, 0, 0, 0, 2.3894269157118E-04, 0
 0, 0, 0, 0, 0, 0, 2.15299644859326E-04, 0
 0, 0, 0, 0, 0, 0, 1.6166337058951E-04, 0
 0, 0, 0, 0, 0, 0, 1.45667005112456E-04, 0
 0, 0, 0, 0, 0, 0, 1.16253062562351E-04, 0
 0, 0, 0, 0, 0, 0, 8.78548251656623E-05, 0
 0, 0, 0, 0, 0, 0, 5.78489437598213E-05, 0
 0, 0, 0, 0, 0, 0, 5.21248713031526E-05, 0
 0, 0, 0, 0, 0, 0, 3.70793588272908E-05, 0
 0, 0, 0, 0, 0, 0, 2.45009657841574E-05, 0
 0, 0, 0, 0, 0, 0, 1.80626967214984E-05, 0
 0, 0, 0, 0, 0, 0, 5.42513934166766E-06, 0
 0, 0, 0, 0, 0, 0, 4.8883293558508E-06, 0
 0, 0, 0, 0, 0, 0, 4.40463597086657E-06, 0
 0, 0, 0, 0, 0, 0, 3.96880337300329E-06, 0
 0, 0, 0, 0, 0, 0, 3.57609580399975E-06, 0
 0, 0, 0, 0, 0, 0, 3.22224610228228E-06, 0
 0, 0, 0, 0, 0, 0, 2.90340933597484E-06, 0
 0, 0, 0, 0, 0, 0, 2.61612102385822E-06, 0
"Cohort size"
100
"Reproductive females in life table data"
43
"Ind, sex, longevity, fecundity, 1st ovip. age, last ovip. age, post ovip. period"
19,"F",52,117.5,33,39,12
20,"F",59,105.5,35,42,16
21,"F",52,125.5,31,39,12
22,"F",56,123,33,41,14
23,"F",54,107,32,39,14
24,"F",50,117,31,38,11
25,"F",58,129.5,36,44,13
26,"F",59,157.5,33,44,14
27,"F",61,112.5,35,42,18
28,"F",55,130,34,43,11
29,"F",69,155.5,40,50,18
30,"F",61,165,38,49,11
48,"F",55,88.5,39,45,9
49,"F",52,117.5,33,39,12
50,"F",60,105.5,36,43,16
51,"F",54,125.5,33,41,12
52,"F",56,123,33,41,14
53,"F",56,107,34,41,14
54,"F",52,117,33,40,11
55,"F",58,129.5,36,44,13
56,"F",59,157.5,33,44,14
57,"F",61,112.5,35,42,18
58,"F",55,130,34,43,11
59,"F",69,155.5,40,50,18
60,"F",61,165,38,49,11
78,"F",55,88.5,39,45,9
79,"F",52,117.5,33,39,12
80,"F",60,105.5,36,43,16
81,"F",54,125.5,33,41,12
82,"F",56,123,33,41,14
83,"F",56,107,34,41,14
84,"F",52,117,33,40,11
85,"F",58,129.5,36,44,13
86,"F",59,157.5,33,44,14
87,"F",61,112.5,35,42,18
88,"F",55,130,34,43,11
89,"F",69,155.5,40,50,18
90,"F",61,165,38,49,11
91,"F",54,125.5,33,41,12
92,"F",56,123,33,41,14
93,"F",56,107,34,41,14
94,"F",52,117,33,40,11
95,"F",58,129.5,36,44,13
"Age-specific cumulative net reproductive rate (Rx)"
0,0
1,0
2,0
3,0
4,0
5,0
6,0
7,0
8,0
9,0
10,0
11,0
12,0
13,0
14,0
15,0
16,0
17,0
18,0
19,0
20,0
21,0
22,0
23,0
24,0
25,0
26,0
27,0
28,0
29,0
30,0
31,.355
32,1
33,4.44
34,9.66
35,15.495
36,21.995
37,27.845
38,33.25
39,37.89
40,41.785
41,45.09
42,47.605
43,49.57
44,50.915
45,51.905
46,52.67
47,53.3
48,53.78
49,54.05
50,54.155
51,54.155
52,54.155
53,54.155
54,54.155
55,54.155
56,54.155
57,54.155
58,54.155
59,54.155
60,54.155
61,54.155
62,54.155
63,54.155
64,54.155
65,54.155
66,54.155
67,54.155
68,54.155
