# Supplementary material for: Influence of natural and non-natural diets on the fitness and rearing of Pectinophora gossypiella Saunders
Source: Sci Rep. 2023 Aug 22;13:13666. doi: 10.1038/s41598-023-40712-6 (PMC10444745; doi:10.1038/s41598-023-40712-6)
Supplement: Supplementary file 1 — Supplementary Information. [file 41598_2023_40712_MOESM1_ESM.zip › Artificial diet/PBW AD_15_For_TIMING_5-harvest.txt]

"Description: the next three lines are project, date and user name."
"Project: life table Ver. 7/4/2022"
"26C"
"User: Waqar"
"Description: Last age group is  68, number of stages is  8"
68,8
"Description: next lines are age intervals, stage name, rearing cost/individual, Harvest yes/no (1=yes, 0=no) (You have to modify them with your real data)."
0,5,"Egg",0,1
1,8,"L1",0,0
3,13,"L2",0,0
7,16,"L3",0,0
11,23,"L4",0,0
18,35,"Pupa",0,0
27,68,"Female",0,0
27,49,"Male",0,0
"Description: the female stage is 7"
7
"Description: modify the following decrease rate for the Timing program to lower the fecundity."
1
"Description: there are  42 fecundity values for females"
0, 0, 0, 0, 1.07575757575758, 1.84285714285714, 8.6, 13.05, 14.5875, 15.1162790697674
13.6046511627907, 12.5697674418605, 10.7906976744186, 9.05813953488372, 7.68604651162791, 5.84883720930233, 4.56976744186047, 3.12790697674419, 2.30232558139535, 1.77906976744186
1.46511627906977, 1.11627906976744, .627906976744186, .25, 0, 0, 0, 0, 0, 0
0, 0, 0, 0, 0, 0, 0, 0, 0, 0
0, 0
"Description: modify the following decrease rate for the Timing program to lower the growth rate."
1
"Description: The next lines are the growth rates for each stage."
.970000000000001, .54639175257732, .113207547169811, 1, .333333333333333, 0
1, .936170212765958, .835164835164834, .434210526315789, .108108108108108, 1, .666666666666667, 0
1, 1, 1, .868131868131867, .721518987341772, .372881355932204, .153846153846154, 1, 1, .5
0
1, 1, .999999999999999, .955056179775283, .999999999999999, .788235294117646, .608695652173913, .431818181818182, .315789473684211, 0
1, 1, 1, 1, .999999999999998, 1, .955056179775283, .823529411764705, .699999999999999, .428571428571429
.571428571428572, .25, 0
1, 1, 1, .999999999999998, 1, .965116279069769, 1, 1, .930232558139536, .912499999999999
.643835616438357, .489361702127659, .434782608695652, .8, .375, 1, 1, 0
1, 1, 1, 1, .999999999999999, 1, 1, 1, 1, 1
1, 1, 1, 1, 1, 1, 1, 1, 1, 1
1, 1, .976744186046512, 1, .833333333333334, 1, .885714285714286, .838709677419355, .730769230769231, 1
.789473684210527, .733333333333333, .818181818181818, .333333333333333, 1, 1, 1, 1, 1, 1
1, 0
1, 1, 1, .999999999999999, 1, 1, 1, 1, 1, 1
1, .976190476190477, .926829268292683, .947368421052631, 1, .861111111111111, .838709677419355, .615384615384615, .625, .9
.777777777777778, .571428571428571, 0
"Description: Modify the following decrease rate for the Timing program to lower the developmental rate."
1
"Description: The next lines are developmental rates"
.03,.453608247422681,.886792452830189,0,.666666666666667,1 
0,6.38297872340425E-02,.164835164835165,.565789473684211,.81081081081081,0,.333333333333333,1 
0,0,0,.10989010989011,.278481012658228,.627118644067796,.769230769230769,0,0,.5
1 
0,0,0,4.49438202247191E-02,0,.211764705882353,.36231884057971,.522727272727272,.68421052631579,1
0,0,0,0,0,0,4.49438202247191E-02,.176470588235294,.3,.571428571428572
.428571428571429,.75,1 
0,0,0,0,0,0,0,0,1.16279069767442E-02,.025
.178082191780822,.191489361702128,.347826086956522,.2,.625,0,0,1 
0,0,0,0,0,0,0,0,5.81395348837209E-02,.0625 
.178082191780822,.297872340425532,.217391304347826,0,0,0,0,0
"Description: The next lines are the init. popu. structure at day 0 (age = time unit, stage, number). End with 0, 0, 0"
0, 1, 1000
0, 0, 0
"Description: Number of additional releases (n>=0). 0 = no release. Change 0 to 1 , 2, .., 10 for 1, 2,... releases"
0
"1st release: Enter day for the 1st additional release. (d1>=1)"
1
"Description: Popu. structure (age = integer time unit, stage, number) of the 1st add. release. End with 0,0,0"
0, 1, 10
0, 0, 0
"2nd release: Enter day for the 2nd release. (d2>d1)"
2
"Description: Popu. structure (age = integer time unit, stage, number) of next release. End with 0,0,0"
0, 1, 10
0, 0, 0
"3rd release: Enter day for the 3rd release. (d3>d2)"
3
"Description: Popu. structure (age = integer time unit, stage, number) of next release. End with 0,0,0"
0, 1, 10
0, 0, 0
"4th release: Enter day for the 4th release. (d4>d3)"
4
"Description: Popu. structure (age = integer time unit, stage, number) of next release. End with 0,0,0"
0, 1, 10
0, 0, 0
"5th release: Enter day for the 5th release. (d5>d4)"
5
"Description: Popu. structure (age = integer time unit, stage, number) of next release. End with 0,0,0"
0, 1, 10
0, 0, 0
"6th release: Enter day for the 6th release. (d6>d5)"
6
"Description: Popu. structure (age = integer time unit, stage, number) of next release. End with 0,0,0"
0, 1, 10
0, 0, 0
"7th release: Enter day for the 7th release. (d7>d6)"
7
"Description: Popu. structure (age = integer time unit, stage, number) of next release. End with 0,0,0"
0, 1, 10
0, 0, 0
"8th release: Enter day for the 8th release. (d8>d7)"
8
"Description: Popu. structure (age = integer time unit, stage, number) of next release. End with 0,0,0"
0, 1, 10
0, 0, 0
"9th release: Enter day for the 9th release. (d9>d8)"
9
"Description: Popu. structure (age = integer time unit, stage, number) of next release. End with 0,0,0"
0, 1, 10
0, 0, 0
"10th release: Enter day for the 10th release. (d10>d9)"
10
"Description: Popu. structure (age = integer time unit, stage, number) of next release. End with 0,0,0"
0, 1, 10
0, 0, 0
"Description: There are two susceptible (weak) factors (parasitoid, rainfall, etc.)"
2
"Description: Susceptible factor and the suscepible coefficients for each stage."
Parasitoid or predator, 0 , 1 , 1 , 1 , 1 , 1 , 1 , 1 
Rainfall, 0 , 0.5 , 0.5 , 0.5 , 0.5 , 0.5 , 0.5 , 0.5 
"Description: b, c, d (<0), a for the economical threshold equation y=a+b/[1+c*exp(d*x)] (logistic curve)"
20,1,-.2,10
"Description: Density-dependent mortality coefficient for density below K and over K"
.2,1
"Description: No. treatments = 1  (For each treatment, please copy lines between Line A and B (don't copy Line B)"
1
"Line A: Treatment is applied on the 10th day."
10
"Description: Critical cumulative insect day is on the 15th day."
15
"Description: Code treatment, effective duration (ED) is 1 day."
"Pyrethrins",1
"Description: Stage mortality due to treatment"
 0 , 0.9 , 0.9 , 0.9 , 0.9 , 0.9 , 0.9 , 0.9 
"Line B: Description: time interval between treatment and sampling"
7
"Description: Sampling stage is  7 to  8"
7,8
"Previous cumulative weighted insect days"
0
"Mean fecundity"
125.941860465116
"Net reproductive rate"
54.155
"Intrinsic rate of increase"
.104192984104157
"Finite rate of increase"
1.10981461082902
"Mean generation time"
38.3120834824852
"Last age"
68
