# Supplementary material for: Influence of natural and non-natural diets on the fitness and rearing of Pectinophora gossypiella Saunders
Source: Sci Rep. 2023 Aug 22;13:13666. doi: 10.1038/s41598-023-40712-6 (PMC10444745; doi:10.1038/s41598-023-40712-6)
Supplement: Supplementary file 1 — Supplementary Information. [file 41598_2023_40712_MOESM1_ESM.zip › Artificial diet/PBW AD_18_For_2-Sex Predation_Prey data.txt]

"Description: the next three lines are project, date and user name."
"Project: life table Ver. 7/4/2022"
"26C"
"User: Waqar"
"Description: Last age group is  68, number of stages is  8"
68,8
"Description: next lines are age intervals, stage name, vulnerability (V), weighting-coeff. (W). Edit V and W as necessary."
0,5,"Egg",0,0
1,8,"L1",1,.5
3,13,"L2",1,.5
7,16,"L3",1,.5
11,23,"L4",1,.5
18,35,"Pupa",1,.5
27,68,"Female",1,.5
27,49,"Male",1,.5
"Description: the female stage is 7"
7
"Description: decrease coefficient (MODIFY next data to decrease the fecundity rate. 0<=A<=1)"
1
"Description: there are  42 fecundity data f(x,female)"
 0 , 0 , 0 , 0 , 1.07575757575758  
 1.84285714285714 , 8.6 , 13.05 , 14.5875 , 15.1162790697674  
 13.6046511627907 , 12.5697674418605 , 10.7906976744186 , 9.05813953488372 , 7.68604651162791  
 5.84883720930233 , 4.56976744186047 , 3.12790697674419 , 2.30232558139535 , 1.77906976744186  
 1.46511627906977 , 1.11627906976744 , 0.627906976744186 , 0.25 , 0  
 0 , 0 , 0 , 0 , 0  
 0 , 0 , 0 , 0 , 0  
 0 , 0 , 0 , 0 , 0  
 0 , 0  
"Description: decrease coefficient (MODIFY next data to decrease the growth rate. 0<=B<=1)"
1
"Description: the next lines are the growth rates g(x,j) for each stage."
 0.970000000000001 , 0.54639175257732 , 0.113207547169811 , 1 , 0.333333333333333  
 0  
 1 , 0.936170212765958 , 0.835164835164834 , 0.434210526315789 , 0.108108108108108  
 1 , 0.666666666666667 , 0  
 1 , 1 , 1 , 0.868131868131867 , 0.721518987341772  
 0.372881355932204 , 0.153846153846154 , 1 , 1 , 0.5  
 0  
 1 , 1 , 0.999999999999999 , 0.955056179775283 , 0.999999999999999  
 0.788235294117646 , 0.608695652173913 , 0.431818181818182 , 0.315789473684211 , 0  
 1 , 1 , 1 , 1 , 0.999999999999998  
 1 , 0.955056179775283 , 0.823529411764705 , 0.699999999999999 , 0.428571428571429  
 0.571428571428572 , 0.25 , 0  
 1 , 1 , 1 , 0.999999999999998 , 1  
 0.965116279069769 , 1 , 1 , 0.930232558139536 , 0.912499999999999  
 0.643835616438357 , 0.489361702127659 , 0.434782608695652 , 0.8 , 0.375  
 1 , 1 , 0  
 1 , 1 , 1 , 1 , 0.999999999999999  
 1 , 1 , 1 , 1 , 1  
 1 , 1 , 1 , 1 , 1  
 1 , 1 , 1 , 1 , 1  
 1 , 1 , 0.976744186046512 , 1 , 0.833333333333334  
 1 , 0.885714285714286 , 0.838709677419355 , 0.730769230769231 , 1  
 0.789473684210527 , 0.733333333333333 , 0.818181818181818 , 0.333333333333333 , 1  
 1 , 1 , 1 , 1 , 1  
 1 , 0  
 1 , 1 , 1 , 0.999999999999999 , 1  
 1 , 1 , 1 , 1 , 1  
 1 , 0.976190476190477 , 0.926829268292683 , 0.947368421052631 , 1  
 0.861111111111111 , 0.838709677419355 , 0.615384615384615 , 0.625 , 0.9  
 0.777777777777778 , 0.571428571428571 , 0  
"Description: decrease coefficient (MODIFY next data to decrease the developmental rate. 0<=C<=1)"
1
"Description: next lines are developmental rates d(x,j) (DO NOT modify these data, unless you know what to do)"
 0.03 , 0.453608247422681 , 0.886792452830189 , 0 , 0.666666666666667  
 1  
 0 , 6.38297872340425E-02 , 0.164835164835165 , 0.565789473684211 , 0.81081081081081  
 0 , 0.333333333333333 , 1  
 0 , 0 , 0 , 0.10989010989011 , 0.278481012658228  
 0.627118644067796 , 0.769230769230769 , 0 , 0 , 0.5  
 1  
 0 , 0 , 0 , 4.49438202247191E-02 , 0  
 0.211764705882353 , 0.36231884057971 , 0.522727272727272 , 0.68421052631579 , 1  
 0 , 0 , 0 , 0 , 0  
 0 , 4.49438202247191E-02 , 0.176470588235294 , 0.3 , 0.571428571428572  
 0.428571428571429 , 0.75 , 1  
 0 , 0 , 0 , 0 , 0  
 0 , 0 , 0 , 1.16279069767442E-02 , 0.025  
 0.178082191780822 , 0.191489361702128 , 0.347826086956522 , 0.2 , 0.625  
 0 , 0 , 1  
 0 , 0 , 0 , 0 , 0  
 0 , 0 , 0 , 5.81395348837209E-02 , 0.0625  
 0.178082191780822 , 0.297872340425532 , 0.217391304347826 , 0 , 0  
 0 , 0 , 0 
"Description: decrease coefficient (MODIFY next data to decrease the consumption rate. 0<=D<=1)"
1
"Description: the next lines are the consumption rates for each stage. Copy the c(x,j) data from program Consume to replace these data."
 1 , 1 , 1 , 1 , 1  
 1  
 1 , 1 , 1 , 1 , 1  
 1 , 1 , 1  
 1 , 1 , 1 , 1 , 1  
 1 , 1 , 1 , 1 , 1  
 1  
 1 , 1 , 1 , 1 , 1  
 1 , 1 , 1 , 1 , 1  
 1 , 1 , 1 , 1 , 1  
 1 , 1 , 1 , 1 , 1  
 1 , 1 , 1  
 1 , 1 , 1 , 1 , 1  
 1 , 1 , 1 , 1 , 1  
 1 , 1 , 1 , 1 , 1  
 1 , 1 , 1  
 1 , 1 , 1 , 1 , 1  
 1 , 1 , 1 , 1 , 1  
 1 , 1 , 1 , 1 , 1  
 1 , 1 , 1 , 1 , 1  
 1 , 1 , 1 , 1 , 1  
 1 , 1 , 1 , 1 , 1  
 1 , 1 , 1 , 1 , 1  
 1 , 1 , 1 , 1 , 1  
 1 , 1  
 1 , 1 , 1 , 1 , 1  
 1 , 1 , 1 , 1 , 1  
 1 , 1 , 1 , 1 , 1  
 1 , 1 , 1 , 1 , 1  
 1 , 1 , 1  
"Description: next lines are init. popu. structure at day 0 (age,stage,number). Modify them as necessary. End with 0,0,0"
0,1,1000
0,0,0
