# Supplementary material for: Influence of natural and non-natural diets on the fitness and rearing of Pectinophora gossypiella Saunders
Source: Sci Rep. 2023 Aug 22;13:13666. doi: 10.1038/s41598-023-40712-6 (PMC10444745; doi:10.1038/s41598-023-40712-6)
Supplement: Supplementary file 1 — Supplementary Information. [file 41598_2023_40712_MOESM1_ESM.zip › Artificial diet/PBW AD_19_APOP_TPOP_PostOVI for Consume.txt]

"Cohort size"
100
"Female number in life table data"
43
"Ind, sex, longevity, total fecundity, 1st ovip-age, last ovip-age, post-ovip-period"
19,"F",52,117.5,33,39,12
20,"F",59,105.5,35,42,16
21,"F",52,125.5,31,39,12
22,"F",56,123,33,41,14
23,"F",54,107,32,39,14
24,"F",50,117,31,38,11
25,"F",58,129.5,36,44,13
26,"F",59,157.5,33,44,14
27,"F",61,112.5,35,42,18
28,"F",55,130,34,43,11
29,"F",69,155.5,40,50,18
30,"F",61,165,38,49,11
48,"F",55,88.5,39,45,9
49,"F",52,117.5,33,39,12
50,"F",60,105.5,36,43,16
51,"F",54,125.5,33,41,12
52,"F",56,123,33,41,14
53,"F",56,107,34,41,14
54,"F",52,117,33,40,11
55,"F",58,129.5,36,44,13
56,"F",59,157.5,33,44,14
57,"F",61,112.5,35,42,18
58,"F",55,130,34,43,11
59,"F",69,155.5,40,50,18
60,"F",61,165,38,49,11
78,"F",55,88.5,39,45,9
79,"F",52,117.5,33,39,12
80,"F",60,105.5,36,43,16
81,"F",54,125.5,33,41,12
82,"F",56,123,33,41,14
83,"F",56,107,34,41,14
84,"F",52,117,33,40,11
85,"F",58,129.5,36,44,13
86,"F",59,157.5,33,44,14
87,"F",61,112.5,35,42,18
88,"F",55,130,34,43,11
89,"F",69,155.5,40,50,18
90,"F",61,165,38,49,11
91,"F",54,125.5,33,41,12
92,"F",56,123,33,41,14
93,"F",56,107,34,41,14
94,"F",52,117,33,40,11
95,"F",58,129.5,36,44,13
