# Supplementary material for: Influence of natural and non-natural diets on the fitness and rearing of Pectinophora gossypiella Saunders
Source: Sci Rep. 2023 Aug 22;13:13666. doi: 10.1038/s41598-023-40712-6 (PMC10444745; doi:10.1038/s41598-023-40712-6)
Supplement: Supplementary file 1 — Supplementary Information. [file 41598_2023_40712_MOESM1_ESM.zip › Artificial diet/PBW AD_1a_Fig_Nxj.txt]

"Age-stage survival number"
Age,Egg,L1,L2,L3,L4,Pupa,Female,Male
0, 100 , 0 , 0 , 0 , 0 , 0 , 0 , 0  
1, 97 , 3 , 0 , 0 , 0 , 0 , 0 , 0  
2, 53 , 47 , 0 , 0 , 0 , 0 , 0 , 0  
3, 6 , 91 , 3 , 0 , 0 , 0 , 0 , 0  
4, 6 , 76 , 18 , 0 , 0 , 0 , 0 , 0  
5, 2 , 37 , 61 , 0 , 0 , 0 , 0 , 0  
6, 0 , 6 , 91 , 0 , 0 , 0 , 0 , 0  
7, 0 , 6 , 79 , 10 , 0 , 0 , 0 , 0  
8, 0 , 4 , 59 , 32 , 0 , 0 , 0 , 0  
9, 0 , 0 , 26 , 69 , 0 , 0 , 0 , 0  
10, 0 , 0 , 4 , 89 , 0 , 0 , 0 , 0  
11, 0 , 0 , 4 , 85 , 4 , 0 , 0 , 0  
12, 0 , 0 , 4 , 85 , 4 , 0 , 0 , 0  
13, 0 , 0 , 2 , 69 , 22 , 0 , 0 , 0  
14, 0 , 0 , 0 , 44 , 47 , 0 , 0 , 0  
15, 0 , 0 , 0 , 19 , 70 , 0 , 0 , 0  
16, 0 , 0 , 0 , 6 , 83 , 0 , 0 , 0  
17, 0 , 0 , 0 , 0 , 89 , 0 , 0 , 0  
18, 0 , 0 , 0 , 0 , 85 , 4 , 0 , 0  
19, 0 , 0 , 0 , 0 , 70 , 19 , 0 , 0  
20, 0 , 0 , 0 , 0 , 49 , 40 , 0 , 0  
21, 0 , 0 , 0 , 0 , 21 , 68 , 0 , 0  
22, 0 , 0 , 0 , 0 , 12 , 77 , 0 , 0  
23, 0 , 0 , 0 , 0 , 3 , 86 , 0 , 0  
24, 0 , 0 , 0 , 0 , 0 , 86 , 0 , 0  
25, 0 , 0 , 0 , 0 , 0 , 86 , 0 , 0  
26, 0 , 0 , 0 , 0 , 0 , 86 , 0 , 0  
27, 0 , 0 , 0 , 0 , 0 , 80 , 1 , 5  
28, 0 , 0 , 0 , 0 , 0 , 73 , 3 , 10  
29, 0 , 0 , 0 , 0 , 0 , 47 , 16 , 23  
30, 0 , 0 , 0 , 0 , 0 , 23 , 25 , 37  
31, 0 , 0 , 0 , 0 , 0 , 10 , 33 , 42  
32, 0 , 0 , 0 , 0 , 0 , 8 , 35 , 42  
33, 0 , 0 , 0 , 0 , 0 , 3 , 40 , 42  
34, 0 , 0 , 0 , 0 , 0 , 3 , 40 , 42  
35, 0 , 0 , 0 , 0 , 0 , 3 , 40 , 42  
36, 0 , 0 , 0 , 0 , 0 , 0 , 43 , 42  
37, 0 , 0 , 0 , 0 , 0 , 0 , 43 , 42  
38, 0 , 0 , 0 , 0 , 0 , 0 , 43 , 42  
39, 0 , 0 , 0 , 0 , 0 , 0 , 43 , 41  
40, 0 , 0 , 0 , 0 , 0 , 0 , 43 , 38  
41, 0 , 0 , 0 , 0 , 0 , 0 , 43 , 36  
42, 0 , 0 , 0 , 0 , 0 , 0 , 43 , 36  
43, 0 , 0 , 0 , 0 , 0 , 0 , 43 , 31  
44, 0 , 0 , 0 , 0 , 0 , 0 , 43 , 26  
45, 0 , 0 , 0 , 0 , 0 , 0 , 43 , 16  
46, 0 , 0 , 0 , 0 , 0 , 0 , 43 , 10  
47, 0 , 0 , 0 , 0 , 0 , 0 , 43 , 9  
48, 0 , 0 , 0 , 0 , 0 , 0 , 43 , 7  
49, 0 , 0 , 0 , 0 , 0 , 0 , 43 , 4  
50, 0 , 0 , 0 , 0 , 0 , 0 , 42 , 0  
51, 0 , 0 , 0 , 0 , 0 , 0 , 42 , 0  
52, 0 , 0 , 0 , 0 , 0 , 0 , 35 , 0  
53, 0 , 0 , 0 , 0 , 0 , 0 , 35 , 0  
54, 0 , 0 , 0 , 0 , 0 , 0 , 31 , 0  
55, 0 , 0 , 0 , 0 , 0 , 0 , 26 , 0  
56, 0 , 0 , 0 , 0 , 0 , 0 , 19 , 0  
57, 0 , 0 , 0 , 0 , 0 , 0 , 19 , 0  
58, 0 , 0 , 0 , 0 , 0 , 0 , 15 , 0  
59, 0 , 0 , 0 , 0 , 0 , 0 , 11 , 0  
60, 0 , 0 , 0 , 0 , 0 , 0 , 9 , 0  
61, 0 , 0 , 0 , 0 , 0 , 0 , 3 , 0  
62, 0 , 0 , 0 , 0 , 0 , 0 , 3 , 0  
63, 0 , 0 , 0 , 0 , 0 , 0 , 3 , 0  
64, 0 , 0 , 0 , 0 , 0 , 0 , 3 , 0  
65, 0 , 0 , 0 , 0 , 0 , 0 , 3 , 0  
66, 0 , 0 , 0 , 0 , 0 , 0 , 3 , 0  
67, 0 , 0 , 0 , 0 , 0 , 0 , 3 , 0  
68, 0 , 0 , 0 , 0 , 0 , 0 , 3 , 0  
69, 0, 0, 0, 0, 0, 0, 0, 0
