# Supplementary material for: Influence of natural and non-natural diets on the fitness and rearing of Pectinophora gossypiella Saunders
Source: Sci Rep. 2023 Aug 22;13:13666. doi: 10.1038/s41598-023-40712-6 (PMC10444745; doi:10.1038/s41598-023-40712-6)
Supplement: Supplementary file 1 — Supplementary Information. [file 41598_2023_40712_MOESM1_ESM.zip › Artificial diet/PBW AD_1_Fig_Sxj.txt]

"Age-stage survival rate"
Age,Egg,L1,L2,L3,L4,Pupa,Female,Male
0, 1 , 0 , 0 , 0 , 0 , 0 , 0 , 0  
1, 0.97 , 0.03 , 0 , 0 , 0 , 0 , 0 , 0  
2, 0.53 , 0.47 , 0 , 0 , 0 , 0 , 0 , 0  
3, 0.06 , 0.91 , 0.03 , 0 , 0 , 0 , 0 , 0  
4, 0.06 , 0.76 , 0.18 , 0 , 0 , 0 , 0 , 0  
5, 0.02 , 0.37 , 0.61 , 0 , 0 , 0 , 0 , 0  
6, 0 , 0.06 , 0.91 , 0 , 0 , 0 , 0 , 0  
7, 0 , 0.06 , 0.79 , 0.1 , 0 , 0 , 0 , 0  
8, 0 , 0.04 , 0.59 , 0.32 , 0 , 0 , 0 , 0  
9, 0 , 0 , 0.26 , 0.69 , 0 , 0 , 0 , 0  
10, 0 , 0 , 0.04 , 0.89 , 0 , 0 , 0 , 0  
11, 0 , 0 , 0.04 , 0.85 , 0.04 , 0 , 0 , 0  
12, 0 , 0 , 0.04 , 0.85 , 0.04 , 0 , 0 , 0  
13, 0 , 0 , 0.02 , 0.69 , 0.22 , 0 , 0 , 0  
14, 0 , 0 , 0 , 0.44 , 0.47 , 0 , 0 , 0  
15, 0 , 0 , 0 , 0.19 , 0.7 , 0 , 0 , 0  
16, 0 , 0 , 0 , 0.06 , 0.83 , 0 , 0 , 0  
17, 0 , 0 , 0 , 0 , 0.89 , 0 , 0 , 0  
18, 0 , 0 , 0 , 0 , 0.85 , 0.04 , 0 , 0  
19, 0 , 0 , 0 , 0 , 0.7 , 0.19 , 0 , 0  
20, 0 , 0 , 0 , 0 , 0.49 , 0.4 , 0 , 0  
21, 0 , 0 , 0 , 0 , 0.21 , 0.68 , 0 , 0  
22, 0 , 0 , 0 , 0 , 0.12 , 0.77 , 0 , 0  
23, 0 , 0 , 0 , 0 , 0.03 , 0.86 , 0 , 0  
24, 0 , 0 , 0 , 0 , 0 , 0.86 , 0 , 0  
25, 0 , 0 , 0 , 0 , 0 , 0.86 , 0 , 0  
26, 0 , 0 , 0 , 0 , 0 , 0.86 , 0 , 0  
27, 0 , 0 , 0 , 0 , 0 , 0.8 , 0.01 , 0.05  
28, 0 , 0 , 0 , 0 , 0 , 0.73 , 0.03 , 0.1  
29, 0 , 0 , 0 , 0 , 0 , 0.47 , 0.16 , 0.23  
30, 0 , 0 , 0 , 0 , 0 , 0.23 , 0.25 , 0.37  
31, 0 , 0 , 0 , 0 , 0 , 0.1 , 0.33 , 0.42  
32, 0 , 0 , 0 , 0 , 0 , 0.08 , 0.35 , 0.42  
33, 0 , 0 , 0 , 0 , 0 , 0.03 , 0.4 , 0.42  
34, 0 , 0 , 0 , 0 , 0 , 0.03 , 0.4 , 0.42  
35, 0 , 0 , 0 , 0 , 0 , 0.03 , 0.4 , 0.42  
36, 0 , 0 , 0 , 0 , 0 , 0 , 0.43 , 0.42  
37, 0 , 0 , 0 , 0 , 0 , 0 , 0.43 , 0.42  
38, 0 , 0 , 0 , 0 , 0 , 0 , 0.43 , 0.42  
39, 0 , 0 , 0 , 0 , 0 , 0 , 0.43 , 0.41  
40, 0 , 0 , 0 , 0 , 0 , 0 , 0.43 , 0.38  
41, 0 , 0 , 0 , 0 , 0 , 0 , 0.43 , 0.36  
42, 0 , 0 , 0 , 0 , 0 , 0 , 0.43 , 0.36  
43, 0 , 0 , 0 , 0 , 0 , 0 , 0.43 , 0.31  
44, 0 , 0 , 0 , 0 , 0 , 0 , 0.43 , 0.26  
45, 0 , 0 , 0 , 0 , 0 , 0 , 0.43 , 0.16  
46, 0 , 0 , 0 , 0 , 0 , 0 , 0.43 , 0.1  
47, 0 , 0 , 0 , 0 , 0 , 0 , 0.43 , 0.09  
48, 0 , 0 , 0 , 0 , 0 , 0 , 0.43 , 0.07  
49, 0 , 0 , 0 , 0 , 0 , 0 , 0.43 , 0.04  
50, 0 , 0 , 0 , 0 , 0 , 0 , 0.42 , 0  
51, 0 , 0 , 0 , 0 , 0 , 0 , 0.42 , 0  
52, 0 , 0 , 0 , 0 , 0 , 0 , 0.35 , 0  
53, 0 , 0 , 0 , 0 , 0 , 0 , 0.35 , 0  
54, 0 , 0 , 0 , 0 , 0 , 0 , 0.31 , 0  
55, 0 , 0 , 0 , 0 , 0 , 0 , 0.26 , 0  
56, 0 , 0 , 0 , 0 , 0 , 0 , 0.19 , 0  
57, 0 , 0 , 0 , 0 , 0 , 0 , 0.19 , 0  
58, 0 , 0 , 0 , 0 , 0 , 0 , 0.15 , 0  
59, 0 , 0 , 0 , 0 , 0 , 0 , 0.11 , 0  
60, 0 , 0 , 0 , 0 , 0 , 0 , 0.09 , 0  
61, 0 , 0 , 0 , 0 , 0 , 0 , 0.03 , 0  
62, 0 , 0 , 0 , 0 , 0 , 0 , 0.03 , 0  
63, 0 , 0 , 0 , 0 , 0 , 0 , 0.03 , 0  
64, 0 , 0 , 0 , 0 , 0 , 0 , 0.03 , 0  
65, 0 , 0 , 0 , 0 , 0 , 0 , 0.03 , 0  
66, 0 , 0 , 0 , 0 , 0 , 0 , 0.03 , 0  
67, 0 , 0 , 0 , 0 , 0 , 0 , 0.03 , 0  
68, 0 , 0 , 0 , 0 , 0 , 0 , 0.03 , 0  
69, 0, 0, 0, 0, 0, 0, 0, 0
