# Supplementary material for: Influence of natural and non-natural diets on the fitness and rearing of Pectinophora gossypiella Saunders
Source: Sci Rep. 2023 Aug 22;13:13666. doi: 10.1038/s41598-023-40712-6 (PMC10444745; doi:10.1038/s41598-023-40712-6)
Supplement: Supplementary file 1 — Supplementary Information. [file 41598_2023_40712_MOESM1_ESM.zip › Artificial diet/PBW AD_21_Age-specific life table.txt]

"Project: life table Ver. 7/4/2022"
"26C"
"User: Waqar"
"Notewell! This age-specific life table is calculated based on age-stage, two-sex life table"
0,1,0,0
1,1,0,0
2,1,0,0
3,1,0,0
4,1,0,0
5,1,0,0
6,.97,0,0
7,.95,0,0
8,.95,0,0
9,.95,0,0
10,.93,0,0
11,.93,0,0
12,.93,0,0
13,.93,0,0
14,.91,0,0
15,.89,0,0
16,.89,0,0
17,.89,0,0
18,.89,0,0
19,.89,0,0
20,.89,0,0
21,.89,0,0
22,.89,0,0
23,.89,0,0
24,.86,0,0
25,.86,0,0
26,.86,0,0
27,.86,0,0
28,.86,0,0
29,.86,0,0
30,.85,0,0
31,.85,.417647058823529,.355
32,.85,.758823529411765,.645
33,.85,4.04705882352941,3.44
34,.85,6.14117647058824,5.22
35,.85,6.86470588235294,5.835
36,.85,7.64705882352941,6.5
37,.85,6.88235294117647,5.85
38,.85,6.35882352941177,5.405
39,.84,5.52380952380952,4.64
40,.81,4.80864197530864,3.895
41,.79,4.18354430379747,3.305
42,.79,3.18354430379747,2.515
43,.74,2.65540540540541,1.965
44,.69,1.94927536231884,1.345
45,.59,1.67796610169492,.99
46,.53,1.44339622641509,.765
47,.52,1.21153846153846,.63
48,.5,.96,.48
49,.47,.574468085106383,.27
50,.42,.25,.105
51,.42,0,0
52,.35,0,0
53,.35,0,0
54,.31,0,0
55,.26,0,0
56,.19,0,0
57,.19,0,0
58,.15,0,0
59,.11,0,0
60,.09,0,0
61,.03,0,0
62,.03,0,0
63,.03,0,0
64,.03,0,0
65,.03,0,0
66,.03,0,0
67,.03,0,0
68,.03,0,0
69,0,0,0
