# Supplementary material for: Influence of natural and non-natural diets on the fitness and rearing of Pectinophora gossypiella Saunders
Source: Sci Rep. 2023 Aug 22;13:13666. doi: 10.1038/s41598-023-40712-6 (PMC10444745; doi:10.1038/s41598-023-40712-6)
Supplement: Supplementary file 1 — Supplementary Information. [file 41598_2023_40712_MOESM1_ESM.zip › Artificial diet/PBW AD_2_Fig_FxjLxMxLxMx.txt]

Age-specific survival rate l(x), female fecundity f(x,female), age-specific fecundity m(x), l(x)*m(x), and Cumu[l(x)*m(x)]
age, l(x), f(x,female), m(x), l(x)*m(x), Cumu[l(x)*m(x)]
0	1	0	0	0	0
1	1	0	0	0	0
2	1	0	0	0	0
3	1	0	0	0	0
4	1	0	0	0	0
5	1	0	0	0	0
6	.97	0	0	0	0
7	.95	0	0	0	0
8	.95	0	0	0	0
9	.95	0	0	0	0
10	.93	0	0	0	0
11	.93	0	0	0	0
12	.93	0	0	0	0
13	.93	0	0	0	0
14	.91	0	0	0	0
15	.89	0	0	0	0
16	.89	0	0	0	0
17	.89	0	0	0	0
18	.89	0	0	0	0
19	.89	0	0	0	0
20	.89	0	0	0	0
21	.89	0	0	0	0
22	.89	0	0	0	0
23	.89	0	0	0	0
24	.86	0	0	0	0
25	.86	0	0	0	0
26	.86	0	0	0	0
27	.86	0	0	0	0
28	.86	0	0	0	0
29	.86	0	0	0	0
30	.85	0	0	0	0
31	.85	1.07575757575758	.417647058823529	.355	.355
32	.85	1.84285714285714	.758823529411765	.645	1
33	.85	8.6	4.04705882352941	3.44	4.44
34	.85	13.05	6.14117647058824	5.22	9.66
35	.85	14.5875	6.86470588235294	5.835	15.495
36	.85	15.1162790697674	7.64705882352941	6.5	21.995
37	.85	13.6046511627907	6.88235294117647	5.85	27.845
38	.85	12.5697674418605	6.35882352941177	5.405	33.25
39	.84	10.7906976744186	5.52380952380952	4.64	37.89
40	.81	9.05813953488372	4.80864197530864	3.895	41.785
41	.79	7.68604651162791	4.18354430379747	3.305	45.09
42	.79	5.84883720930233	3.18354430379747	2.515	47.605
43	.74	4.56976744186047	2.65540540540541	1.965	49.57
44	.69	3.12790697674419	1.94927536231884	1.345	50.915
45	.59	2.30232558139535	1.67796610169492	.99	51.905
46	.53	1.77906976744186	1.44339622641509	.765	52.67
47	.52	1.46511627906977	1.21153846153846	.63	53.3
48	.5	1.11627906976744	.96	.48	53.78
49	.47	.627906976744186	.574468085106383	.27	54.05
50	.42	.25	.25	.105	54.155
51	.42	0	0	0	54.155
52	.35	0	0	0	54.155
53	.35	0	0	0	54.155
54	.31	0	0	0	54.155
55	.26	0	0	0	54.155
56	.19	0	0	0	54.155
57	.19	0	0	0	54.155
58	.15	0	0	0	54.155
59	.11	0	0	0	54.155
60	.09	0	0	0	54.155
61	.03	0	0	0	54.155
62	.03	0	0	0	54.155
63	.03	0	0	0	54.155
64	.03	0	0	0	54.155
65	.03	0	0	0	54.155
66	.03	0	0	0	54.155
67	.03	0	0	0	54.155
68	.03	0	0	0	54.155
69	0	0	0	0	54.155
