# Supplementary material for: Influence of natural and non-natural diets on the fitness and rearing of Pectinophora gossypiella Saunders
Source: Sci Rep. 2023 Aug 22;13:13666. doi: 10.1038/s41598-023-40712-6 (PMC10444745; doi:10.1038/s41598-023-40712-6)
Supplement: Supplementary file 1 — Supplementary Information. [file 41598_2023_40712_MOESM1_ESM.zip › Artificial diet/PBW AD_3_Fig_Exj.txt]

"Age-stage life expectancy"
Age,Egg,L1,L2,L3,L4,Pupa,Female,Male
0, 45.6200000000001 , 0 , 0 , 0 , 0 , 0 , 0 , 0  
1, 44.6163212896253 , 44.7389449687833 , 0 , 0 , 0 , 0 , 0 , 0  
2, 43.5145204993809 , 43.7389449687833 , 0 , 0 , 0 , 0 , 0 , 0  
3, 41.372676408265 , 42.6602878301617 , 43.8925830018999 , 0 , 0 , 0 , 0 , 0  
4, 40.372676408265 , 41.417071677845 , 42.8925830018999 , 0 , 0 , 0 , 0 , 0  
5, 41.1291578045206 , 38.4944357101372 , 41.8925830018999 , 0 , 0 , 0 , 0 , 0  
6, 0 , 40.1291578045206 , 40.8925830018998 , 0 , 0 , 0 , 0 , 0  
7, 0 , 39.1291578045206 , 40.6981691625047 , 41.5069689335017 , 0 , 0 , 0 , 0  
8, 0 , 37.5007362918613 , 39.3860008298392 , 40.5069689335017 , 0 , 0 , 0 , 0  
9, 0 , 0 , 36.5007362918613 , 39.5069689335017 , 0 , 0 , 0 , 0  
10, 0 , 0 , 38.2199412295897 , 38.5069689335018 , 0 , 0 , 0 , 0  
11, 0 , 0 , 37.2199412295897 , 37.4356511463671 , 39.0224719101126 , 0 , 0 , 0  
12, 0 , 0 , 36.2199412295897 , 36.4356511463671 , 38.0224719101126 , 0 , 0 , 0  
13, 0 , 0 , 35.4305413687438 , 35.0093410904355 , 37.0224719101126 , 0 , 0 , 0  
14, 0 , 0 , 0 , 34.4305413687438 , 36.0224719101126 , 0 , 0 , 0  
15, 0 , 0 , 0 , 35.0224719101126 , 35.0224719101126 , 0 , 0 , 0  
16, 0 , 0 , 0 , 34.0224719101126 , 34.0224719101126 , 0 , 0 , 0  
17, 0 , 0 , 0 , 0 , 33.0224719101126 , 0 , 0 , 0  
18, 0 , 0 , 0 , 0 , 32.0239620780709 , 31.9908058409953 , 0 , 0  
19, 0 , 0 , 0 , 0 , 31.0310669860158 , 30.9908058409953 , 0 , 0  
20, 0 , 0 , 0 , 0 , 30.0483217624531 , 29.9908058409953 , 0 , 0  
21, 0 , 0 , 0 , 0 , 29.1250096577302 , 28.9908058409953 , 0 , 0  
22, 0 , 0 , 0 , 0 , 28.2256625202814 , 27.9908058409953 , 0 , 0  
23, 0 , 0 , 0 , 0 , 27.9302325581397 , 26.9908058409953 , 0 , 0  
24, 0 , 0 , 0 , 0 , 0 , 26.9302325581397 , 0 , 0  
25, 0 , 0 , 0 , 0 , 0 , 25.9302325581397 , 0 , 0  
26, 0 , 0 , 0 , 0 , 0 , 24.9302325581396 , 0 , 0  
27, 0 , 0 , 0 , 0 , 0 , 24.219988925803 , 30.1627906976746 , 18.0476190476191  
28, 0 , 0 , 0 , 0 , 0 , 23.479937499052 , 29.1627906976746 , 17.0476190476191  
29, 0 , 0 , 0 , 0 , 0 , 22.6872363987655 , 28.1627906976746 , 16.0476190476191  
30, 0 , 0 , 0 , 0 , 0 , 24.5290577302712 , 27.1627906976746 , 15.0476190476191  
31, 0 , 0 , 0 , 0 , 0 , 26.1627906976746 , 26.1627906976746 , 14.0476190476191  
32, 0 , 0 , 0 , 0 , 0 , 25.1627906976746 , 25.1627906976746 , 13.0476190476191  
33, 0 , 0 , 0 , 0 , 0 , 24.1627906976746 , 24.1627906976746 , 12.0476190476191  
34, 0 , 0 , 0 , 0 , 0 , 23.1627906976746 , 23.1627906976746 , 11.0476190476191  
35, 0 , 0 , 0 , 0 , 0 , 22.1627906976746 , 22.1627906976746 , 10.0476190476191  
36, 0 , 0 , 0 , 0 , 0 , 0 , 21.1627906976746 , 9.04761904761907  
37, 0 , 0 , 0 , 0 , 0 , 0 , 20.1627906976746 , 8.04761904761906  
38, 0 , 0 , 0 , 0 , 0 , 0 , 19.1627906976745 , 7.04761904761906  
39, 0 , 0 , 0 , 0 , 0 , 0 , 18.1627906976745 , 6.19512195121952  
40, 0 , 0 , 0 , 0 , 0 , 0 , 17.1627906976745 , 5.60526315789474  
41, 0 , 0 , 0 , 0 , 0 , 0 , 16.1627906976745 , 4.86111111111111  
42, 0 , 0 , 0 , 0 , 0 , 0 , 15.1627906976745 , 3.86111111111111  
43, 0 , 0 , 0 , 0 , 0 , 0 , 14.1627906976745 , 3.32258064516129  
44, 0 , 0 , 0 , 0 , 0 , 0 , 13.1627906976745 , 2.76923076923077  
45, 0 , 0 , 0 , 0 , 0 , 0 , 12.1627906976745 , 2.875  
46, 0 , 0 , 0 , 0 , 0 , 0 , 11.1627906976745 , 3  
47, 0 , 0 , 0 , 0 , 0 , 0 , 10.1627906976744 , 2.22222222222222  
48, 0 , 0 , 0 , 0 , 0 , 0 , 9.16279069767444 , 1.57142857142857  
49, 0 , 0 , 0 , 0 , 0 , 0 , 8.16279069767443 , 1  
50, 0 , 0 , 0 , 0 , 0 , 0 , 7.33333333333334 , 0  
51, 0 , 0 , 0 , 0 , 0 , 0 , 6.33333333333333 , 0  
52, 0 , 0 , 0 , 0 , 0 , 0 , 6.4 , 0  
53, 0 , 0 , 0 , 0 , 0 , 0 , 5.4 , 0  
54, 0 , 0 , 0 , 0 , 0 , 0 , 4.96774193548387 , 0  
55, 0 , 0 , 0 , 0 , 0 , 0 , 4.73076923076923 , 0  
56, 0 , 0 , 0 , 0 , 0 , 0 , 5.10526315789474 , 0  
57, 0 , 0 , 0 , 0 , 0 , 0 , 4.10526315789474 , 0  
58, 0 , 0 , 0 , 0 , 0 , 0 , 3.93333333333333 , 0  
59, 0 , 0 , 0 , 0 , 0 , 0 , 4 , 0  
60, 0 , 0 , 0 , 0 , 0 , 0 , 3.66666666666667 , 0  
61, 0 , 0 , 0 , 0 , 0 , 0 , 8 , 0  
62, 0 , 0 , 0 , 0 , 0 , 0 , 7 , 0  
63, 0 , 0 , 0 , 0 , 0 , 0 , 6 , 0  
64, 0 , 0 , 0 , 0 , 0 , 0 , 5 , 0  
65, 0 , 0 , 0 , 0 , 0 , 0 , 4 , 0  
66, 0 , 0 , 0 , 0 , 0 , 0 , 3 , 0  
67, 0 , 0 , 0 , 0 , 0 , 0 , 2 , 0  
68, 0 , 0 , 0 , 0 , 0 , 0 , 1 , 0  
69,0,0,0,0,0,0,0,0
