# Supplementary material for: Influence of natural and non-natural diets on the fitness and rearing of Pectinophora gossypiella Saunders
Source: Sci Rep. 2023 Aug 22;13:13666. doi: 10.1038/s41598-023-40712-6 (PMC10444745; doi:10.1038/s41598-023-40712-6)
Supplement: Supplementary file 1 — Supplementary Information. [file 41598_2023_40712_MOESM1_ESM.zip › Artificial diet/PBW AD_4_Fig_Vxj.txt]

"Age-stage reproductive value"
Age,Egg,L1,L2,L3,L4,Pupa,Female,Male
0, 1.10981471301031 , 0 , 0 , 0 , 0 , 0 , 0 , 0  
1, 1.23157062928996 , 1.23550244668677 , 0 , 0 , 0 , 0 , 0 , 0  
2, 1.36319247696822 , 1.37117866704799 , 0 , 0 , 0 , 0 , 0 , 0  
3, 1.46718013244762 , 1.51872634906013 , 1.56616140748666 , 0 , 0 , 0 , 0 , 0  
4, 1.62829794770844 , 1.67511440501678 , 1.73814881294524 , 0 , 0 , 0 , 0 , 0  
5, 1.88550457323369 , 1.76791099310777 , 1.92902294840176 , 0 , 0 , 0 , 0 , 0  
6, 0 , 2.09256052415969 , 2.14085785276075 , 0 , 0 , 0 , 0 , 0  
7, 0 , 2.32235424375647 , 2.42348985359725 , 2.47562361136938 , 0 , 0 , 0 , 0  
8, 0 , 2.53242751701268 , 2.6672929796998 , 2.74748325481105 , 0 , 0 , 0 , 0  
9, 0 , 0 , 2.81052505924614 , 3.04919705919739 , 0 , 0 , 0 , 0  
10, 0 , 0 , 3.35433429857033 , 3.38404344759416 , 0 , 0 , 0 , 0  
11, 0 , 0 , 3.72268921415828 , 3.74778736182993 , 3.92297273661386 , 0 , 0 , 0  
12, 0 , 0 , 4.13149488144848 , 4.15934917243923 , 4.35377246097799 , 0 , 0 , 0  
13, 0 , 0 , 4.61224936717212 , 4.55813740082158 , 4.83188028941841 , 0 , 0 , 0  
14, 0 , 0 , 0 , 5.11874173647454 , 5.36249134297333 , 0 , 0 , 0  
15, 0 , 0 , 0 , 5.95137124287597 , 5.95137124287596 , 0 , 0 , 0  
16, 0 , 0 , 0 , 6.60491875981143 , 6.60491875981145 , 0 , 0 , 0  
17, 0 , 0 , 0 , 0 , 7.33023534297745 , 0 , 0 , 0  
18, 0 , 0 , 0 , 0 , 8.13566814402957 , 8.12530276842139 , 0 , 0  
19, 0 , 0 , 0 , 0 , 9.03154844194957 , 9.01757972980358 , 0 , 0  
20, 0 , 0 , 0 , 0 , 10.0299884253575 , 10.0078417384517 , 0 , 0  
21, 0 , 0 , 0 , 0 , 11.1641993231872 , 11.1068489841982 , 0 , 0  
22, 0 , 0 , 0 , 0 , 12.4379277101901 , 12.3265432829347 , 0 , 0  
23, 0 , 0 , 0 , 0 , 14.1746420955649 , 13.6801778364173 , 0 , 0  
24, 0 , 0 , 0 , 0 , 0 , 15.7312249009301 , 0 , 0  
25, 0 , 0 , 0 , 0 , 0 , 17.4587432412896 , 0 , 0  
26, 0 , 0 , 0 , 0 , 0 , 19.3759683358956 , 0 , 0  
27, 0 , 0 , 0 , 0 , 0 , 22.5592829963836 , 44.5783774891374 , 0  
28, 0 , 0 , 0 , 0 , 0 , 26.0819490549051 , 49.4737346644964 , 0  
29, 0 , 0 , 0 , 0 , 0 , 29.7719276094501 , 54.9066735829365 , 0  
30, 0 , 0 , 0 , 0 , 0 , 43.6746084672082 , 60.936228574363 , 0  
31, 0 , 0 , 0 , 0 , 0 , 57.3803193375168 , 67.6279168006451 , 0  
32, 0 , 0 , 0 , 0 , 0 , 61.1367562960143 , 73.8605586899999 , 0  
33, 0 , 0 , 0 , 0 , 0 , 47.7240786971214 , 79.9262974153431 , 0  
34, 0 , 0 , 0 , 0 , 0 , 52.9648798264195 , 79.1589670078843 , 0  
35, 0 , 0 , 0 , 0 , 0 , 58.7811974921639 , 73.3686974921639 , 0  
36, 0 , 0 , 0 , 0 , 0 , 0 , 65.2362318188299 , 0  
37, 0 , 0 , 0 , 0 , 0 , 0 , 55.6238558549699 , 0  
38, 0 , 0 , 0 , 0 , 0 , 0 , 46.6335273027959 , 0  
39, 0 , 0 , 0 , 0 , 0 , 0 , 37.8044583934374 , 0  
40, 0 , 0 , 0 , 0 , 0 , 0 , 29.9802663394063 , 0  
41, 0 , 0 , 0 , 0 , 0 , 0 , 23.2196820172767 , 0  
42, 0 , 0 , 0 , 0 , 0 , 0 , 17.2394556434615 , 0  
43, 0 , 0 , 0 , 0 , 0 , 0 , 12.6414747646083 , 0  
44, 0 , 0 , 0 , 0 , 0 , 0 , 8.95809872112116 , 0  
45, 0 , 0 , 0 , 0 , 0 , 0 , 6.47043198184432 , 0  
46, 0 , 0 , 0 , 0 , 0 , 0 , 4.62582538270824 , 0  
47, 0 , 0 , 0 , 0 , 0 , 0 , 3.15937097528219 , 0  
48, 0 , 0 , 0 , 0 , 0 , 0 , 1.88030861632224 , 0  
49, 0 , 0 , 0 , 0 , 0 , 0 , 0.847931153871592 , 0  
50, 0 , 0 , 0 , 0 , 0 , 0 , 0.25 , 0  
51, 0 , 0 , 0 , 0 , 0 , 0 , 0 , 0  
52, 0 , 0 , 0 , 0 , 0 , 0 , 0 , 0  
53, 0 , 0 , 0 , 0 , 0 , 0 , 0 , 0  
54, 0 , 0 , 0 , 0 , 0 , 0 , 0 , 0  
55, 0 , 0 , 0 , 0 , 0 , 0 , 0 , 0  
56, 0 , 0 , 0 , 0 , 0 , 0 , 0 , 0  
57, 0 , 0 , 0 , 0 , 0 , 0 , 0 , 0  
58, 0 , 0 , 0 , 0 , 0 , 0 , 0 , 0  
59, 0 , 0 , 0 , 0 , 0 , 0 , 0 , 0  
60, 0 , 0 , 0 , 0 , 0 , 0 , 0 , 0  
61, 0 , 0 , 0 , 0 , 0 , 0 , 0 , 0  
62, 0 , 0 , 0 , 0 , 0 , 0 , 0 , 0  
63, 0 , 0 , 0 , 0 , 0 , 0 , 0 , 0  
64, 0 , 0 , 0 , 0 , 0 , 0 , 0 , 0  
65, 0 , 0 , 0 , 0 , 0 , 0 , 0 , 0  
66, 0 , 0 , 0 , 0 , 0 , 0 , 0 , 0  
67, 0 , 0 , 0 , 0 , 0 , 0 , 0 , 0  
68, 0 , 0 , 0 , 0 , 0 , 0 , 0 , 0  
69,0,0,0,0,0,0,0,0
