# Supplementary material for: Influence of natural and non-natural diets on the fitness and rearing of Pectinophora gossypiella Saunders
Source: Sci Rep. 2023 Aug 22;13:13666. doi: 10.1038/s41598-023-40712-6 (PMC10444745; doi:10.1038/s41598-023-40712-6)
Supplement: Supplementary file 1 — Supplementary Information. [file 41598_2023_40712_MOESM1_ESM.zip › Artificial diet/PBW AD_5a_Fig_SSD.txt]

"Stable stage distribution (SSD)"
"Stage no.","Stage name","SSD"
1,"Egg",.249869685354866
2,"L1",.195082659140131
3,"L2",.184563010956899
4,"L3",.168326768545552
5,"L4",.10114638519541
6,"Pupa",6.62041109237966E-02
7,"Female",1.78193442322939E-02
8,"Male",1.69880356510526E-02
