# Supplementary material for: Influence of natural and non-natural diets on the fitness and rearing of Pectinophora gossypiella Saunders
Source: Sci Rep. 2023 Aug 22;13:13666. doi: 10.1038/s41598-023-40712-6 (PMC10444745; doi:10.1038/s41598-023-40712-6)
Supplement: Supplementary file 1 — Supplementary Information. [file 41598_2023_40712_MOESM1_ESM.zip › Artificial diet/PBW AD_5_Fig_SASD.txt]

"Stable age-stage distribution"
Age,Egg,L1,L2,L3,L4,Pupa,Female,Male
0, 0.104127721071815 , 0 , 0 , 0 , 0 , 0 , 0 , 0  
1, 9.10096951816226E-02 , 2.81473284066874E-03 , 0 , 0 , 0 , 0 , 0 , 0  
2, 4.48065346830032E-02 , 3.97340967943614E-02 , 0 , 0 , 0 , 0 , 0 , 0  
3, 4.57052722062543E-03 , 6.93196628461523E-02 , 2.28526361031271E-03 , 0 , 0 , 0 , 0 , 0  
4, 4.11827991452669E-03 , 0.052164878917338 , 1.23548397435801E-02 , 0 , 0 , 0 , 0 , 0  
5, 1.23692728327252E-03 , 2.28831547405416E-02 , 3.77262821398119E-02 , 0 , 0 , 0 , 0 , 0  
6, 0 , 3.34360515135553E-03 , 5.07113447955589E-02 , 0 , 0 , 0 , 0 , 0  
7, 0 , 3.01276007607962E-03 , 3.96680076683817E-02 , 5.02126679346604E-03 , 0 , 0 , 0 , 0  
8, 0 , 1.8097677736339E-03 , 2.66940746610999E-02 , 1.44781421890712E-02 , 0 , 0 , 0 , 0  
9, 0 , 0 , 1.05995095161282E-02 , 2.81294675620324E-02 , 0 , 0 , 0 , 0  
10, 0 , 0 , 1.46933889300115E-03 , 3.26927903692756E-02 , 0 , 0 , 0 , 0  
11, 0 , 0 , 1.32394985492538E-03 , 2.81339344171643E-02 , 1.32394985492538E-03 , 0 , 0 , 0  
12, 0 , 0 , 1.19294685977904E-03 , 2.53501207703045E-02 , 1.19294685977903E-03 , 0 , 0 , 0  
13, 0 , 0 , 5.37453214320143E-04 , 1.85421358940449E-02 , 5.91198535752157E-03 , 0 , 0 , 0  
14, 0 , 0 , 0 , 1.06540052722956E-02 , 1.13804147226794E-02 , 0 , 0 , 0  
15, 0 , 0 , 0 , 0.004145370894268 , 1.52724190841453E-02 , 0 , 0 , 0  
16, 0 , 0 , 0 , 1.17953438362906E-03 , 1.63168923068686E-02 , 0 , 0 , 0  
17, 0 , 0 , 0 , 0 , 1.57651796252961E-02 , 0 , 0 , 0  
18, 0 , 0 , 0 , 0 , 1.35667994271216E-02 , 6.38437620099841E-04 , 0 , 0  
19, 0 , 0 , 0 , 0 , 1.00671393606914E-02 , 2.7325092550448E-03 , 0 , 0  
20, 0 , 0 , 0 , 0 , 6.34970695440734E-03 , 5.1834342484958E-03 , 0 , 0  
21, 0 , 0 , 0 , 0 , 2.45203383872149E-03 , 7.93991909681245E-03 , 0 , 0  
22, 0 , 0 , 0 , 0 , 1.26251914498447E-03 , 8.10116451365037E-03 , 0 , 0  
23, 0 , 0 , 0 , 0 , 2.84398658268109E-04 , 8.15276153701913E-03 , 0 , 0  
24, 0 , 0 , 0 , 0 , 0 , 7.34605713194663E-03 , 0 , 0  
25, 0 , 0 , 0 , 0 , 0 , 6.61917500478677E-03 , 0 , 0  
26, 0 , 0 , 0 , 0 , 0 , 5.96421685225634E-03 , 0 , 0  
27, 0 , 0 , 0 , 0 , 0 , 4.99913106715088E-03 , 6.24891383393859E-05 , 3.1244569169693E-04  
28, 0 , 0 , 0 , 0 , 0 , 4.1103325314555E-03 , 1.68917775265295E-04 , 5.63059250884316E-04  
29, 0 , 0 , 0 , 0 , 0 , 2.3845230125232E-03 , 8.11752514901513E-04 , 1.16689424017093E-03  
30, 0 , 0 , 0 , 0 , 0 , 1.05143167947596E-03 , 1.14286052116953E-03 , 1.6914335713309E-03  
31, 0 , 0 , 0 , 0 , 0 , 4.11910425405489E-04 , 1.35930440383811E-03 , 1.73002378670305E-03  
32, 0 , 0 , 0 , 0 , 0 , 2.96921969767757E-04 , 1.29903361773394E-03 , 1.55884034128072E-03  
33, 0 , 0 , 0 , 0 , 0 , 1.00328232820556E-04 , 1.33770977094074E-03 , 1.40459525948778E-03  
34, 0 , 0 , 0 , 0 , 0 , 9.04008938444334E-05 , 1.20534525125911E-03 , 1.26561251382207E-03  
35, 0 , 0 , 0 , 0 , 0 , 8.145585124069E-05 , 1.08607801654253E-03 , 1.14038191736966E-03  
36, 0 , 0 , 0 , 0 , 0 , 0 , 1.05200801682642E-03 , 1.02754271410953E-03  
37, 0 , 0 , 0 , 0 , 0 , 0 , 9.47913288004538E-04 , 9.25868792934667E-04  
38, 0 , 0 , 0 , 0 , 0 , 0 , 8.54118587694978E-04 , 8.34255364725329E-04  
39, 0 , 0 , 0 , 0 , 0 , 0 , 7.69604742414553E-04 , 7.33809172999923E-04  
40, 0 , 0 , 0 , 0 , 0 , 0 , 6.93453424477502E-04 , 6.12819305352212E-04  
41, 0 , 0 , 0 , 0 , 0 , 0 , 6.24837173444217E-04 , 5.23119494046322E-04  
42, 0 , 0 , 0 , 0 , 0 , 0 , 5.63010404933729E-04 , 4.7135754831661E-04  
43, 0 , 0 , 0 , 0 , 0 , 0 , 5.07301309101674E-04 , 3.65728850747718E-04  
44, 0 , 0 , 0 , 0 , 0 , 0 , 4.57104550752601E-04 , 2.76388798129479E-04  
45, 0 , 0 , 0 , 0 , 0 , 0 , 4.11874691765994E-04 , 1.53255699261765E-04  
46, 0 , 0 , 0 , 0 , 0 , 0 , 3.71120264364087E-04 , 8.63070382242061E-05  
47, 0 , 0 , 0 , 0 , 0 , 0 , 3.34398430821579E-04 , 6.99903692417256E-05  
48, 0 , 0 , 0 , 0 , 0 , 0 , 3.01310171589637E-04 , 4.90504930494755E-05  
49, 0 , 0 , 0 , 0 , 0 , 0 , 2.7149594954833E-04 , 2.52554371672864E-05  
50, 0 , 0 , 0 , 0 , 0 , 0 , 2.3894269157118E-04 , 0  
51, 0 , 0 , 0 , 0 , 0 , 0 , 2.15299644859326E-04 , 0  
52, 0 , 0 , 0 , 0 , 0 , 0 , 1.6166337058951E-04 , 0  
53, 0 , 0 , 0 , 0 , 0 , 0 , 1.45667005112456E-04 , 0  
54, 0 , 0 , 0 , 0 , 0 , 0 , 1.16253062562351E-04 , 0  
55, 0 , 0 , 0 , 0 , 0 , 0 , 8.78548251656623E-05 , 0  
56, 0 , 0 , 0 , 0 , 0 , 0 , 5.78489437598213E-05 , 0  
57, 0 , 0 , 0 , 0 , 0 , 0 , 5.21248713031526E-05 , 0  
58, 0 , 0 , 0 , 0 , 0 , 0 , 3.70793588272908E-05 , 0  
59, 0 , 0 , 0 , 0 , 0 , 0 , 2.45009657841574E-05 , 0  
60, 0 , 0 , 0 , 0 , 0 , 0 , 1.80626967214984E-05 , 0  
61, 0 , 0 , 0 , 0 , 0 , 0 , 5.42513934166766E-06 , 0  
62, 0 , 0 , 0 , 0 , 0 , 0 , 4.8883293558508E-06 , 0  
63, 0 , 0 , 0 , 0 , 0 , 0 , 4.40463597086657E-06 , 0  
64, 0 , 0 , 0 , 0 , 0 , 0 , 3.96880337300329E-06 , 0  
65, 0 , 0 , 0 , 0 , 0 , 0 , 3.57609580399975E-06 , 0  
66, 0 , 0 , 0 , 0 , 0 , 0 , 3.22224610228228E-06 , 0  
67, 0 , 0 , 0 , 0 , 0 , 0 , 2.90340933597484E-06 , 0  
68, 0 , 0 , 0 , 0 , 0 , 0 , 2.61612102385822E-06 , 0  
69,0,0,0,0,0,0,0,0
