# Supplementary material for: Influence of natural and non-natural diets on the fitness and rearing of Pectinophora gossypiella Saunders
Source: Sci Rep. 2023 Aug 22;13:13666. doi: 10.1038/s41598-023-40712-6 (PMC10444745; doi:10.1038/s41598-023-40712-6)
Supplement: Supplementary file 1 — Supplementary Information. [file 41598_2023_40712_MOESM1_ESM.zip › Artificial diet/PBW AD_5_Fig_SASD_in_percentage.txt]

"Stable age-stage distribution"
Age,Egg,L1,L2,L3,L4,Pupa,Female,Male
0, 10.4127721071815 , 0 , 0 , 0 , 0 , 0 , 0 , 0  
1, 9.10096951816226 , 0.281473284066874 , 0 , 0 , 0 , 0 , 0 , 0  
2, 4.48065346830032 , 3.97340967943614 , 0 , 0 , 0 , 0 , 0 , 0  
3, 0.457052722062543 , 6.93196628461523 , 0.228526361031271 , 0 , 0 , 0 , 0 , 0  
4, 0.411827991452669 , 5.2164878917338 , 1.23548397435801 , 0 , 0 , 0 , 0 , 0  
5, 0.123692728327252 , 2.28831547405416 , 3.77262821398119 , 0 , 0 , 0 , 0 , 0  
6, 0 , 0.334360515135553 , 5.07113447955589 , 0 , 0 , 0 , 0 , 0  
7, 0 , 0.301276007607962 , 3.96680076683817 , 0.502126679346604 , 0 , 0 , 0 , 0  
8, 0 , 0.18097677736339 , 2.66940746610999 , 1.44781421890712 , 0 , 0 , 0 , 0  
9, 0 , 0 , 1.05995095161282 , 2.81294675620324 , 0 , 0 , 0 , 0  
10, 0 , 0 , 0.146933889300115 , 3.26927903692756 , 0 , 0 , 0 , 0  
11, 0 , 0 , 0.132394985492538 , 2.81339344171643 , 0.132394985492538 , 0 , 0 , 0  
12, 0 , 0 , 0.119294685977904 , 2.53501207703045 , 0.119294685977903 , 0 , 0 , 0  
13, 0 , 0 , 5.37453214320143E-02 , 1.85421358940449 , 0.591198535752157 , 0 , 0 , 0  
14, 0 , 0 , 0 , 1.06540052722956 , 1.13804147226794 , 0 , 0 , 0  
15, 0 , 0 , 0 , 0.4145370894268 , 1.52724190841453 , 0 , 0 , 0  
16, 0 , 0 , 0 , 0.117953438362906 , 1.63168923068686 , 0 , 0 , 0  
17, 0 , 0 , 0 , 0 , 1.57651796252961 , 0 , 0 , 0  
18, 0 , 0 , 0 , 0 , 1.35667994271216 , 6.38437620099841E-02 , 0 , 0  
19, 0 , 0 , 0 , 0 , 1.00671393606914 , 0.27325092550448 , 0 , 0  
20, 0 , 0 , 0 , 0 , 0.634970695440734 , 0.51834342484958 , 0 , 0  
21, 0 , 0 , 0 , 0 , 0.245203383872149 , 0.793991909681245 , 0 , 0  
22, 0 , 0 , 0 , 0 , 0.126251914498447 , 0.810116451365037 , 0 , 0  
23, 0 , 0 , 0 , 0 , 2.84398658268109E-02 , 0.815276153701913 , 0 , 0  
24, 0 , 0 , 0 , 0 , 0 , 0.734605713194663 , 0 , 0  
25, 0 , 0 , 0 , 0 , 0 , 0.661917500478677 , 0 , 0  
26, 0 , 0 , 0 , 0 , 0 , 0.596421685225634 , 0 , 0  
27, 0 , 0 , 0 , 0 , 0 , 0.499913106715088 , 6.24891383393859E-03 , 0.031244569169693  
28, 0 , 0 , 0 , 0 , 0 , 0.41103325314555 , 1.68917775265295E-02 , 5.63059250884316E-02  
29, 0 , 0 , 0 , 0 , 0 , 0.23845230125232 , 8.11752514901513E-02 , 0.116689424017093  
30, 0 , 0 , 0 , 0 , 0 , 0.105143167947596 , 0.114286052116953 , 0.16914335713309  
31, 0 , 0 , 0 , 0 , 0 , 4.11910425405489E-02 , 0.135930440383811 , 0.173002378670305  
32, 0 , 0 , 0 , 0 , 0 , 2.96921969767757E-02 , 0.129903361773394 , 0.155884034128073  
33, 0 , 0 , 0 , 0 , 0 , 1.00328232820556E-02 , 0.133770977094074 , 0.140459525948778  
34, 0 , 0 , 0 , 0 , 0 , 9.04008938444334E-03 , 0.120534525125911 , 0.126561251382207  
35, 0 , 0 , 0 , 0 , 0 , 0.008145585124069 , 0.108607801654253 , 0.114038191736966  
36, 0 , 0 , 0 , 0 , 0 , 0 , 0.105200801682642 , 0.102754271410953  
37, 0 , 0 , 0 , 0 , 0 , 0 , 9.47913288004538E-02 , 9.25868792934667E-02  
38, 0 , 0 , 0 , 0 , 0 , 0 , 8.54118587694978E-02 , 8.34255364725329E-02  
39, 0 , 0 , 0 , 0 , 0 , 0 , 7.69604742414553E-02 , 7.33809172999923E-02  
40, 0 , 0 , 0 , 0 , 0 , 0 , 6.93453424477502E-02 , 6.12819305352212E-02  
41, 0 , 0 , 0 , 0 , 0 , 0 , 6.24837173444217E-02 , 5.23119494046322E-02  
42, 0 , 0 , 0 , 0 , 0 , 0 , 5.63010404933729E-02 , 0.047135754831661  
43, 0 , 0 , 0 , 0 , 0 , 0 , 5.07301309101674E-02 , 3.65728850747718E-02  
44, 0 , 0 , 0 , 0 , 0 , 0 , 4.57104550752601E-02 , 2.76388798129479E-02  
45, 0 , 0 , 0 , 0 , 0 , 0 , 4.11874691765994E-02 , 1.53255699261765E-02  
46, 0 , 0 , 0 , 0 , 0 , 0 , 3.71120264364087E-02 , 8.63070382242061E-03  
47, 0 , 0 , 0 , 0 , 0 , 0 , 3.34398430821579E-02 , 6.99903692417256E-03  
48, 0 , 0 , 0 , 0 , 0 , 0 , 3.01310171589637E-02 , 4.90504930494755E-03  
49, 0 , 0 , 0 , 0 , 0 , 0 , 0.027149594954833 , 2.52554371672864E-03  
50, 0 , 0 , 0 , 0 , 0 , 0 , 0.023894269157118 , 0  
51, 0 , 0 , 0 , 0 , 0 , 0 , 2.15299644859326E-02 , 0  
52, 0 , 0 , 0 , 0 , 0 , 0 , 0.016166337058951 , 0  
53, 0 , 0 , 0 , 0 , 0 , 0 , 1.45667005112456E-02 , 0  
54, 0 , 0 , 0 , 0 , 0 , 0 , 1.16253062562351E-02 , 0  
55, 0 , 0 , 0 , 0 , 0 , 0 , 8.78548251656623E-03 , 0  
56, 0 , 0 , 0 , 0 , 0 , 0 , 5.78489437598213E-03 , 0  
57, 0 , 0 , 0 , 0 , 0 , 0 , 5.21248713031526E-03 , 0  
58, 0 , 0 , 0 , 0 , 0 , 0 , 3.70793588272908E-03 , 0  
59, 0 , 0 , 0 , 0 , 0 , 0 , 2.45009657841574E-03 , 0  
60, 0 , 0 , 0 , 0 , 0 , 0 , 1.80626967214984E-03 , 0  
61, 0 , 0 , 0 , 0 , 0 , 0 , 5.42513934166766E-04 , 0  
62, 0 , 0 , 0 , 0 , 0 , 0 , 4.8883293558508E-04 , 0  
63, 0 , 0 , 0 , 0 , 0 , 0 , 4.40463597086657E-04 , 0  
64, 0 , 0 , 0 , 0 , 0 , 0 , 3.96880337300329E-04 , 0  
65, 0 , 0 , 0 , 0 , 0 , 0 , 3.57609580399975E-04 , 0  
66, 0 , 0 , 0 , 0 , 0 , 0 , 3.22224610228228E-04 , 0  
67, 0 , 0 , 0 , 0 , 0 , 0 , 2.90340933597484E-04 , 0  
68, 0 , 0 , 0 , 0 , 0 , 0 , 2.61612102385822E-04 , 0  
69,0,0,0,0,0,0,0,0
