# Supplementary material for: Influence of natural and non-natural diets on the fitness and rearing of Pectinophora gossypiella Saunders
Source: Sci Rep. 2023 Aug 22;13:13666. doi: 10.1038/s41598-023-40712-6 (PMC10444745; doi:10.1038/s41598-023-40712-6)
Supplement: Supplementary file 1 — Supplementary Information. [file 41598_2023_40712_MOESM1_ESM.zip › Artificial diet/PBW AD_6a_Fig_Qxj.txt]

"Age-stage specific mortality (matrix Q)"
Age,Egg,L1,L2,L3,L4,Pupa,Female,Male
0, 0 , 0 , 0 , 0 , 0 , 0 , 0 , 0  
1, 0 , 0 , 0 , 0 , 0 , 0 , 0 , 0  
2, 1.11022302462516E-16 , 0 , 0 , 0 , 0 , 0 , 0 , 0  
3, 1.11022302462516E-16 , 9.99200722162641E-16 , 0 , 0 , 0 , 0 , 0 , 0  
4, 0 , 1.11022302462516E-16 , 0 , 0 , 0 , 0 , 0 , 0  
5, 0 , 8.10810810810817E-02 , 0 , 0 , 0 , 0 , 0 , 0  
6, 0 , 1.11022302462516E-16 , 0.021978021978023 , 0 , 0 , 0 , 0 , 0  
7, 0 , 0 , 2.22044604925031E-16 , 1.11022302462516E-16 , 0 , 0 , 0 , 0  
8, 0 , 0 , 0 , 0 , 0 , 0 , 0 , 0  
9, 0 , 0 , 7.69230769230772E-02 , 1.4432899320127E-15 , 0 , 0 , 0 , 0  
10, 0 , 0 , 0 , 0 , 0 , 0 , 0 , 0  
11, 0 , 0 , 0 , 1.33226762955019E-15 , 0 , 0 , 0 , 0  
12, 0 , 0 , 0 , 4.44089209850063E-16 , 0 , 0 , 0 , 0  
13, 0 , 0 , 0 , 2.89855072463769E-02 , 4.44089209850063E-16 , 0 , 0 , 0  
14, 0 , 0 , 0 , 4.54545454545459E-02 , 0 , 0 , 0 , 0  
15, 0 , 0 , 0 , 0 , 1.66533453693773E-15 , 0 , 0 , 0  
16, 0 , 0 , 0 , 1.11022302462516E-16 , 0 , 0 , 0 , 0  
17, 0 , 0 , 0 , 0 , 0 , 0 , 0 , 0  
18, 0 , 0 , 0 , 0 , 6.66133814775094E-16 , 0 , 0 , 0  
19, 0 , 0 , 0 , 0 , 5.55111512312578E-16 , 0 , 0 , 0  
20, 0 , 0 , 0 , 0 , 0 , 0 , 0 , 0  
21, 0 , 0 , 0 , 0 , 0 , 1.77635683940025E-15 , 0 , 0  
22, 0 , 0 , 0 , 0 , 0 , 0 , 0 , 0  
23, 0 , 0 , 0 , 0 , 0 , 3.48837209302314E-02 , 0 , 0  
24, 0 , 0 , 0 , 0 , 0 , 0 , 0 , 0  
25, 0 , 0 , 0 , 0 , 0 , 0 , 0 , 0  
26, 0 , 0 , 0 , 0 , 0 , 0 , 0 , 0  
27, 0 , 0 , 0 , 0 , 0 , 1.22124532708767E-15 , 0 , 1.11022302462516E-16  
28, 0 , 0 , 0 , 0 , 0 , 0 , 0 , 1.11022302462516E-16  
29, 0 , 0 , 0 , 0 , 0 , 2.12765957446812E-02 , 0 , 2.22044604925031E-16  
30, 0 , 0 , 0 , 0 , 0 , 0 , 0 , 9.99200722162641E-16  
31, 0 , 0 , 0 , 0 , 0 , 0 , 6.66133814775094E-16 , 0  
32, 0 , 0 , 0 , 0 , 0 , 0 , 0 , 0  
33, 0 , 0 , 0 , 0 , 0 , 0 , 0 , 0  
34, 0 , 0 , 0 , 0 , 0 , 0 , 0 , 0  
35, 0 , 0 , 0 , 0 , 0 , 0 , 0 , 0  
36, 0 , 0 , 0 , 0 , 0 , 0 , 0 , 0  
37, 0 , 0 , 0 , 0 , 0 , 0 , 0 , 0  
38, 0 , 0 , 0 , 0 , 0 , 0 , 0 , 2.38095238095231E-02  
39, 0 , 0 , 0 , 0 , 0 , 0 , 0 , 7.31707317073166E-02  
40, 0 , 0 , 0 , 0 , 0 , 0 , 0 , 5.26315789473687E-02  
41, 0 , 0 , 0 , 0 , 0 , 0 , 0 , 0  
42, 0 , 0 , 0 , 0 , 0 , 0 , 0 , 0.138888888888889  
43, 0 , 0 , 0 , 0 , 0 , 0 , 0 , 0.161290322580645  
44, 0 , 0 , 0 , 0 , 0 , 0 , 0 , 0.384615384615385  
45, 0 , 0 , 0 , 0 , 0 , 0 , 0 , 0.375  
46, 0 , 0 , 0 , 0 , 0 , 0 , 0 , 0.1  
47, 0 , 0 , 0 , 0 , 0 , 0 , 0 , 0.222222222222222  
48, 0 , 0 , 0 , 0 , 0 , 0 , 0 , 0.428571428571429  
49, 0 , 0 , 0 , 0 , 0 , 0 , 2.32558139534876E-02 , 1  
50, 0 , 0 , 0 , 0 , 0 , 0 , 0 , 0  
51, 0 , 0 , 0 , 0 , 0 , 0 , 0.166666666666666 , 0  
52, 0 , 0 , 0 , 0 , 0 , 0 , 0 , 0  
53, 0 , 0 , 0 , 0 , 0 , 0 , 0.114285714285714 , 0  
54, 0 , 0 , 0 , 0 , 0 , 0 , 0.161290322580645 , 0  
55, 0 , 0 , 0 , 0 , 0 , 0 , 0.26923076923077 , 0  
56, 0 , 0 , 0 , 0 , 0 , 0 , 0 , 0  
57, 0 , 0 , 0 , 0 , 0 , 0 , 0.210526315789473 , 0  
58, 0 , 0 , 0 , 0 , 0 , 0 , 0.266666666666667 , 0  
59, 0 , 0 , 0 , 0 , 0 , 0 , 0.181818181818182 , 0  
60, 0 , 0 , 0 , 0 , 0 , 0 , 0.666666666666667 , 0  
61, 0 , 0 , 0 , 0 , 0 , 0 , 0 , 0  
62, 0 , 0 , 0 , 0 , 0 , 0 , 0 , 0  
63, 0 , 0 , 0 , 0 , 0 , 0 , 0 , 0  
64, 0 , 0 , 0 , 0 , 0 , 0 , 0 , 0  
65, 0 , 0 , 0 , 0 , 0 , 0 , 0 , 0  
66, 0 , 0 , 0 , 0 , 0 , 0 , 0 , 0  
67, 0 , 0 , 0 , 0 , 0 , 0 , 0 , 0  
68, 0 , 0 , 0 , 0 , 0 , 0 , 1 , 0  
69, 0, 0, 0, 0, 0, 0, 0, 0
