# Supplementary material for: Influence of natural and non-natural diets on the fitness and rearing of Pectinophora gossypiella Saunders
Source: Sci Rep. 2023 Aug 22;13:13666. doi: 10.1038/s41598-023-40712-6 (PMC10444745; doi:10.1038/s41598-023-40712-6)
Supplement: Supplementary file 1 — Supplementary Information. [file 41598_2023_40712_MOESM1_ESM.zip › Artificial diet/PBW AD_6b_Fig_Uxj.txt]

"Age-stage specific survival rate (matrix U)"
Age,Egg,L1,L2,L3,L4,Pupa,Female,Male
0, 1 , 0 , 0 , 0 , 0 , 0 , 0 , 0  
1, 1 , 1 , 0 , 0 , 0 , 0 , 0 , 0  
2, 1 , 1 , 0 , 0 , 0 , 0 , 0 , 0  
3, 1 , 0.999999999999999 , 1 , 0 , 0 , 0 , 0 , 0  
4, 1 , 1 , 1 , 0 , 0 , 0 , 0 , 0  
5, 1 , 0.918918918918918 , 1 , 0 , 0 , 0 , 0 , 0  
6, 0 , 1 , 0.978021978021977 , 0 , 0 , 0 , 0 , 0  
7, 0 , 1 , 1 , 1 , 0 , 0 , 0 , 0  
8, 0 , 1 , 1 , 1 , 0 , 0 , 0 , 0  
9, 0 , 0 , 0.923076923076923 , 0.999999999999999 , 0 , 0 , 0 , 0  
10, 0 , 0 , 1 , 1 , 0 , 0 , 0 , 0  
11, 0 , 0 , 1 , 0.999999999999999 , 1 , 0 , 0 , 0  
12, 0 , 0 , 1 , 1 , 1 , 0 , 0 , 0  
13, 0 , 0 , 1 , 0.971014492753623 , 1 , 0 , 0 , 0  
14, 0 , 0 , 0 , 0.954545454545454 , 1 , 0 , 0 , 0  
15, 0 , 0 , 0 , 1 , 0.999999999999998 , 0 , 0 , 0  
16, 0 , 0 , 0 , 1 , 1 , 0 , 0 , 0  
17, 0 , 0 , 0 , 0 , 1 , 0 , 0 , 0  
18, 0 , 0 , 0 , 0 , 0.999999999999999 , 1 , 0 , 0  
19, 0 , 0 , 0 , 0 , 0.999999999999999 , 1 , 0 , 0  
20, 0 , 0 , 0 , 0 , 1 , 1 , 0 , 0  
21, 0 , 0 , 0 , 0 , 1 , 0.999999999999998 , 0 , 0  
22, 0 , 0 , 0 , 0 , 1 , 1 , 0 , 0  
23, 0 , 0 , 0 , 0 , 1 , 0.965116279069769 , 0 , 0  
24, 0 , 0 , 0 , 0 , 0 , 1 , 0 , 0  
25, 0 , 0 , 0 , 0 , 0 , 1 , 0 , 0  
26, 0 , 0 , 0 , 0 , 0 , 1 , 0 , 0  
27, 0 , 0 , 0 , 0 , 0 , 0.999999999999999 , 1 , 1  
28, 0 , 0 , 0 , 0 , 0 , 1 , 1 , 1  
29, 0 , 0 , 0 , 0 , 0 , 0.978723404255319 , 1 , 1  
30, 0 , 0 , 0 , 0 , 0 , 1 , 1 , 0.999999999999999  
31, 0 , 0 , 0 , 0 , 0 , 1 , 0.999999999999999 , 1  
32, 0 , 0 , 0 , 0 , 0 , 1 , 1 , 1  
33, 0 , 0 , 0 , 0 , 0 , 1 , 1 , 1  
34, 0 , 0 , 0 , 0 , 0 , 1 , 1 , 1  
35, 0 , 0 , 0 , 0 , 0 , 1 , 1 , 1  
36, 0 , 0 , 0 , 0 , 0 , 0 , 1 , 1  
37, 0 , 0 , 0 , 0 , 0 , 0 , 1 , 1  
38, 0 , 0 , 0 , 0 , 0 , 0 , 1 , 0.976190476190477  
39, 0 , 0 , 0 , 0 , 0 , 0 , 1 , 0.926829268292683  
40, 0 , 0 , 0 , 0 , 0 , 0 , 1 , 0.947368421052631  
41, 0 , 0 , 0 , 0 , 0 , 0 , 1 , 1  
42, 0 , 0 , 0 , 0 , 0 , 0 , 1 , 0.861111111111111  
43, 0 , 0 , 0 , 0 , 0 , 0 , 1 , 0.838709677419355  
44, 0 , 0 , 0 , 0 , 0 , 0 , 1 , 0.615384615384615  
45, 0 , 0 , 0 , 0 , 0 , 0 , 1 , 0.625  
46, 0 , 0 , 0 , 0 , 0 , 0 , 1 , 0.9  
47, 0 , 0 , 0 , 0 , 0 , 0 , 1 , 0.777777777777778  
48, 0 , 0 , 0 , 0 , 0 , 0 , 1 , 0.571428571428571  
49, 0 , 0 , 0 , 0 , 0 , 0 , 0.976744186046512 , 0  
50, 0 , 0 , 0 , 0 , 0 , 0 , 1 , 0  
51, 0 , 0 , 0 , 0 , 0 , 0 , 0.833333333333334 , 0  
52, 0 , 0 , 0 , 0 , 0 , 0 , 1 , 0  
53, 0 , 0 , 0 , 0 , 0 , 0 , 0.885714285714286 , 0  
54, 0 , 0 , 0 , 0 , 0 , 0 , 0.838709677419355 , 0  
55, 0 , 0 , 0 , 0 , 0 , 0 , 0.730769230769231 , 0  
56, 0 , 0 , 0 , 0 , 0 , 0 , 1 , 0  
57, 0 , 0 , 0 , 0 , 0 , 0 , 0.789473684210527 , 0  
58, 0 , 0 , 0 , 0 , 0 , 0 , 0.733333333333333 , 0  
59, 0 , 0 , 0 , 0 , 0 , 0 , 0.818181818181818 , 0  
60, 0 , 0 , 0 , 0 , 0 , 0 , 0.333333333333333 , 0  
61, 0 , 0 , 0 , 0 , 0 , 0 , 1 , 0  
62, 0 , 0 , 0 , 0 , 0 , 0 , 1 , 0  
63, 0 , 0 , 0 , 0 , 0 , 0 , 1 , 0  
64, 0 , 0 , 0 , 0 , 0 , 0 , 1 , 0  
65, 0 , 0 , 0 , 0 , 0 , 0 , 1 , 0  
66, 0 , 0 , 0 , 0 , 0 , 0 , 1 , 0  
67, 0 , 0 , 0 , 0 , 0 , 0 , 1 , 0  
68, 0 , 0 , 0 , 0 , 0 , 0 , 0 , 0  
69, 0, 0, 0, 0, 0, 0, 0, 0
