# Supplementary material for: Influence of natural and non-natural diets on the fitness and rearing of Pectinophora gossypiella Saunders
Source: Sci Rep. 2023 Aug 22;13:13666. doi: 10.1038/s41598-023-40712-6 (PMC10444745; doi:10.1038/s41598-023-40712-6)
Supplement: Supplementary file 1 — Supplementary Information. [file 41598_2023_40712_MOESM1_ESM.zip › Artificial diet/PBW AD_6_Fig_Pxj.txt]

"Age-stage distribution of mortality (matrix P)"
Age,Egg,L1,L2,L3,L4,Pupa,Female,Male
0, 0 , 0 , 0 , 0 , 0 , 0 , 0 , 0  
1, 0 , 0 , 0 , 0 , 0 , 0 , 0 , 0  
2, 5.88418203051333E-17 , 0 , 0 , 0 , 0 , 0 , 0 , 0  
3, 6.66133814775094E-18 , 9.09272657168003E-16 , 0 , 0 , 0 , 0 , 0 , 0  
4, 0 , 8.43769498715119E-17 , 0 , 0 , 0 , 0 , 0 , 0  
5, 0 , 3.00000000000002E-02 , 0 , 0 , 0 , 0 , 0 , 0  
6, 0 , 6.66133814775094E-18 , 2.00000000000009E-02 , 0 , 0 , 0 , 0 , 0  
7, 0 , 0 , 1.75415237890775E-16 , 1.11022302462516E-17 , 0 , 0 , 0 , 0  
8, 0 , 0 , 0 , 0 , 0 , 0 , 0 , 0  
9, 0 , 0 , 2.00000000000001E-02 , 9.95870053088765E-16 , 0 , 0 , 0 , 0  
10, 0 , 0 , 0 , 0 , 0 , 0 , 0 , 0  
11, 0 , 0 , 0 , 1.13242748511766E-15 , 0 , 0 , 0 , 0  
12, 0 , 0 , 0 , 3.77475828372553E-16 , 0 , 0 , 0 , 0  
13, 0 , 0 , 0 , 2.00000000000001E-02 , 9.76996261670138E-17 , 0 , 0 , 0  
14, 0 , 0 , 0 , 2.00000000000002E-02 , 0 , 0 , 0 , 0  
15, 0 , 0 , 0 , 0 , 1.16573417585641E-15 , 0 , 0 , 0  
16, 0 , 0 , 0 , 6.66133814775094E-18 , 0 , 0 , 0 , 0  
17, 0 , 0 , 0 , 0 , 0 , 0 , 0 , 0  
18, 0 , 0 , 0 , 0 , 5.6621374255883E-16 , 0 , 0 , 0  
19, 0 , 0 , 0 , 0 , 3.88578058618805E-16 , 0 , 0 , 0  
20, 0 , 0 , 0 , 0 , 0 , 0 , 0 , 0  
21, 0 , 0 , 0 , 0 , 0 , 1.20792265079217E-15 , 0 , 0  
22, 0 , 0 , 0 , 0 , 0 , 0 , 0 , 0  
23, 0 , 0 , 0 , 0 , 0 , 0.029999999999999 , 0 , 0  
24, 0 , 0 , 0 , 0 , 0 , 0 , 0 , 0  
25, 0 , 0 , 0 , 0 , 0 , 0 , 0 , 0  
26, 0 , 0 , 0 , 0 , 0 , 0 , 0 , 0  
27, 0 , 0 , 0 , 0 , 0 , 9.76996261670138E-16 , 0 , 5.55111512312578E-18  
28, 0 , 0 , 0 , 0 , 0 , 0 , 0 , 1.11022302462516E-17  
29, 0 , 0 , 0 , 0 , 0 , 1.00000000000002E-02 , 0 , 5.10702591327572E-17  
30, 0 , 0 , 0 , 0 , 0 , 0 , 0 , 3.69704267200177E-16  
31, 0 , 0 , 0 , 0 , 0 , 0 , 2.19824158875781E-16 , 0  
32, 0 , 0 , 0 , 0 , 0 , 0 , 0 , 0  
33, 0 , 0 , 0 , 0 , 0 , 0 , 0 , 0  
34, 0 , 0 , 0 , 0 , 0 , 0 , 0 , 0  
35, 0 , 0 , 0 , 0 , 0 , 0 , 0 , 0  
36, 0 , 0 , 0 , 0 , 0 , 0 , 0 , 0  
37, 0 , 0 , 0 , 0 , 0 , 0 , 0 , 0  
38, 0 , 0 , 0 , 0 , 0 , 0 , 0 , 9.99999999999968E-03  
39, 0 , 0 , 0 , 0 , 0 , 0 , 0 , 2.99999999999998E-02  
40, 0 , 0 , 0 , 0 , 0 , 0 , 0 , 2.00000000000001E-02  
41, 0 , 0 , 0 , 0 , 0 , 0 , 0 , 0  
42, 0 , 0 , 0 , 0 , 0 , 0 , 0 , 4.99999999999999E-02  
43, 0 , 0 , 0 , 0 , 0 , 0 , 0 , 0.05  
44, 0 , 0 , 0 , 0 , 0 , 0 , 0 , 0.1  
45, 0 , 0 , 0 , 0 , 0 , 0 , 0 , 0.06  
46, 0 , 0 , 0 , 0 , 0 , 0 , 0 , 0.01  
47, 0 , 0 , 0 , 0 , 0 , 0 , 0 , 0.02  
48, 0 , 0 , 0 , 0 , 0 , 0 , 0 , 0.03  
49, 0 , 0 , 0 , 0 , 0 , 0 , 9.99999999999968E-03 , 0.04  
50, 0 , 0 , 0 , 0 , 0 , 0 , 0 , 0  
51, 0 , 0 , 0 , 0 , 0 , 0 , 6.99999999999997E-02 , 0  
52, 0 , 0 , 0 , 0 , 0 , 0 , 0 , 0  
53, 0 , 0 , 0 , 0 , 0 , 0 , 3.99999999999999E-02 , 0  
54, 0 , 0 , 0 , 0 , 0 , 0 , 0.05 , 0  
55, 0 , 0 , 0 , 0 , 0 , 0 , 7.00000000000001E-02 , 0  
56, 0 , 0 , 0 , 0 , 0 , 0 , 0 , 0  
57, 0 , 0 , 0 , 0 , 0 , 0 , 0.04 , 0  
58, 0 , 0 , 0 , 0 , 0 , 0 , 0.04 , 0  
59, 0 , 0 , 0 , 0 , 0 , 0 , 0.02 , 0  
60, 0 , 0 , 0 , 0 , 0 , 0 , 0.06 , 0  
61, 0 , 0 , 0 , 0 , 0 , 0 , 0 , 0  
62, 0 , 0 , 0 , 0 , 0 , 0 , 0 , 0  
63, 0 , 0 , 0 , 0 , 0 , 0 , 0 , 0  
64, 0 , 0 , 0 , 0 , 0 , 0 , 0 , 0  
65, 0 , 0 , 0 , 0 , 0 , 0 , 0 , 0  
66, 0 , 0 , 0 , 0 , 0 , 0 , 0 , 0  
67, 0 , 0 , 0 , 0 , 0 , 0 , 0 , 0  
68, 0 , 0 , 0 , 0 , 0 , 0 , 0.03 , 0  
69, 0, 0, 0, 0, 0, 0, 0, 0
