# Supplementary material for: Influence of natural and non-natural diets on the fitness and rearing of Pectinophora gossypiella Saunders
Source: Sci Rep. 2023 Aug 22;13:13666. doi: 10.1038/s41598-023-40712-6 (PMC10444745; doi:10.1038/s41598-023-40712-6)
Supplement: Supplementary file 1 — Supplementary Information. [file 41598_2023_40712_MOESM1_ESM.zip › Artificial diet/PBW AD_7_Fig_female fecundity expectancy.txt]

"26C"
"Age","Expect fecundity"
 0 , 129.068905416289 
 1 , 129.068905416289 
 2 , 129.068905416289 
 3 , 129.068905416289 
 4 , 129.068905416289 
 5 , 129.068905416289 
 6 , 129.068905416289 
 7 , 129.068905416289 
 8 , 129.068905416289 
 9 , 129.068905416289 
 10 , 129.068905416289 
 11 , 129.068905416289 
 12 , 129.068905416289 
 13 , 129.068905416289 
 14 , 129.068905416289 
 15 , 129.068905416289 
 16 , 129.068905416289 
 17 , 129.068905416289 
 18 , 129.068905416289 
 19 , 129.068905416289 
 20 , 129.068905416289 
 21 , 129.068905416289 
 22 , 129.068905416289 
 23 , 129.068905416289 
 24 , 129.068905416289 
 25 , 129.068905416289 
 26 , 129.068905416289 
 27 , 129.068905416289 
 28 , 129.068905416289 
 29 , 129.068905416289 
 30 , 129.068905416289 
 31 , 129.068905416289 
 32 , 127.993147840532 
 33 , 126.150290697674 
 34 , 117.550290697674 
 35 , 104.500290697674 
 36 , 89.9127906976744 
 37 , 74.796511627907 
 38 , 61.1918604651163 
 39 , 48.6220930232558 
 40 , 37.8313953488372 
 41 , 28.7732558139535 
 42 , 21.0872093023256 
 43 , 15.2383720930233 
 44 , 10.6686046511628 
 45 , 7.5406976744186 
 46 , 5.23837209302326 
 47 , 3.4593023255814 
 48 , 1.99418604651163 
 49 , 0.877906976744186 
 50 , 0.25 
 51 , 0 
 52 , 0 
 53 , 0 
 54 , 0 
 55 , 0 
 56 , 0 
 57 , 0 
 58 , 0 
 59 , 0 
 60 , 0 
 61 , 0 
 62 , 0 
 63 , 0 
 64 , 0 
 65 , 0 
 66 , 0 
 67 , 0 
 68 , 0 
