# Supplementary material for: Influence of natural and non-natural diets on the fitness and rearing of Pectinophora gossypiella Saunders
Source: Sci Rep. 2023 Aug 22;13:13666. doi: 10.1038/s41598-023-40712-6 (PMC10444745; doi:10.1038/s41598-023-40712-6)
Supplement: Supplementary file 1 — Supplementary Information. [file 41598_2023_40712_MOESM1_ESM.zip › Artificial diet/PBW AD_9_Fig_Rx_R0-ratio_Cumu-r_r-Ratio.txt]

CumuR0, CumuLxMx-R0 ratio, CumuIntrinsicR, CumuIntrinsicR ratio
Age, Cumul(x)m(x), Cumul(x)m(x) to R0 ratio, CumuIntrinsicR, CumuEuler to r ratio
0	0	0	0	0
1	0	0	0	0
2	0	0	0	0
3	0	0	0	0
4	0	0	0	0
5	0	0	0	0
6	0	0	0	0
7	0	0	0	0
8	0	0	0	0
9	0	0	0	0
10	0	0	0	0
11	0	0	0	0
12	0	0	0	0
13	0	0	0	0
14	0	0	0	0
15	0	0	0	0
16	0	0	0	0
17	0	0	0	0
18	0	0	0	0
19	0	0	0	0
20	0	0	0	0
21	0	0	0	0
22	0	0	0	0
23	0	0	0	0
24	0	0	0	0
25	0	0	0	0
26	0	0	0	0
27	0	0	0	0
28	0	0	0	0
29	0	0	0	0
30	0	0	0	0
31	.355	6.5552580555812E-03	1.31841705359514E-03	1.26536068136525E-02
32	1	1.84655156495245E-02	3.47682601508201E-03	3.33690991286553E-02
33	4.44	8.19868894838888E-02	.013849292144956	.132919622794482
34	9.66	.178376881174407	2.80314935217877E-02	.269034366975861
35	15.495	.286123164989382	4.23159449640991E-02	.406130463849639
36	21.995	.406149016711292	5.66538475465435E-02	.543739562060239
37	27.845	.51417228326101	6.82811159193762E-02	.655333144610956
38	33.25	.61397839534669	7.79609316694819E-02	.748235904171323
39	37.89	.699658387960484	.085448467868851	.820098095889379
40	41.785	.771581571415382	9.11118775446295E-02	.87445309612737
41	45.09	.83261010063706	9.54419138947552E-02	.91601094560596
42	47.605	.879050872495614	.09841089633997	.944505977884207
43	49.57	.91533561074693	.100501067047189	.964566548422525
44	50.915	.940171729295541	.101790180226884	.976938909102835
45	51.905	.95845258978857	.102645155433439	.98514459793982
46	52.67	.972578709260456	.103240446442554	.990857948164246
47	53.3	.984211984119657	.103682177565737	.995097495836098
48	53.78	.993075431631428	.103985432760748	.998008010374282
49	54.05	.9980611208568	.104139135050779	.999483179660894
50	54.155	1	.104192993697265	1.00000009207058
51	54.155	1	.104192993697265	1.00000009207058
52	54.155	1	.104192993697265	1.00000009207058
53	54.155	1	.104192993697265	1.00000009207058
54	54.155	1	.104192993697265	1.00000009207058
55	54.155	1	.104192993697265	1.00000009207058
56	54.155	1	.104192993697265	1.00000009207058
57	54.155	1	.104192993697265	1.00000009207058
58	54.155	1	.104192993697265	1.00000009207058
59	54.155	1	.104192993697265	1.00000009207058
60	54.155	1	.104192993697265	1.00000009207058
61	54.155	1	.104192993697265	1.00000009207058
62	54.155	1	.104192993697265	1.00000009207058
63	54.155	1	.104192993697265	1.00000009207058
64	54.155	1	.104192993697265	1.00000009207058
65	54.155	1	.104192993697265	1.00000009207058
66	54.155	1	.104192993697265	1.00000009207058
67	54.155	1	.104192993697265	1.00000009207058
68	54.155	1	.104192993697265	1.00000009207058
