# Supplementary material for: Influence of natural and non-natural diets on the fitness and rearing of Pectinophora gossypiella Saunders
Source: Sci Rep. 2023 Aug 22;13:13666. doi: 10.1038/s41598-023-40712-6 (PMC10444745; doi:10.1038/s41598-023-40712-6)
Supplement: Supplementary file 1 — Supplementary Information. [file 41598_2023_40712_MOESM1_ESM.zip › Artificial diet/PBW AD_Fig_age-specific total fecundity.txt]

"Total female fecundity at each age (the total eggs producced by all female of age x)."
Age,Ft(i,female)
0, 0 
1, 0 
2, 0 
3, 0 
4, 0 
5, 0 
6, 0 
7, 0 
8, 0 
9, 0 
10, 0 
11, 0 
12, 0 
13, 0 
14, 0 
15, 0 
16, 0 
17, 0 
18, 0 
19, 0 
20, 0 
21, 0 
22, 0 
23, 0 
24, 0 
25, 0 
26, 0 
27, 0 
28, 0 
29, 0 
30, 0 
31, 35.5 
32, 64.5 
33, 344 
34, 522 
35, 583.5 
36, 650 
37, 585 
38, 540.5 
39, 464 
40, 389.5 
41, 330.5 
42, 251.5 
43, 196.5 
44, 134.5 
45, 99 
46, 76.5 
47, 63 
48, 48 
49, 27 
50, 10.5 
51, 0 
52, 0 
53, 0 
54, 0 
55, 0 
56, 0 
57, 0 
58, 0 
59, 0 
60, 0 
61, 0 
62, 0 
63, 0 
64, 0 
65, 0 
66, 0 
67, 0 
68, 0 
69, 0 
