# Supplementary material for: Influence of natural and non-natural diets on the fitness and rearing of Pectinophora gossypiella Saunders
Source: Sci Rep. 2023 Aug 22;13:13666. doi: 10.1038/s41598-023-40712-6 (PMC10444745; doi:10.1038/s41598-023-40712-6)
Supplement: Supplementary file 1 — Supplementary Information. [file 41598_2023_40712_MOESM1_ESM.zip › Artificial diet/PBW AD_Fig_CumuR0-and-IntrinR.txt]

Age-specific survival rate l(x), age-specific fecundity m(x), Cumu[l(x)*m(x)], Cumu[E(-r(x+1))*lx*mx]*r,Cumu[E(-r(x+1))*lx*mx],Curtailed r(x), r(x)/r (%)
age, l(x), m(x), Cumu[l(x)*m(x)],Cumu[E(-r(x+1))*lx*mx]*r,Cumu[E(-r(x+1))*lx*mx],Curtailed r(x),r(x)/r (%)
0	1	0	0	0	0	0	0	0
1	1	0	0	0	0	0	0	0
2	1	0	0	0	0	0	0	0
3	1	0	0	0	0	0	0	0
4	1	0	0	0	0	0	0	0
5	1	0	0	0	0	0	0	0
6	.97	0	0	0	0	0	0	0
7	.95	0	0	0	0	0	0	0
8	.95	0	0	0	0	0	0	0
9	.95	0	0	0	0	0	0	0
10	.93	0	0	0	0	0	0	0
11	.93	0	0	0	0	0	0	0
12	.93	0	0	0	0	0	0	0
13	.93	0	0	0	0	0	0	0
14	.91	0	0	0	0	0	0	0
15	.89	0	0	0	0	0	0	0
16	.89	0	0	0	0	0	0	0
17	.89	0	0	0	0	0	0	0
18	.89	0	0	0	0	0	0	0
19	.89	0	0	0	0	0	0	0
20	.89	0	0	0	0	0	0	0
21	.89	0	0	0	0	0	0	0
22	.89	0	0	0	0	0	0	0
23	.89	0	0	0	0	0	0	0
24	.86	0	0	0	0	0	0	0
25	.86	0	0	0	0	0	0	0
26	.86	0	0	0	0	0	0	0
27	.86	0	0	0	0	0	0	0
28	.86	0	0	0	0	0	0	0
29	.86	0	0	0	0	0	0	0
30	.85	0	0	0	0	0	0	0
31	.85	.417647058823529	.355	6.5552580555812E-03	1.26536068136525E-02	1.31841705359514E-03	-3.23638916015625E-02	-.310614883332355
32	.85	.758823529411765	1	1.84655156495245E-02	3.33690991286553E-02	3.47682601508201E-03	0	0
33	.85	4.04705882352941	4.44	8.19868894838888E-02	.132919622794482	.013849292144956	4.42508697509766E-02	.424701049993358
34	.85	6.14117647058824	9.66	.178376881174407	.269034366975861	2.80314935217877E-02	6.59683227539062E-02	.633135938288906
35	.85	6.86470588235294	15.495	.286123164989382	.406130463849639	4.23159449640991E-02	7.83817291259766E-02	.752274539402982
36	.85	7.64705882352941	21.995	.406149016711292	.543739562060239	5.66538475465435E-02	8.70025634765625E-02	.83501364534862
37	.85	6.88235294117647	27.845	.51417228326101	.655333144610956	6.82811159193762E-02	9.24144744873047E-02	.886954868236834
38	.85	6.35882352941177	33.25	.61397839534669	.748235904171323	7.79609316694819E-02	.096196174621582	.923250019650263
39	.84	5.52380952380952	37.89	.699658387960484	.820098095889379	.085448467868851	9.87733840942383E-02	.947984981363999
40	.81	4.80864197530864	41.785	.771581571415382	.87445309612737	9.11118775446295E-02	.100554084777832	.965075390079174
41	.79	4.18354430379747	45.09	.83261010063706	.91601094560596	9.54419138947552E-02	.101828384399414	.977305576521557
42	.79	3.18354430379747	47.605	.879050872495614	.944505977884207	.09841089633997	.102661514282227	.985301603221202
43	.74	2.65540540540541	49.57	.91533561074693	.964566548422525	.100501067047189	.103228569030762	.990743953811413
44	.69	1.94927536231884	50.915	.940171729295541	.976938909102835	.101790180226884	.103570747375488	.99402803620591
45	.59	1.67796610169492	51.905	.95845258978857	.98514459793982	.102645155433439	.103794479370117	.996175320848466
46	.53	1.44339622641509	52.67	.972578709260456	.990857948164246	.103240446442554	.103948974609375	.997658100524911
47	.52	1.21153846153846	53.3	.984211984119657	.995097495836098	.103682177565737	.104062557220459	.998748218175927
48	.5	.96	53.78	.993075431631428	.998008010374282	.103985432760748	.104140090942383	.999492353902439
49	.47	.574468085106383	54.05	.9980611208568	.999483179660894	.104139135050779	.104179286956787	.99986854059813
50	.42	.25	54.155	1	1.00000009207058	.104192993697265	.104192733764648	.999997597347746
51	.42	0	54.155	1	1.00000009207058	.104192993697265	.104192733764648	.999997597347746
52	.35	0	54.155	1	1.00000009207058	.104192993697265	.104192733764648	.999997597347746
53	.35	0	54.155	1	1.00000009207058	.104192993697265	.104192733764648	.999997597347746
54	.31	0	54.155	1	1.00000009207058	.104192993697265	.104192733764648	.999997597347746
55	.26	0	54.155	1	1.00000009207058	.104192993697265	.104192733764648	.999997597347746
56	.19	0	54.155	1	1.00000009207058	.104192993697265	.104192733764648	.999997597347746
57	.19	0	54.155	1	1.00000009207058	.104192993697265	.104192733764648	.999997597347746
58	.15	0	54.155	1	1.00000009207058	.104192993697265	.104192733764648	.999997597347746
59	.11	0	54.155	1	1.00000009207058	.104192993697265	.104192733764648	.999997597347746
60	.09	0	54.155	1	1.00000009207058	.104192993697265	.104192733764648	.999997597347746
61	.03	0	54.155	1	1.00000009207058	.104192993697265	.104192733764648	.999997597347746
62	.03	0	54.155	1	1.00000009207058	.104192993697265	.104192733764648	.999997597347746
63	.03	0	54.155	1	1.00000009207058	.104192993697265	.104192733764648	.999997597347746
64	.03	0	54.155	1	1.00000009207058	.104192993697265	.104192733764648	.999997597347746
65	.03	0	54.155	1	1.00000009207058	.104192993697265	.104192733764648	.999997597347746
66	.03	0	54.155	1	1.00000009207058	.104192993697265	.104192733764648	.999997597347746
67	.03	0	54.155	1	1.00000009207058	.104192993697265	.104192733764648	.999997597347746
68	.03	0	54.155	1	1.00000009207058	.104192993697265	.104192733764648	.999997597347746
69	0	0	54.155	1	1.00000009207058	.104192993697265	.104192733764648	.999997597347746
