# Supplementary material for: Influence of natural and non-natural diets on the fitness and rearing of Pectinophora gossypiella Saunders
Source: Sci Rep. 2023 Aug 22;13:13666. doi: 10.1038/s41598-023-40712-6 (PMC10444745; doi:10.1038/s41598-023-40712-6)
Supplement: Supplementary file 1 — Supplementary Information. [file 41598_2023_40712_MOESM1_ESM.zip › Artificial diet/PBW AD_Fig_Dxj.txt]

"Development transition probability (matrix D)"
Age,Egg to L1,L1 to L2,L2 to L3,L3 to L4,L4 to Pupa,Pupa to Femal,Pupa to Male,-
0, 0.03 , 0 , 0 , 0 , 0 , 0 , 0 , 0  
1, 0.453608247422681 , 0 , 0 , 0 , 0 , 0 , 0 , 0  
2, 0.886792452830189 , 6.38297872340425E-02 , 0 , 0 , 0 , 0 , 0 , 0  
3, 0 , 0.164835164835165 , 0 , 0 , 0 , 0 , 0 , 0  
4, 0.666666666666667 , 0.565789473684211 , 0 , 0 , 0 , 0 , 0 , 0  
5, 1 , 0.81081081081081 , 0 , 0 , 0 , 0 , 0 , 0  
6, 0 , 0 , 0.10989010989011 , 0 , 0 , 0 , 0 , 0  
7, 0 , 0.333333333333333 , 0.278481012658228 , 0 , 0 , 0 , 0 , 0  
8, 0 , 1 , 0.627118644067796 , 0 , 0 , 0 , 0 , 0  
9, 0 , 0 , 0.769230769230769 , 0 , 0 , 0 , 0 , 0  
10, 0 , 0 , 0 , 4.49438202247191E-02 , 0 , 0 , 0 , 0  
11, 0 , 0 , 0 , 0 , 0 , 0 , 0 , 0  
12, 0 , 0 , 0.5 , 0.211764705882353 , 0 , 0 , 0 , 0  
13, 0 , 0 , 1 , 0.36231884057971 , 0 , 0 , 0 , 0  
14, 0 , 0 , 0 , 0.522727272727272 , 0 , 0 , 0 , 0  
15, 0 , 0 , 0 , 0.68421052631579 , 0 , 0 , 0 , 0  
16, 0 , 0 , 0 , 1 , 0 , 0 , 0 , 0  
17, 0 , 0 , 0 , 0 , 4.49438202247191E-02 , 0 , 0 , 0  
18, 0 , 0 , 0 , 0 , 0.176470588235294 , 0 , 0 , 0  
19, 0 , 0 , 0 , 0 , 0.3 , 0 , 0 , 0  
20, 0 , 0 , 0 , 0 , 0.571428571428572 , 0 , 0 , 0  
21, 0 , 0 , 0 , 0 , 0.428571428571429 , 0 , 0 , 0  
22, 0 , 0 , 0 , 0 , 0.75 , 0 , 0 , 0  
23, 0 , 0 , 0 , 0 , 1 , 0 , 0 , 0  
24, 0 , 0 , 0 , 0 , 0 , 0 , 0 , 0  
25, 0 , 0 , 0 , 0 , 0 , 0 , 0 , 0  
26, 0 , 0 , 0 , 0 , 0 , 1.16279069767442E-02 , 5.81395348837209E-02 , 0  
27, 0 , 0 , 0 , 0 , 0 , 0.025 , 0.0625 , 0  
28, 0 , 0 , 0 , 0 , 0 , 0.178082191780822 , 0.178082191780822 , 0  
29, 0 , 0 , 0 , 0 , 0 , 0.191489361702128 , 0.297872340425532 , 0  
30, 0 , 0 , 0 , 0 , 0 , 0.347826086956522 , 0.217391304347826 , 0  
31, 0 , 0 , 0 , 0 , 0 , 0.2 , 0 , 0  
32, 0 , 0 , 0 , 0 , 0 , 0.625 , 0 , 0  
33, 0 , 0 , 0 , 0 , 0 , 0 , 0 , 0  
34, 0 , 0 , 0 , 0 , 0 , 0 , 0 , 0  
35, 0 , 0 , 0 , 0 , 0 , 1 , 0 , 0  
36, 0 , 0 , 0 , 0 , 0 , 0 , 0 , 0  
37, 0 , 0 , 0 , 0 , 0 , 0 , 0 , 0  
38, 0 , 0 , 0 , 0 , 0 , 0 , 0 , 0  
39, 0 , 0 , 0 , 0 , 0 , 0 , 0 , 0  
40, 0 , 0 , 0 , 0 , 0 , 0 , 0 , 0  
41, 0 , 0 , 0 , 0 , 0 , 0 , 0 , 0  
42, 0 , 0 , 0 , 0 , 0 , 0 , 0 , 0  
43, 0 , 0 , 0 , 0 , 0 , 0 , 0 , 0  
44, 0 , 0 , 0 , 0 , 0 , 0 , 0 , 0  
45, 0 , 0 , 0 , 0 , 0 , 0 , 0 , 0  
46, 0 , 0 , 0 , 0 , 0 , 0 , 0 , 0  
47, 0 , 0 , 0 , 0 , 0 , 0 , 0 , 0  
48, 0 , 0 , 0 , 0 , 0 , 0 , 0 , 0  
49, 0 , 0 , 0 , 0 , 0 , 0 , 0 , 0  
50, 0 , 0 , 0 , 0 , 0 , 0 , 0 , 0  
51, 0 , 0 , 0 , 0 , 0 , 0 , 0 , 0  
52, 0 , 0 , 0 , 0 , 0 , 0 , 0 , 0  
53, 0 , 0 , 0 , 0 , 0 , 0 , 0 , 0  
54, 0 , 0 , 0 , 0 , 0 , 0 , 0 , 0  
55, 0 , 0 , 0 , 0 , 0 , 0 , 0 , 0  
56, 0 , 0 , 0 , 0 , 0 , 0 , 0 , 0  
57, 0 , 0 , 0 , 0 , 0 , 0 , 0 , 0  
58, 0 , 0 , 0 , 0 , 0 , 0 , 0 , 0  
59, 0 , 0 , 0 , 0 , 0 , 0 , 0 , 0  
60, 0 , 0 , 0 , 0 , 0 , 0 , 0 , 0  
61, 0 , 0 , 0 , 0 , 0 , 0 , 0 , 0  
62, 0 , 0 , 0 , 0 , 0 , 0 , 0 , 0  
63, 0 , 0 , 0 , 0 , 0 , 0 , 0 , 0  
64, 0 , 0 , 0 , 0 , 0 , 0 , 0 , 0  
65, 0 , 0 , 0 , 0 , 0 , 0 , 0 , 0  
66, 0 , 0 , 0 , 0 , 0 , 0 , 0 , 0  
67, 0 , 0 , 0 , 0 , 0 , 0 , 0 , 0  
68, 0 , 0 , 0 , 0 , 0 , 0 , 0 , 0  
69, 0, 0, 0, 0, 0, 0, 0, 0
