# Supplementary material for: Influence of natural and non-natural diets on the fitness and rearing of Pectinophora gossypiella Saunders
Source: Sci Rep. 2023 Aug 22;13:13666. doi: 10.1038/s41598-023-40712-6 (PMC10444745; doi:10.1038/s41598-023-40712-6)
Supplement: Supplementary file 1 — Supplementary Information. [file 41598_2023_40712_MOESM1_ESM.zip › Artificial diet/PBW AD_Fig_Ex.txt]

"Age-specific life expectancy"
"Age","e(x)"
0,45.62
1,44.62
2,43.62
3,42.62
4,41.62
5,40.62
6,40.8453608247423
7,40.6842105263158
8,39.6842105263158
9,38.6842105263158
10,38.494623655914
11,37.494623655914
12,36.494623655914
13,35.494623655914
14,35.2527472527473
15,35.0224719101124
16,34.0224719101124
17,33.0224719101124
18,32.0224719101124
19,31.0224719101124
20,30.0224719101124
21,29.0224719101124
22,28.0224719101124
23,27.0224719101124
24,26.9302325581395
25,25.9302325581395
26,24.9302325581395
27,23.9302325581395
28,22.9302325581395
29,21.9302325581395
30,21.1764705882353
31,20.1764705882353
32,19.1764705882353
33,18.1764705882353
34,17.1764705882353
35,16.1764705882353
36,15.1764705882353
37,14.1764705882353
38,13.1764705882353
39,12.3214285714286
40,11.7407407407407
41,11.0126582278481
42,10.0126582278481
43,9.62162162162162
44,9.2463768115942
45,9.64406779661017
46,9.62264150943396
47,8.78846153846154
48,8.1
49,7.5531914893617
50,7.33333333333333
51,6.33333333333333
52,6.4
53,5.4
54,4.96774193548387
55,4.73076923076923
56,5.10526315789474
57,4.10526315789474
58,3.93333333333333
59,4
60,3.66666666666667
61,8
62,7
63,6
64,5
65,4
66,3
67,2
68,1
69,0
