# Supplementary material for: Influence of natural and non-natural diets on the fitness and rearing of Pectinophora gossypiella Saunders
Source: Sci Rep. 2023 Aug 22;13:13666. doi: 10.1038/s41598-023-40712-6 (PMC10444745; doi:10.1038/s41598-023-40712-6)
Supplement: Supplementary file 1 — Supplementary Information. [file 41598_2023_40712_MOESM1_ESM.zip › Artificial diet/PBW AD_Fig_Fxj.txt]

"Fecundity matrix (F)"
Age,Egg,L1,L2,L3,L4,Pupa,Female,Male
0, 0 , 0 , 0 , 0 , 0 , 0 , 0 , 0  
1, 0 , 0 , 0 , 0 , 0 , 0 , 0 , 0  
2, 0 , 0 , 0 , 0 , 0 , 0 , 0 , 0  
3, 0 , 0 , 0 , 0 , 0 , 0 , 0 , 0  
4, 0 , 0 , 0 , 0 , 0 , 0 , 0 , 0  
5, 0 , 0 , 0 , 0 , 0 , 0 , 0 , 0  
6, 0 , 0 , 0 , 0 , 0 , 0 , 0 , 0  
7, 0 , 0 , 0 , 0 , 0 , 0 , 0 , 0  
8, 0 , 0 , 0 , 0 , 0 , 0 , 0 , 0  
9, 0 , 0 , 0 , 0 , 0 , 0 , 0 , 0  
10, 0 , 0 , 0 , 0 , 0 , 0 , 0 , 0  
11, 0 , 0 , 0 , 0 , 0 , 0 , 0 , 0  
12, 0 , 0 , 0 , 0 , 0 , 0 , 0 , 0  
13, 0 , 0 , 0 , 0 , 0 , 0 , 0 , 0  
14, 0 , 0 , 0 , 0 , 0 , 0 , 0 , 0  
15, 0 , 0 , 0 , 0 , 0 , 0 , 0 , 0  
16, 0 , 0 , 0 , 0 , 0 , 0 , 0 , 0  
17, 0 , 0 , 0 , 0 , 0 , 0 , 0 , 0  
18, 0 , 0 , 0 , 0 , 0 , 0 , 0 , 0  
19, 0 , 0 , 0 , 0 , 0 , 0 , 0 , 0  
20, 0 , 0 , 0 , 0 , 0 , 0 , 0 , 0  
21, 0 , 0 , 0 , 0 , 0 , 0 , 0 , 0  
22, 0 , 0 , 0 , 0 , 0 , 0 , 0 , 0  
23, 0 , 0 , 0 , 0 , 0 , 0 , 0 , 0  
24, 0 , 0 , 0 , 0 , 0 , 0 , 0 , 0  
25, 0 , 0 , 0 , 0 , 0 , 0 , 0 , 0  
26, 0 , 0 , 0 , 0 , 0 , 0 , 0 , 0  
27, 0 , 0 , 0 , 0 , 0 , 0 , 0 , 0  
28, 0 , 0 , 0 , 0 , 0 , 0 , 0 , 0  
29, 0 , 0 , 0 , 0 , 0 , 0 , 0 , 0  
30, 0 , 0 , 0 , 0 , 0 , 0 , 0 , 0  
31, 0 , 0 , 0 , 0 , 0 , 0 , 1.07575757575758 , 0  
32, 0 , 0 , 0 , 0 , 0 , 0 , 1.84285714285714 , 0  
33, 0 , 0 , 0 , 0 , 0 , 0 , 8.6 , 0  
34, 0 , 0 , 0 , 0 , 0 , 0 , 13.05 , 0  
35, 0 , 0 , 0 , 0 , 0 , 0 , 14.5875 , 0  
36, 0 , 0 , 0 , 0 , 0 , 0 , 15.1162790697674 , 0  
37, 0 , 0 , 0 , 0 , 0 , 0 , 13.6046511627907 , 0  
38, 0 , 0 , 0 , 0 , 0 , 0 , 12.5697674418605 , 0  
39, 0 , 0 , 0 , 0 , 0 , 0 , 10.7906976744186 , 0  
40, 0 , 0 , 0 , 0 , 0 , 0 , 9.05813953488372 , 0  
41, 0 , 0 , 0 , 0 , 0 , 0 , 7.68604651162791 , 0  
42, 0 , 0 , 0 , 0 , 0 , 0 , 5.84883720930233 , 0  
43, 0 , 0 , 0 , 0 , 0 , 0 , 4.56976744186047 , 0  
44, 0 , 0 , 0 , 0 , 0 , 0 , 3.12790697674419 , 0  
45, 0 , 0 , 0 , 0 , 0 , 0 , 2.30232558139535 , 0  
46, 0 , 0 , 0 , 0 , 0 , 0 , 1.77906976744186 , 0  
47, 0 , 0 , 0 , 0 , 0 , 0 , 1.46511627906977 , 0  
48, 0 , 0 , 0 , 0 , 0 , 0 , 1.11627906976744 , 0  
49, 0 , 0 , 0 , 0 , 0 , 0 , 0.627906976744186 , 0  
50, 0 , 0 , 0 , 0 , 0 , 0 , 0.25 , 0  
51, 0 , 0 , 0 , 0 , 0 , 0 , 0 , 0  
52, 0 , 0 , 0 , 0 , 0 , 0 , 0 , 0  
53, 0 , 0 , 0 , 0 , 0 , 0 , 0 , 0  
54, 0 , 0 , 0 , 0 , 0 , 0 , 0 , 0  
55, 0 , 0 , 0 , 0 , 0 , 0 , 0 , 0  
56, 0 , 0 , 0 , 0 , 0 , 0 , 0 , 0  
57, 0 , 0 , 0 , 0 , 0 , 0 , 0 , 0  
58, 0 , 0 , 0 , 0 , 0 , 0 , 0 , 0  
59, 0 , 0 , 0 , 0 , 0 , 0 , 0 , 0  
60, 0 , 0 , 0 , 0 , 0 , 0 , 0 , 0  
61, 0 , 0 , 0 , 0 , 0 , 0 , 0 , 0  
62, 0 , 0 , 0 , 0 , 0 , 0 , 0 , 0  
63, 0 , 0 , 0 , 0 , 0 , 0 , 0 , 0  
64, 0 , 0 , 0 , 0 , 0 , 0 , 0 , 0  
65, 0 , 0 , 0 , 0 , 0 , 0 , 0 , 0  
66, 0 , 0 , 0 , 0 , 0 , 0 , 0 , 0  
67, 0 , 0 , 0 , 0 , 0 , 0 , 0 , 0  
68, 0 , 0 , 0 , 0 , 0 , 0 , 0 , 0  
69, 0, 0, 0, 0, 0, 0, 0, 0
