# Supplementary material for: Influence of natural and non-natural diets on the fitness and rearing of Pectinophora gossypiella Saunders
Source: Sci Rep. 2023 Aug 22;13:13666. doi: 10.1038/s41598-023-40712-6 (PMC10444745; doi:10.1038/s41598-023-40712-6)
Supplement: Supplementary file 1 — Supplementary Information. [file 41598_2023_40712_MOESM1_ESM.zip › Artificial diet/PBW AD_Fig_Mx.txt]

"Age-specific fecundity"
"Age","fecundity m(x)"
0,0
1,0
2,0
3,0
4,0
5,0
6,0
7,0
8,0
9,0
10,0
11,0
12,0
13,0
14,0
15,0
16,0
17,0
18,0
19,0
20,0
21,0
22,0
23,0
24,0
25,0
26,0
27,0
28,0
29,0
30,0
31,.417647058823529
32,.758823529411765
33,4.04705882352941
34,6.14117647058824
35,6.86470588235294
36,7.64705882352941
37,6.88235294117647
38,6.35882352941177
39,5.52380952380952
40,4.80864197530864
41,4.18354430379747
42,3.18354430379747
43,2.65540540540541
44,1.94927536231884
45,1.67796610169492
46,1.44339622641509
47,1.21153846153846
48,.96
49,.574468085106383
50,.25
51,0
52,0
53,0
54,0
55,0
56,0
57,0
58,0
59,0
60,0
61,0
62,0
63,0
64,0
65,0
66,0
67,0
68,0
69,0
