# Supplementary material for: Influence of natural and non-natural diets on the fitness and rearing of Pectinophora gossypiella Saunders
Source: Sci Rep. 2023 Aug 22;13:13666. doi: 10.1038/s41598-023-40712-6 (PMC10444745; doi:10.1038/s41598-023-40712-6)
Supplement: Supplementary file 1 — Supplementary Information. [file 41598_2023_40712_MOESM1_ESM.zip › Artificial diet/PBW AD_Fig_SAD.txt]

"Stable age distribution"
Age,SAD
0, 10.4127721071815 
1, 9.38244280222913 
2, 8.45406314773646 
3, 7.61754536770905 
4, 6.86379985754448 
5, 6.1846364163626 
6, 5.40549499469144 
7, 4.77020345379273 
8, 4.2981984623805 
9, 3.87289770781606 
10, 3.41621292622768 
11, 3.07818341270151 
12, 2.77360144898626 
13, 2.49915744658866 
14, 2.2034419994975 
15, 1.94177899784133 
16, 1.74964266904977 
17, 1.57651796252961 
18, 1.42052370472215 
19, 1.27996486157361 
20, 1.15331412029031 
21, 1.03919529355339 
22, 0.936368365863484 
23, 0.843716019528724 
24, 0.734605713194663 
25, 0.661917500478677 
26, 0.596421685225634 
27, 0.53740658971872 
28, 0.484230955760512 
29, 0.436316976759564 
30, 0.388572577197639 
31, 0.350123861594665 
32, 0.315479592878242 
33, 0.284263326324908 
34, 0.256135865892561 
35, 0.230791578515289 
36, 0.207955073093594 
37, 0.18737820809392 
38, 0.168837395242031 
39, 0.150341391541448 
40, 0.130627272982971 
41, 0.114795666749054 
42, 0.103436795325034 
43, 8.73030159849392E-02 
44, 0.073349334888208 
45, 5.65130391027759E-02 
46, 4.57427302588293E-02 
47, 4.04388800063305E-02 
48, 3.50360664639112E-02 
49, 2.96751386715617E-02 
50, 0.023894269157118 
51, 2.15299644859326E-02 
52, 0.016166337058951 
53, 1.45667005112456E-02 
54, 1.16253062562351E-02 
55, 8.78548251656623E-03 
56, 5.78489437598213E-03 
57, 5.21248713031526E-03 
58, 3.70793588272908E-03 
59, 2.45009657841574E-03 
60, 1.80626967214984E-03 
61, 5.42513934166766E-04 
62, 4.8883293558508E-04 
63, 4.40463597086657E-04 
64, 3.96880337300329E-04 
65, 3.57609580399975E-04 
66, 3.22224610228228E-04 
67, 2.90340933597484E-04 
68, 2.61612102385822E-04 
69, 0 
