# Supplementary material for: Influence of natural and non-natural diets on the fitness and rearing of Pectinophora gossypiella Saunders
Source: Sci Rep. 2023 Aug 22;13:13666. doi: 10.1038/s41598-023-40712-6 (PMC10444745; doi:10.1038/s41598-023-40712-6)
Supplement: Supplementary file 1 — Supplementary Information. [file 41598_2023_40712_MOESM1_ESM.zip › Artificial diet/PBW AD_Fig_SSD.txt]

"Stable age distribution"
Stage,SSD
Egg, 24.9869685354866 
L1, 19.5082659140131 
L2, 18.4563010956899 
L3, 16.8326768545552 
L4, 10.114638519541 
Pupa, 6.62041109237966 
Female, 1.78193442322939 
Male, 1.69880356510526 
