# Supplementary material for: Influence of natural and non-natural diets on the fitness and rearing of Pectinophora gossypiella Saunders
Source: Sci Rep. 2023 Aug 22;13:13666. doi: 10.1038/s41598-023-40712-6 (PMC10444745; doi:10.1038/s41598-023-40712-6)
Supplement: Supplementary file 1 — Supplementary Information. [file 41598_2023_40712_MOESM1_ESM.zip › Artificial diet/PBW AD_Fig_Tailed r.txt]

age, Tailed r
0	.104192733764648
1	.104192733764648
2	.104192733764648
3	.104192733764648
4	.104192733764648
5	.104192733764648
6	.104192733764648
7	.104192733764648
8	.104192733764648
9	.104192733764648
10	.104192733764648
11	.104192733764648
12	.104192733764648
13	.104192733764648
14	.104192733764648
15	.104192733764648
16	.104192733764648
17	.104192733764648
18	.104192733764648
19	.104192733764648
20	.104192733764648
21	.104192733764648
22	.104192733764648
23	.104192733764648
24	.104192733764648
25	.104192733764648
26	.104192733764648
27	.104192733764648
28	.104192733764648
29	.104192733764648
30	.104192733764648
31	.104192733764648
32	.10385627746582
33	.103297805786133
34	.100476264953613
35	9.61606979370117E-02
36	9.10735130310058E-02
37	8.48373413085937E-02
38	7.84366607666016E-02
39	7.15158462524414E-02
40	6.43621444702148E-02
41	.056952953338623
42	4.89426612854004E-02
43	4.09503936767578E-02
44	3.25610160827637E-02
45	2.47283935546875E-02
46	1.68096542358398E-02
47	8.08696746826172E-03
48	-3.16085815429687E-03
49	-1.95064544677734E-02
50	-4.41919326782227E-02
