# Supplementary material for: Influence of natural and non-natural diets on the fitness and rearing of Pectinophora gossypiella Saunders
Source: Sci Rep. 2023 Aug 22;13:13666. doi: 10.1038/s41598-023-40712-6 (PMC10444745; doi:10.1038/s41598-023-40712-6)
Supplement: Supplementary file 1 — Supplementary Information. [file 41598_2023_40712_MOESM1_ESM.zip › Artificial diet/PBW AD_Fig_Tailed R0.txt]

age, Tailed R0
0	54.155
1	54.155
2	54.155
3	54.155
4	54.155
5	54.155
6	54.155
7	54.155
8	54.155
9	54.155
10	54.155
11	54.155
12	54.155
13	54.155
14	54.155
15	54.155
16	54.155
17	54.155
18	54.155
19	54.155
20	54.155
21	54.155
22	54.155
23	54.155
24	54.155
25	54.155
26	54.155
27	54.155
28	54.155
29	54.155
30	54.155
31	54.155
32	53.8
33	53.155
34	49.715
35	44.495
36	38.66
37	32.16
38	26.31
39	20.905
40	16.265
41	12.37
42	9.065
43	6.55
44	4.585
45	3.24
46	2.25
47	1.485
48	.855
49	.375
50	.105
51	0
52	0
53	0
54	0
55	0
56	0
57	0
58	0
59	0
60	0
61	0
62	0
63	0
64	0
65	0
66	0
67	0
68	0
