# Supplementary material for: Influence of natural and non-natural diets on the fitness and rearing of Pectinophora gossypiella Saunders
Source: Sci Rep. 2023 Aug 22;13:13666. doi: 10.1038/s41598-023-40712-6 (PMC10444745; doi:10.1038/s41598-023-40712-6)
Supplement: Supplementary file 1 — Supplementary Information. [file 41598_2023_40712_MOESM1_ESM.zip › Artificial diet/PBW AD_Fig_Vx.txt]

"Age-specific reproductive value"
"Age","Reproductive value v(x)"
0,1.1098147130103
1,1.23168858381186
2,1.36694598630571
3,1.51705662781617
4,1.68365161100539
5,1.86854115743961
6,2.13787038913594
7,2.42259010537278
8,2.68862589499254
9,2.98387630131598
10,3.38276563473291
11,3.7542427264369
12,4.16651343039826
13,4.62405748127136
14,5.24463439038048
15,5.95137124287593
16,6.6049187598114
17,7.33023534297741
18,8.13520228445164
19,9.02856635733409
20,10.0200348582088
21,11.1203810866562
22,12.3415614079578
23,13.6968451709952
24,15.73122490093
25,17.4587432412895
26,19.3759683358956
27,21.5037327581375
28,23.8651568023437
29,26.4858997089667
30,29.7402554012336
31,33.0061699740759
32,36.1672188766836
33,39.2967545024127
34,39.1206272917015
35,36.6010763783887
36,33.0018584495257
37,28.139127079573
38,23.591078517885
39,19.352282272831
40,15.9154500320305
41,12.6385610980113
42,9.38350117302334
43,7.34572182267778
44,5.58258326098855
45,4.71573856303907
46,3.75302814068781
47,2.61255676802181
48,1.61706541003713
49,.775766800350605
50,.25
51,0
52,0
53,0
54,0
55,0
56,0
57,0
58,0
59,0
60,0
61,0
62,0
63,0
64,0
65,0
66,0
67,0
68,0
69,0
