# Supplementary material for: Influence of natural and non-natural diets on the fitness and rearing of Pectinophora gossypiella Saunders
Source: Sci Rep. 2023 Aug 22;13:13666. doi: 10.1038/s41598-023-40712-6 (PMC10444745; doi:10.1038/s41598-023-40712-6)
Supplement: Supplementary file 1 — Supplementary Information. [file 41598_2023_40712_MOESM1_ESM.zip › Artificial diet/PBW AD_G_Eggs per Od_for general boot.txt]

"26C"
"Ind. no. and age (the last 2 digits)","Eggs per Od (weighted)"
1905,19
1906,23
1907,22
1908,19.5
1909,15
1910,11.5
1911,7.5
2005,18
2006,18.5
2007,23
2008,17.5
2009,10.5
2010,8.5
2011,7
2012,2.5
2104,19
2105,22
2106,21.5
2107,19
2108,13.5
2109,10.5
2110,8.5
2111,7
2112,4.5
2205,18
2206,22.5
2207,19
2208,17
2209,14.5
2210,12.5
2211,9
2212,6
2213,4.5
2305,18
2306,22
2307,21.5
2308,19
2309,12.5
2310,8.5
2311,4.5
2312,1
2405,16.5
2406,24.5
2407,21.5
2408,18
2409,14.5
2410,11
2411,7.5
2412,3.5
2506,15
2507,19.5
2508,23.5
2509,22
2510,17
2511,12
2512,9.5
2513,7.5
2514,3.5
2604,14.5
2605,17.5
2606,21.5
2607,23.5
2608,17.5
2609,16
2610,14
2611,11.5
2612,9.5
2613,6.5
2614,4.5
2615,1
2705,17
2706,19
2707,24.5
2708,18.5
2709,13.5
2710,9.5
2711,8
2712,2.5
2806,19.5
2807,22
2808,24
2809,17.5
2810,15.5
2811,12
2812,9
2813,6.5
2814,3
2815,1
2905,14.5
2906,17.5
2907,21.5
2908,23.5
2909,17.5
2910,16
2911,14
2912,11.5
2913,9.5
2914,6.5
2915,3.5
3006,10.5
3007,14.5
3008,17.5
3009,21.5
3010,23.5
3011,17.5
3012,16
3013,14
3014,11.5
3015,9.5
3016,6.5
3017,2.5
4807,15.5
4808,18.5
4809,17.5
4810,13
4811,11
4812,8.5
4813,4.5
4905,19
4906,23
4907,22
4908,19.5
4909,15
4910,11.5
4911,7.5
5005,18
5006,18.5
5007,23
5008,17.5
5009,10.5
5010,8.5
5011,7
5012,2.5
5104,19
5105,22
5106,21.5
5107,19
5108,13.5
5109,10.5
5110,8.5
5111,7
5112,4.5
5205,18
5206,22.5
5207,19
5208,17
5209,14.5
5210,12.5
5211,9
5212,6
5213,4.5
5305,18
5306,22
5307,21.5
5308,19
5309,12.5
5310,8.5
5311,4.5
5312,1
5405,16.5
5406,24.5
5407,21.5
5408,18
5409,14.5
5410,11
5411,7.5
5412,3.5
5506,15
5507,19.5
5508,23.5
5509,22
5510,17
5511,12
5512,9.5
5513,7.5
5514,3.5
5604,14.5
5605,17.5
5606,21.5
5607,23.5
5608,17.5
5609,16
5610,14
5611,11.5
5612,9.5
5613,6.5
5614,4.5
5615,1
5705,17
5706,19
5707,24.5
5708,18.5
5709,13.5
5710,9.5
5711,8
5712,2.5
5806,19.5
5807,22
5808,24
5809,17.5
5810,15.5
5811,12
5812,9
5813,6.5
5814,3
5815,1
5905,14.5
5906,17.5
5907,21.5
5908,23.5
5909,17.5
5910,16
5911,14
5912,11.5
5913,9.5
5914,6.5
5915,3.5
6006,10.5
6007,14.5
6008,17.5
6009,21.5
6010,23.5
6011,17.5
6012,16
6013,14
6014,11.5
6015,9.5
6016,6.5
6017,2.5
7807,15.5
7808,18.5
7809,17.5
7810,13
7811,11
7812,8.5
7813,4.5
7905,19
7906,23
7907,22
7908,19.5
7909,15
7910,11.5
7911,7.5
8005,18
8006,18.5
8007,23
8008,17.5
8009,10.5
8010,8.5
8011,7
8012,2.5
8104,19
8105,22
8106,21.5
8107,19
8108,13.5
8109,10.5
8110,8.5
8111,7
8112,4.5
8205,18
8206,22.5
8207,19
8208,17
8209,14.5
8210,12.5
8211,9
8212,6
8213,4.5
8305,18
8306,22
8307,21.5
8308,19
8309,12.5
8310,8.5
8311,4.5
8312,1
8405,16.5
8406,24.5
8407,21.5
8408,18
8409,14.5
8410,11
8411,7.5
8412,3.5
8506,15
8507,19.5
8508,23.5
8509,22
8510,17
8511,12
8512,9.5
8513,7.5
8514,3.5
8604,14.5
8605,17.5
8606,21.5
8607,23.5
8608,17.5
8609,16
8610,14
8611,11.5
8612,9.5
8613,6.5
8614,4.5
8615,1
8705,17
8706,19
8707,24.5
8708,18.5
8709,13.5
8710,9.5
8711,8
8712,2.5
8806,19.5
8807,22
8808,24
8809,17.5
8810,15.5
8811,12
8812,9
8813,6.5
8814,3
8815,1
8905,14.5
8906,17.5
8907,21.5
8908,23.5
8909,17.5
8910,16
8911,14
8912,11.5
8913,9.5
8914,6.5
8915,3.5
9006,10.5
9007,14.5
9008,17.5
9009,21.5
9010,23.5
9011,17.5
9012,16
9013,14
9014,11.5
9015,9.5
9016,6.5
9017,2.5
9104,19
9105,22
9106,21.5
9107,19
9108,13.5
9109,10.5
9110,8.5
9111,7
9112,4.5
9205,18
9206,22.5
9207,19
9208,17
9209,14.5
9210,12.5
9211,9
9212,6
9213,4.5
9305,18
9306,22
9307,21.5
9308,19
9309,12.5
9310,8.5
9311,4.5
9312,1
9405,16.5
9406,24.5
9407,21.5
9408,18
9409,14.5
9410,11
9411,7.5
9412,3.5
9506,15
9507,19.5
9508,23.5
9509,22
9510,17
9511,12
9512,9.5
9513,7.5
9514,3.5
