# Supplementary material for: Influence of natural and non-natural diets on the fitness and rearing of Pectinophora gossypiella Saunders
Source: Sci Rep. 2023 Aug 22;13:13666. doi: 10.1038/s41598-023-40712-6 (PMC10444745; doi:10.1038/s41598-023-40712-6)
Supplement: Supplementary file 1 — Supplementary Information. [file 41598_2023_40712_MOESM1_ESM.zip › Artificial diet/PBW AD_G_Eggs per Od_NOT for general boot.txt]

"26C"
"Ind. no.","eggs per Od (unweighed)"
19,16.7857142857143
20,13.1875
21,13.9444444444444
22,13.6666666666667
23,13.375
24,14.625
25,14.3888888888889
26,13.125
27,14.0625
28,13
29,14.1363636363636
30,13.75
48,12.6428571428571
49,16.7857142857143
50,13.1875
51,13.9444444444444
52,13.6666666666667
53,13.375
54,14.625
55,14.3888888888889
56,13.125
57,14.0625
58,13
59,14.1363636363636
60,13.75
78,12.6428571428571
79,16.7857142857143
80,13.1875
81,13.9444444444444
82,13.6666666666667
83,13.375
84,14.625
85,14.3888888888889
86,13.125
87,14.0625
88,13
89,14.1363636363636
90,13.75
91,13.9444444444444
92,13.6666666666667
93,13.375
94,14.625
95,14.3888888888889
