# Supplementary material for: Influence of natural and non-natural diets on the fitness and rearing of Pectinophora gossypiella Saunders
Source: Sci Rep. 2023 Aug 22;13:13666. doi: 10.1038/s41598-023-40712-6 (PMC10444745; doi:10.1038/s41598-023-40712-6)
Supplement: Supplementary file 1 — Supplementary Information. [file 41598_2023_40712_MOESM1_ESM.zip › Artificial diet/PBW AD_G_Total longevity-N type.txt]

"26C"
"Ind. no.","N-type total longevity"
13,24
14,30
15,7
16,6
17,7
43,24
44,14
45,10
46,6
47,15
73,24
74,14
75,10
76,6
77,15
