# Supplementary material for: Influence of natural and non-natural diets on the fitness and rearing of Pectinophora gossypiella Saunders
Source: Sci Rep. 2023 Aug 22;13:13666. doi: 10.1038/s41598-023-40712-6 (PMC10444745; doi:10.1038/s41598-023-40712-6)
Supplement: Supplementary file 1 — Supplementary Information. [file 41598_2023_40712_MOESM1_ESM.zip › Artificial diet/PBW AD_StageRawData.txt]

"Project: life table Ver. 7/4/2022"
"User: Waqar"
"26C"
Indiv.,Sex,Egg,L1,L2,L3,L4,Pupa,Adult-F,Adult-M,Adult-all,Preadult, Longevity
 1,M, 3, 3, 4, 6, 5, 9,-, 15, 15, 30, 45
 2,M, 2, 2, 4, 6, 6, 9,-, 16, 16, 29, 45
 3,M, 3, 3, 3, 5, 7, 9,-, 20, 20, 30, 50
 4,M, 2, 2, 4, 5, 6, 8,-, 16, 16, 27, 43
 5,M, 3, 2, 3, 5, 6, 9,-, 17, 17, 28, 45
 6,M, 1, 2, 4, 6, 6, 8,-, 12, 12, 27, 39
 7,M, 2, 3, 4, 6, 6, 9,-, 17, 17, 30, 47
 8,M, 2, 3, 4, 5, 6, 9,-, 14, 14, 29, 43
 9,M, 3, 3, 4, 5, 6, 9,-, 19, 19, 30, 49
 10,M, 2, 3, 4, 6, 6, 9,-, 10, 10, 30, 40
 11,M, 3, 2, 3, 6, 6, 9,-, 15, 15, 29, 44
 12,M, 3, 2, 4, 6, 6, 7,-, 17, 17, 28, 45
 13,N, 3, 2, 4, 5, 8, 2d,-,-,-,-, 24
 14,N, 2, 3, 4, 5, 6, 10d,-,-,-,-, 30
 15,N, 2, 4, 1d,-,-,-,-,-,-,-, 7
 16,N, 3, 3d,-,-,-,-,-,-,-,-, 6
 17,N, 2, 4, 1d,-,-,-,-,-,-,-, 7
 18,M, 3, 2, 4, 6, 6, 7,-, 17, 17, 28, 45
 19,F, 2, 3, 4, 5, 6, 9, 23,-, 23, 29, 52
 20,F, 3, 3, 4, 6, 6, 9, 28,-, 28, 31, 59
 21,F, 3, 3, 3, 5, 6, 8, 24,-, 24, 28, 52
 22,F, 2, 3, 4, 6, 6, 8, 27,-, 27, 29, 56
 23,F, 2, 3, 3, 5, 6, 9, 26,-, 26, 28, 54
 24,F, 2, 2, 3, 4, 7, 9, 23,-, 23, 27, 50
 25,F, 3, 3, 4, 6, 7, 8, 27,-, 27, 31, 58
 26,F, 2, 2, 3, 6, 7, 10, 29,-, 29, 30, 59
 27,F, 2, 3, 4, 6, 7, 9, 30,-, 30, 31, 61
 28,F, 2, 3, 3, 7, 6, 8, 26,-, 26, 29, 55
 29,F, 3, 3, 4, 7, 7, 12, 33,-, 33, 36, 69
 30,F, 3, 3, 4, 7, 6, 10, 28,-, 28, 33, 61
 31,M, 3, 3, 4, 6, 5, 10,-, 15, 15, 31, 46
 32,M, 2, 2, 4, 6, 6, 9,-, 16, 16, 29, 45
 33,M, 3, 3, 3, 5, 7, 9,-, 20, 20, 30, 50
 34,M, 2, 2, 4, 5, 6, 8,-, 16, 16, 27, 43
 35,M, 3, 2, 3, 5, 6, 10,-, 17, 17, 29, 46
 36,M, 1, 2, 4, 6, 6, 10,-, 12, 12, 29, 41
 37,M, 2, 3, 4, 6, 6, 10,-, 17, 17, 31, 48
 38,M, 2, 3, 4, 5, 6, 10,-, 14, 14, 30, 44
 39,M, 3, 3, 4, 5, 6, 9,-, 19, 19, 30, 49
 40,M, 2, 3, 4, 6, 6, 9,-, 10, 10, 30, 40
 41,M, 3, 2, 3, 6, 6, 9,-, 15, 15, 29, 44
 42,M, 3, 2, 4, 6, 6, 7,-, 17, 17, 28, 45
 43,N, 3, 2, 4, 5, 8, 2d,-,-,-,-, 24
 44,N, 6, 3, 4, 1d,-,-,-,-,-,-, 14
 45,N, 5, 4, 1d,-,-,-,-,-,-,-, 10
 46,N, 3, 3d,-,-,-,-,-,-,-,-, 6
 47,N, 5, 3, 6, 1d,-,-,-,-,-,-, 15
 48,F, 3, 2, 4, 7, 7, 10, 22,-, 22, 33, 55
 49,F, 2, 3, 4, 5, 6, 9, 23,-, 23, 29, 52
 50,F, 3, 3, 4, 6, 6, 10, 28,-, 28, 32, 60
 51,F, 3, 3, 3, 5, 6, 10, 24,-, 24, 30, 54
 52,F, 2, 3, 4, 6, 6, 8, 27,-, 27, 29, 56
 53,F, 2, 3, 3, 5, 6, 11, 26,-, 26, 30, 56
 54,F, 2, 2, 3, 4, 7, 11, 23,-, 23, 29, 52
 55,F, 3, 3, 4, 6, 7, 8, 27,-, 27, 31, 58
 56,F, 2, 2, 3, 6, 7, 10, 29,-, 29, 30, 59
 57,F, 2, 3, 4, 6, 7, 9, 30,-, 30, 31, 61
 58,F, 2, 3, 3, 7, 6, 8, 26,-, 26, 29, 55
 59,F, 3, 3, 4, 7, 7, 12, 33,-, 33, 36, 69
 60,F, 3, 3, 4, 7, 6, 10, 28,-, 28, 33, 61
 61,M, 3, 3, 4, 6, 5, 10,-, 15, 15, 31, 46
 62,M, 2, 2, 4, 6, 6, 9,-, 16, 16, 29, 45
 63,M, 3, 3, 3, 5, 7, 9,-, 20, 20, 30, 50
 64,M, 2, 2, 4, 5, 6, 8,-, 16, 16, 27, 43
 65,M, 3, 2, 3, 5, 6, 10,-, 17, 17, 29, 46
 66,M, 1, 2, 4, 6, 6, 10,-, 12, 12, 29, 41
 67,M, 2, 3, 4, 6, 6, 10,-, 17, 17, 31, 48
 68,M, 2, 3, 4, 5, 6, 10,-, 14, 14, 30, 44
 69,M, 3, 3, 4, 5, 6, 9,-, 19, 19, 30, 49
 70,M, 2, 3, 4, 6, 6, 9,-, 10, 10, 30, 40
 71,M, 3, 2, 3, 6, 6, 9,-, 15, 15, 29, 44
 72,M, 3, 2, 4, 6, 6, 7,-, 17, 17, 28, 45
 73,N, 3, 2, 4, 5, 8, 2d,-,-,-,-, 24
 74,N, 6, 3, 4, 1d,-,-,-,-,-,-, 14
 75,N, 5, 4, 1d,-,-,-,-,-,-,-, 10
 76,N, 3, 3d,-,-,-,-,-,-,-,-, 6
 77,N, 5, 3, 6, 1d,-,-,-,-,-,-, 15
 78,F, 3, 2, 4, 7, 7, 10, 22,-, 22, 33, 55
 79,F, 2, 3, 4, 5, 6, 9, 23,-, 23, 29, 52
 80,F, 3, 3, 4, 6, 6, 10, 28,-, 28, 32, 60
 81,F, 3, 3, 3, 5, 6, 10, 24,-, 24, 30, 54
 82,F, 2, 3, 4, 6, 6, 8, 27,-, 27, 29, 56
 83,F, 2, 3, 3, 5, 6, 11, 26,-, 26, 30, 56
 84,F, 2, 2, 3, 4, 7, 11, 23,-, 23, 29, 52
 85,F, 3, 3, 4, 6, 7, 8, 27,-, 27, 31, 58
 86,F, 2, 2, 3, 6, 7, 10, 29,-, 29, 30, 59
 87,F, 2, 3, 4, 6, 7, 9, 30,-, 30, 31, 61
 88,F, 2, 3, 3, 7, 6, 8, 26,-, 26, 29, 55
 89,F, 3, 3, 4, 7, 7, 12, 33,-, 33, 36, 69
 90,F, 3, 3, 4, 7, 6, 10, 28,-, 28, 33, 61
 91,F, 3, 3, 3, 5, 6, 10, 24,-, 24, 30, 54
 92,F, 2, 3, 4, 6, 6, 8, 27,-, 27, 29, 56
 93,F, 2, 3, 3, 5, 6, 11, 26,-, 26, 30, 56
 94,F, 2, 2, 3, 4, 7, 11, 23,-, 23, 29, 52
 95,F, 3, 3, 4, 6, 7, 8, 27,-, 27, 31, 58
 96,M, 3, 3, 4, 6, 5, 10,-, 15, 15, 31, 46
 97,M, 2, 2, 4, 6, 6, 9,-, 16, 16, 29, 45
 98,M, 3, 3, 3, 5, 7, 9,-, 20, 20, 30, 50
 99,M, 2, 2, 4, 5, 6, 8,-, 16, 16, 27, 43
 100,M, 3, 2, 3, 5, 6, 10,-, 17, 17, 29, 46
