# Supplementary material for: Influence of natural and non-natural diets on the fitness and rearing of Pectinophora gossypiella Saunders
Source: Sci Rep. 2023 Aug 22;13:13666. doi: 10.1038/s41598-023-40712-6 (PMC10444745; doi:10.1038/s41598-023-40712-6)
Supplement: Supplementary file 1 — Supplementary Information. [file 41598_2023_40712_MOESM1_ESM.zip › Natural diet/ND.txt]

"Project: life table"
"User: Waqar"
"26C"
100 
3,7 
F,Egg,L1,L2,L3,L4,Pupa,Female
M,Egg,L1,L2,L3,L4,Pupa,Male
N,Egg,L1,L2,L3,L4,Pupa,Unknown
L1,L4
1,M,4,3,4,6,5,7,15
2,M,4,2,4,6,6,7,16
3,M,3,3,3,5,7,6,20
4,M,5,2,4,5,6,6,16
5,M,3,2,3,5,6,8,17
6,M,4,2,4,6,6,7,12
7,M,5,3,4,6,6,8,11
8,M,4,3,4,5,6,8,13
9,M,4,3,4,5,6,6,15
10,M,5,3,4,6,6,7,10
11,M,3,2,3,6,6,6,15
12,M,4,2,4,6,6,5,17
13,N,4,2,4,4,-8
14,N,6,3,4,-10
15,N,5,4,-6
16,N,-9
17,N,5,3,6,-10
18,F,5,2,4,7,7,7,22,0,0,0,0,0,0,21,27,25,16,22,17,9,-1
19,F,4,3,4,5,6,6,19,0,0,0,0,18,26,24,19,10,17,9,-1
20,F,5,3,4,6,6,8,18,0,0,0,0,16,27,16,15,11,17,14,5,-1
21,F,3,3,3,5,6,7,20,0,0,0,18,24,23,18,17,11,7,4,-1
22,F,4,3,4,6,6,6,17,0,0,0,0,16,25,18,14,9,5,-1
23,F,5,3,3,5,6,8,21,0,0,0,0,16,24,23,18,15,11,9,2,-1
24,F,4,2,3,4,7,8,20,0,0,0,0,23,29,23,16,20,12,5,-1
25,F,3,3,4,6,7,6,20,0,0,0,0,0,0,19,27,24,14,14,9,5,-1
26,F,4,2,3,6,7,8,21,0,0,0,19,25,23,17,15,12,8,3,-1
27,F,5,3,4,6,7,6,24,0,0,0,0,14,21,29,27,17,15,6,5,-1
28,F,6,3,3,7,6,5,16,0,0,0,0,0,19,24,18,15,11,14,8,3,-1
29,F,5,3,4,7,7,10,23,0,0,0,0,0,16,25,23,20,14,7,-1
30,F,5,3,4,7,6,7,22,0,0,0,0,0,21,32,23,22,17,14,14,5,-1
31,M,4,3,4,6,5,7,15
32,M,4,2,4,6,6,7,16
33,M,3,3,3,5,7,6,20
34,M,5,2,4,5,6,6,16
35,M,3,2,3,5,6,8,17
36,M,4,2,4,6,6,7,12
37,M,5,3,4,6,6,8,11
38,M,4,3,4,5,6,8,13
39,M,4,3,4,5,6,6,15
40,M,5,3,4,6,6,7,10
41,M,3,2,3,6,6,6,15
42,M,4,2,4,6,6,5,17
43,N,4,2,4,4,-8
44,N,6,3,4,-10
45,N,5,4,-6
46,N,-9
47,N,5,3,6,-10
48,F,5,2,4,7,7,7,22,0,0,0,0,0,0,21,27,25,16,22,17,9,-1
49,F,4,3,4,5,6,6,19,0,0,0,0,18,26,24,19,10,17,9,-1
50,F,5,3,4,6,6,8,18,0,0,0,0,16,27,16,15,11,17,14,5,-1
51,F,3,3,3,5,6,7,20,0,0,0,18,24,23,18,17,11,7,4,-1
52,F,4,3,4,6,6,6,19,0,0,0,0,16,25,18,14,9,5,-1
53,F,5,3,3,5,6,8,21,0,0,0,0,16,24,23,18,15,11,9,2,-1
54,F,4,2,3,4,7,8,20,0,0,0,0,23,29,23,16,20,12,5,-1
55,F,3,3,4,6,7,6,20,0,0,0,0,0,0,19,27,24,14,14,9,5,-1
56,F,4,2,3,6,7,8,21,0,0,0,19,25,23,17,15,12,8,3,-1
57,F,5,3,4,6,7,6,19,0,0,0,0,14,21,29,27,17,15,6,5,-1
58,F,6,3,3,7,6,5,19,0,0,0,0,0,19,24,18,15,11,14,8,3,-1
59,F,5,3,4,7,7,10,17,0,0,0,0,0,16,25,23,20,14,7,-1
60,F,5,3,4,7,6,7,22,0,0,0,0,0,21,32,23,22,17,14,14,5,-1
61,M,4,3,4,6,5,7,15
62,M,4,2,4,6,6,7,16
63,M,3,3,3,5,7,6,20
64,M,5,2,4,5,6,6,16
65,M,3,2,3,5,6,8,17
66,M,4,2,4,6,6,7,12
67,M,5,3,4,6,6,8,11
68,M,4,3,4,5,6,8,13
69,M,4,3,4,5,6,6,15
70,M,5,3,4,6,6,7,10
71,M,3,2,3,6,6,6,15
72,M,4,2,4,6,6,5,17
73,N,4,2,4,4,-8
74,N,6,3,4,-10
75,N,5,4,-6
76,N,-9
77,N,5,3,6,-10
78,F,5,2,4,7,7,7,22,0,0,0,0,0,0,21,27,25,16,22,17,9,-1
79,F,4,3,4,5,6,6,19,0,0,0,0,18,26,24,19,10,17,9,-1
80,F,5,3,4,6,6,8,18,0,0,0,0,16,27,16,15,11,17,14,5,-1
81,F,3,3,3,5,6,7,20,0,0,0,18,24,23,18,17,11,7,4,-1
82,F,4,3,4,6,6,6,17,0,0,0,0,16,25,18,14,9,5,-1
83,F,5,3,3,5,6,8,21,0,0,0,0,16,24,23,18,15,11,9,2,-1
84,F,4,2,3,4,7,8,20,0,0,0,0,23,29,23,16,20,12,5,-1
85,F,3,3,4,6,7,6,20,0,0,0,0,0,0,19,27,24,14,14,9,5,-1
86,F,4,2,3,6,7,8,21,0,0,0,19,25,23,17,15,12,8,3,-1
87,F,5,3,4,6,7,6,18,0,0,0,0,14,21,29,27,17,15,6,5,-1
88,F,6,3,3,7,6,5,16,0,0,0,0,0,19,24,18,15,11,14,8,3,-1
89,F,5,3,4,7,7,10,19,0,0,0,0,0,16,25,23,20,14,7,-1
90,F,5,3,4,7,6,7,22,0,0,0,0,21,32,23,22,17,14,11,5,-1
91,F,3,3,4,6,7,6,20,0,0,0,0,0,19,27,24,14,11,9,5,-1
92,F,4,2,3,6,7,8,21,0,0,0,19,25,23,17,15,12,8,3,-1
93,F,5,3,4,6,7,6,23,0,0,0,0,14,21,29,27,17,15,6,5,-1
94,F,6,3,3,7,6,5,21,0,0,0,0,0,19,24,18,15,11,14,8,3,-1
95,F,5,3,4,7,7,10,23,0,0,0,0,0,16,25,23,20,14,7,-1
96,F,5,3,4,7,6,7,22,0,0,0,0,21,32,23,22,17,14,13,5,-1
97,M,4,3,4,6,5,7,15
98,M,4,2,4,6,6,7,16
99,M,3,3,3,5,7,6,20
100,M,5,2,4,5,6,6,16
