# Supplementary material for: Influence of natural and non-natural diets on the fitness and rearing of Pectinophora gossypiella Saunders
Source: Sci Rep. 2023 Aug 22;13:13666. doi: 10.1038/s41598-023-40712-6 (PMC10444745; doi:10.1038/s41598-023-40712-6)
Supplement: Supplementary file 1 — Supplementary Information. [file 41598_2023_40712_MOESM1_ESM.zip › Natural diet/ND_0A1_Group-reared life table-7 stages.txt]

"life table Ver. 7/4/2022"
"26C"
"User: Waqar"
100
3,7
F,Egg,L1,L2,L3,L4,Pupa,Female
M,Egg,L1,L2,L3,L4,Pupa,Male
N,Egg,L1,L2,L3,L4,Pupa,Unknown
"Egg",0,8
 100 , 100 , 100 , 83 , 47 , 10 , 3 , 3 , 3 
"L1",3,8
 17 , 53 , 84 , 60 , 37 , 10 
"L2",5,14
 6 , 37 , 60 , 81 , 77 , 60 , 34 , 9 , 6 , 3 
"L3",8,23
 6 , 20 , 37 , 63 , 88 , 85 , 75 , 71 , 41 , 34 , 18 , 6 , 6 , 6 , 6 , 3 
"L4",13,25
 6 , 19 , 23 , 53 , 60 , 76 , 85 , 76 , 72 , 35 , 28 , 19 , 4 
"Pupa",19,35
 3 , 12 , 16 , 50 , 57 , 66 , 81 , 82 , 69 , 56 , 38 , 24 , 17 , 4 , 4 , 4 , 4 
"Female",27,58
 3 , 9 , 16 , 27 , 31 , 41 , 41 , 41 , 41 , 45 , 45 , 45 , 45 , 45 , 45 , 45 , 45 , 45 , 45 , 41 
 35 , 31 , 25 , 21 , 13 , 13 , 12 , 4 , 2 , 2 , 2 , 2 
"Male",26,46
 3 , 13 , 20 , 31 , 34 , 37 , 40 , 40 , 40 , 40 , 40 , 40 , 40 , 40 , 40 , 31 , 31 , 22 , 8 , 4 
 4 
"Female",27,58
 0 , 0 , 0 , 27 , 36 , 96 , 171.5 , 217 , 286 , 332.5 , 350.5 , 296 , 222 , 186.5 , 151 , 146 , 98 , 58.5 , 28 , 14 
 0 , 0 , 0 , 0 , 0 , 0 , 0 , 0 , 0 , 0 , 0 , 0 
