# Supplementary material for: Influence of natural and non-natural diets on the fitness and rearing of Pectinophora gossypiella Saunders
Source: Sci Rep. 2023 Aug 22;13:13666. doi: 10.1038/s41598-023-40712-6 (PMC10444745; doi:10.1038/s41598-023-40712-6)
Supplement: Supplementary file 1 — Supplementary Information. [file 41598_2023_40712_MOESM1_ESM.zip › Natural diet/ND_0A_Life Table_Output.txt]

                                                                     Page 1 
Program: Age-Stage, Two-Sex Life Table Analysis

*************************************************************************************
Insects and mites are age-stage-structured.  Stage differentiation is important to   
insect physiology, biochemistry, ecology, etc., and is essential when trying to      
quantify the damage caused by a pest population or the control efficacy of a predator
population.  We should not ignore this unique feature.  Males are important, too.  We
should not ignore the contribution of male population to biological control.  Because
the age-stage, two-sex life table includes both sexes, the effect of sex ratio on the
population parameters can be taken into consideration when the bootstrap method is
used.  However, if a female only life table is used, the effect of sex ratio is
totally ignored.
*************************************************************************************

Date: 7/16/2022 
Time: 10:38:06 PM 
 
Ver. 7/4/2022

 
==================================================================================
*  ATTENTION!                                                                    *
*  The useful files are listed in sequence. The file '_0A_Life table_Output.txt' *
*  contains all raw data and analytical results of your life table.  You should  *
*  carefully read this file several times to check your results, to find useful  *
*  information.  Due to the limitation of table listing, only limited digits are *
*  listed in all tables.  Therefore, you should not use these data to prepare    *
*  your graphs.  For the preparation of graphs, many files with '_Fig_' in file  *
*  name can be imported into SigmaPlot or Excel.  Then you can plot nice figures *
*  with ease.  I suggest you use SigmaPlot, because Excel cannot produce high    *
*  quality figures.                                                              *
==================================================================================

Project: life table Ver. 7/4/2022
Username: 140.120.197.173. Pt:75
Treatment: 26C

****************************************
* Time unit used:  1                   *
****************************************
* Fecundity coefficient:  0.5          *
****************************************
 
Table 1. Number of time units spent by each individual in each
         stage, preadult and total longevity
==============================================================================================================
Indiv.    Sex    Egg     L1      L2      L3      L4      Pupa    Adult   Preadult  Total longevity 
--------------------------------------------------------------------------------------------------------------
 1         M      4       3       4       6       5       7       15        29        44        M 
 2         M      4       2       4       6       6       7       16        29        45        M 
 3         M      3       3       3       5       7       6       20        27        47        M 
 4         M      5       2       4       5       6       6       16        28        44        M 
 5         M      3       2       3       5       6       8       17        27        44        M 
 6         M      4       2       4       6       6       7       12        29        41        M 
 7         M      5       3       4       6       6       8       11        32        43        M 
 8         M      4       3       4       5       6       8       13        30        43        M 
 9         M      4       3       4       5       6       6       15        28        43        M 
 10        M      5       3       4       6       6       7       10        31        41        M 
 11        M      3       2       3       6       6       6       15        26        41        M 
 12        M      4       2       4       6       6       5       17        27        44        M 
 13        N      4       2       4       4       8 d     -       -         -         22          N* 
 14        N      6       3       4       10 d    -       -       -         -         23          N* 
 15        N      5       4       6 d     -       -       -       -         -         15          N* 
 16        N      9 d     -       -       -       -       -       -         -         9           N* 
 17        N      5       3       6       10 d    -       -       -         -         24          N* 
 18        F      5       2       4       7       7       7       22        32        54       F 
 19        F      4       3       4       5       6       6       19        28        47       F 
 20        F      5       3       4       6       6       8       18        32        50       F 
 21        F      3       3       3       5       6       7       20        27        47       F 
 22        F      4       3       4       6       6       6       17        29        46       F 
 23        F      5       3       3       5       6       8       21        30        51       F 
 24        F      4       2       3       4       7       8       20        28        48       F 
 25        F      3       3       4       6       7       6       20        29        49       F 
 26        F      4       2       3       6       7       8       21        30        51       F 
 27        F      5       3       4       6       7       6       24        31        55       F 
 28        F      6       3       3       7       6       5       16        30        46       F 
 29        F      5       3       4       7       7       10      23        36        59       F 
 30        F      5       3       4       7       6       7       22        32        54       F 
 31        M      4       3       4       6       5       7       15        29        44        M 
 32        M      4       2       4       6       6       7       16        29        45        M 
 33        M      3       3       3       5       7       6       20        27        47        M 
 34        M      5       2       4       5       6       6       16        28        44        M 
 35        M      3       2       3       5       6       8       17        27        44        M 
 36        M      4       2       4       6       6       7       12        29        41        M 
 37        M      5       3       4       6       6       8       11        32        43        M 
 38        M      4       3       4       5       6       8       13        30        43        M 
 39        M      4       3       4       5       6       6       15        28        43        M 
 40        M      5       3       4       6       6       7       10        31        41        M 
 41        M      3       2       3       6       6       6       15        26        41        M 
 42        M      4       2       4       6       6       5       17        27        44        M 
 43        N      4       2       4       4       8 d     -       -         -         22          N* 
 44        N      6       3       4       10 d    -       -       -         -         23          N* 
 45        N      5       4       6 d     -       -       -       -         -         15          N* 
 46        N      9 d     -       -       -       -       -       -         -         9           N* 
 47        N      5       3       6       10 d    -       -       -         -         24          N* 
 48        F      5       2       4       7       7       7       22        32        54       F 
 49        F      4       3       4       5       6       6       19        28        47       F 
 50        F      5       3       4       6       6       8       18        32        50       F 
 51        F      3       3       3       5       6       7       20        27        47       F 
 52        F      4       3       4       6       6       6       19        29        48       F 
 53        F      5       3       3       5       6       8       21        30        51       F 
 54        F      4       2       3       4       7       8       20        28        48       F 
 55        F      3       3       4       6       7       6       20        29        49       F 
 56        F      4       2       3       6       7       8       21        30        51       F 
 57        F      5       3       4       6       7       6       19        31        50       F 
 58        F      6       3       3       7       6       5       19        30        49       F 
 59        F      5       3       4       7       7       10      17        36        53       F 
 60        F      5       3       4       7       6       7       22        32        54       F 
 61        M      4       3       4       6       5       7       15        29        44        M 
 62        M      4       2       4       6       6       7       16        29        45        M 
 63        M      3       3       3       5       7       6       20        27        47        M 
 64        M      5       2       4       5       6       6       16        28        44        M 
 65        M      3       2       3       5       6       8       17        27        44        M 
 66        M      4       2       4       6       6       7       12        29        41        M 
 67        M      5       3       4       6       6       8       11        32        43        M 
 68        M      4       3       4       5       6       8       13        30        43        M 
 69        M      4       3       4       5       6       6       15        28        43        M 
 70        M      5       3       4       6       6       7       10        31        41        M 
 71        M      3       2       3       6       6       6       15        26        41        M 
 72        M      4       2       4       6       6       5       17        27        44        M 
 73        N      4       2       4       4       8 d     -       -         -         22          N* 
 74        N      6       3       4       10 d    -       -       -         -         23          N* 
 75        N      5       4       6 d     -       -       -       -         -         15          N* 
 76        N      9 d     -       -       -       -       -       -         -         9           N* 
 77        N      5       3       6       10 d    -       -       -         -         24          N* 
 78        F      5       2       4       7       7       7       22        32        54       F 
 79        F      4       3       4       5       6       6       19        28        47       F 
 80        F      5       3       4       6       6       8       18        32        50       F 
 81        F      3       3       3       5       6       7       20        27        47       F 
 82        F      4       3       4       6       6       6       17        29        46       F 
 83        F      5       3       3       5       6       8       21        30        51       F 
 84        F      4       2       3       4       7       8       20        28        48       F 
 85        F      3       3       4       6       7       6       20        29        49       F 
 86        F      4       2       3       6       7       8       21        30        51       F 
 87        F      5       3       4       6       7       6       18        31        49       F 
 88        F      6       3       3       7       6       5       16        30        46       F 
 89        F      5       3       4       7       7       10      19        36        55       F 
 90        F      5       3       4       7       6       7       22        32        54       F 
 91        F      3       3       4       6       7       6       20        29        49       F 
 92        F      4       2       3       6       7       8       21        30        51       F 
 93        F      5       3       4       6       7       6       23        31        54       F 
 94        F      6       3       3       7       6       5       21        30        51       F 
 95        F      5       3       4       7       7       10      23        36        59       F 
 96        F      5       3       4       7       6       7       22        32        54       F 
 97        M      4       3       4       6       5       7       15        29        44        M 
 98        M      4       2       4       6       6       7       16        29        45        M 
 99        M      3       3       3       5       7       6       20        27        47        M 
 100       M      5       2       4       5       6       6       16        28        44        M 
--------------------------------------------------------------------------------------------------------------
N                 97      97      94      88      85      85      85        85        100  
--------------------------------------------------------------------------------------------------------------
Mean              4.35    2.69    3.78    5.74    6.26    6.91    17.66     29.55     42.92  
--------------------------------------------------------------------------------------------------------------
Maximum           6       4       6       7       7       10      24        36        59  
--------------------------------------------------------------------------------------------------------------
Minimum           3       2       3       4       5       5       10        26        9  
--------------------------------------------------------------------------------------------------------------
Variance          0.73    0.28    0.37    0.68    0.29    1.35    12.01     5.01      127.06  
--------------------------------------------------------------------------------------------------------------
S.D.              0.85    0.53    0.61    0.82    0.54    1.16    3.47      2.24      11.27  
--------------------------------------------------------------------------------------------------------------
S.E.              0.087   0.054   0.063   0.088   0.058   0.126   0.376     0.243     1.127  
--------------------------------------------------------------------------------------------------------------
d - dead.
Max. longevity of male adult = 20 
Max. longevity of female adult = 24 
Max. total longevity of female = 59 
Number of individuals developed to female adult stage = 45 
Number of individuals developed to male adult stage = 40 
Max. total longevity of male = 47 
Number of individuals died in immature stage = 15 

                                                                     Page 2 
 
 
 
 
 
Table 2. Age-specific fecundity of each individual based on "adult age".
=====================================================================================================
Indiv.                              Age interval
 no.             0-<1       1-<2       2-<3       3-<4       4-<5       5-<6       6-<7       7-<8 
-----------------------------------------------------------------------------------------------------
 18               0          0          0          0          0          0          10.5       13.5  
 19               0          0          0          0          9          13         12         9.5  
 20               0          0          0          0          8          13.5       8          7.5  
 21               0          0          0          9          12         11.5       9          8.5  
 22               0          0          0          0          8          12.5       9          7  
 23               0          0          0          0          8          12         11.5       9  
 24               0          0          0          0          11.5       14.5       11.5       8  
 25               0          0          0          0          0          0          9.5        13.5  
 26               0          0          0          9.5        12.5       11.5       8.5        7.5  
 27               0          0          0          0          7          10.5       14.5       13.5  
 28               0          0          0          0          0          9.5        12         9  
 29               0          0          0          0          0          8          12.5       11.5  
 30               0          0          0          0          0          10.5       16         11.5  
 48               0          0          0          0          0          0          10.5       13.5  
 49               0          0          0          0          9          13         12         9.5  
 50               0          0          0          0          8          13.5       8          7.5  
 51               0          0          0          9          12         11.5       9          8.5  
 52               0          0          0          0          8          12.5       9          7  
 53               0          0          0          0          8          12         11.5       9  
 54               0          0          0          0          11.5       14.5       11.5       8  
 55               0          0          0          0          0          0          9.5        13.5  
 56               0          0          0          9.5        12.5       11.5       8.5        7.5  
 57               0          0          0          0          7          10.5       14.5       13.5  
 58               0          0          0          0          0          9.5        12         9  
 59               0          0          0          0          0          8          12.5       11.5  
 60               0          0          0          0          0          10.5       16         11.5  
 78               0          0          0          0          0          0          10.5       13.5  
 79               0          0          0          0          9          13         12         9.5  
 80               0          0          0          0          8          13.5       8          7.5  
 81               0          0          0          9          12         11.5       9          8.5  
 82               0          0          0          0          8          12.5       9          7  
 83               0          0          0          0          8          12         11.5       9  
 84               0          0          0          0          11.5       14.5       11.5       8  
 85               0          0          0          0          0          0          9.5        13.5  
 86               0          0          0          9.5        12.5       11.5       8.5        7.5  
 87               0          0          0          0          7          10.5       14.5       13.5  
 88               0          0          0          0          0          9.5        12         9  
 89               0          0          0          0          0          8          12.5       11.5  
 90               0          0          0          0          10.5       16         11.5       11  
 91               0          0          0          0          0          9.5        13.5       12  
 92               0          0          0          9.5        12.5       11.5       8.5        7.5  
 93               0          0          0          0          7          10.5       14.5       13.5  
 94               0          0          0          0          0          9.5        12         9  
 95               0          0          0          0          0          8          12.5       11.5  
 96               0          0          0          0          10.5       16         11.5       11  
-----------------------------------------------------------------------------------------------------
 N                45         45         45         45         45         45         45         45  
-----------------------------------------------------------------------------------------------------
Mean              0          0          0          1.44       5.97       10.03      11.14      10.06  
-----------------------------------------------------------------------------------------------------
S.D.              0          0          0          3.4        4.97       4.43       2.16       2.33  
-----------------------------------------------------------------------------------------------------
S.E.              0          0          0          0.508      0.741      0.66       0.322      0.348  
-----------------------------------------------------------------------------------------------------
d - dead.

                                                                     Page 3 
 
 
 
 
 
Table 2. (Continued)
=====================================================================================================
Indiv.                              Age interval
 no.             8-<9       9-<10      10-<11     11-<12     12-<13     13-<14     14-<15     15-<16 
-----------------------------------------------------------------------------------------------------
 18               12.5       8          11         8.5        4.5        0          0          0  
 19               5          8.5        4.5        0          0          0          0          0  
 20               5.5        8.5        7          2.5        0          0          0          0  
 21               5.5        3.5        2          0          0          0          0          0  
 22               4.5        2.5        0          0          0          0          0          0  
 23               7.5        5.5        4.5        1          0          0          0          0  
 24               10         6          2.5        0          0          0          0          0  
 25               12         7          7          4.5        2.5        0          0          0  
 26               6          4          1.5        0          0          0          0          0  
 27               8.5        7.5        3          2.5        0          0          0          0  
 28               7.5        5.5        7          4          1.5        0          0          0 d 
 29               10         7          3.5        0          0          0          0          0  
 30               11         8.5        7          7          2.5        0          0          0  
 48               12.5       8          11         8.5        4.5        0          0          0  
 49               5          8.5        4.5        0          0          0          0          0  
 50               5.5        8.5        7          2.5        0          0          0          0  
 51               5.5        3.5        2          0          0          0          0          0  
 52               4.5        2.5        0          0          0          0          0          0  
 53               7.5        5.5        4.5        1          0          0          0          0  
 54               10         6          2.5        0          0          0          0          0  
 55               12         7          7          4.5        2.5        0          0          0  
 56               6          4          1.5        0          0          0          0          0  
 57               8.5        7.5        3          2.5        0          0          0          0  
 58               7.5        5.5        7          4          1.5        0          0          0  
 59               10         7          3.5        0          0          0          0          0  
 60               11         8.5        7          7          2.5        0          0          0  
 78               12.5       8          11         8.5        4.5        0          0          0  
 79               5          8.5        4.5        0          0          0          0          0  
 80               5.5        8.5        7          2.5        0          0          0          0  
 81               5.5        3.5        2          0          0          0          0          0  
 82               4.5        2.5        0          0          0          0          0          0  
 83               7.5        5.5        4.5        1          0          0          0          0  
 84               10         6          2.5        0          0          0          0          0  
 85               12         7          7          4.5        2.5        0          0          0  
 86               6          4          1.5        0          0          0          0          0  
 87               8.5        7.5        3          2.5        0          0          0          0  
 88               7.5        5.5        7          4          1.5        0          0          0 d 
 89               10         7          3.5        0          0          0          0          0  
 90               8.5        7          5.5        2.5        0          0          0          0  
 91               7          5.5        4.5        2.5        0          0          0          0  
 92               6          4          1.5        0          0          0          0          0  
 93               8.5        7.5        3          2.5        0          0          0          0  
 94               7.5        5.5        7          4          1.5        0          0          0  
 95               10         7          3.5        0          0          0          0          0  
 96               8.5        7          6.5        2.5        0          0          0          0  
-----------------------------------------------------------------------------------------------------
 N                45         45         45         45         45         45         45         45  
-----------------------------------------------------------------------------------------------------
Mean              8.03       6.24       4.58       2.16       0.71       0          0          0  
-----------------------------------------------------------------------------------------------------
S.D.              2.51       1.85       2.81       2.59       1.33       0          0          0  
-----------------------------------------------------------------------------------------------------
S.E.              0.373      0.276      0.419      0.387      0.199      0          0          0  
-----------------------------------------------------------------------------------------------------
d - dead.

                                                                     Page 4 
 
 
 
 
 
Table 2. (Continued)
=====================================================================================================
Indiv.                              Age interval
 no.             16-<17     17-<18     18-<19     19-<20     20-<21     21-<22     22-<23     23-<24 
-----------------------------------------------------------------------------------------------------
 18               0          0          0          0          0          0 d        -          - 
 19               0          0          0 d        -          -          -          -          - 
 20               0          0 d        -          -          -          -          -          - 
 21               0          0          0          0 d        -          -          -          - 
 22               0 d        -          -          -          -          -          -          - 
 23               0          0          0          0          0 d        -          -          - 
 24               0          0          0          0 d        -          -          -          - 
 25               0          0          0          0 d        -          -          -          - 
 26               0          0          0          0          0 d        -          -          - 
 27               0          0          0          0          0          0          0          0 d 
 28               -          -          -          -          -          -          -          - 
 29               0          0          0          0          0          0          0 d        - 
 30               0          0          0          0          0          0 d        -          - 
 48               0          0          0          0          0          0 d        -          - 
 49               0          0          0 d        -          -          -          -          - 
 50               0          0 d        -          -          -          -          -          - 
 51               0          0          0          0 d        -          -          -          - 
 52               0          0          0 d        -          -          -          -          - 
 53               0          0          0          0          0 d        -          -          - 
 54               0          0          0          0 d        -          -          -          - 
 55               0          0          0          0 d        -          -          -          - 
 56               0          0          0          0          0 d        -          -          - 
 57               0          0          0 d        -          -          -          -          - 
 58               0          0          0 d        -          -          -          -          - 
 59               0 d        -          -          -          -          -          -          - 
 60               0          0          0          0          0          0 d        -          - 
 78               0          0          0          0          0          0 d        -          - 
 79               0          0          0 d        -          -          -          -          - 
 80               0          0 d        -          -          -          -          -          - 
 81               0          0          0          0 d        -          -          -          - 
 82               0 d        -          -          -          -          -          -          - 
 83               0          0          0          0          0 d        -          -          - 
 84               0          0          0          0 d        -          -          -          - 
 85               0          0          0          0 d        -          -          -          - 
 86               0          0          0          0          0 d        -          -          - 
 87               0          0 d        -          -          -          -          -          - 
 88               -          -          -          -          -          -          -          - 
 89               0          0          0 d        -          -          -          -          - 
 90               0          0          0          0          0          0 d        -          - 
 91               0          0          0          0 d        -          -          -          - 
 92               0          0          0          0          0 d        -          -          - 
 93               0          0          0          0          0          0          0 d        - 
 94               0          0          0          0          0 d        -          -          - 
 95               0          0          0          0          0          0          0 d        - 
 96               0          0          0          0          0          0 d        -          - 
-----------------------------------------------------------------------------------------------------
 N                43         40         36         29         19         11         4          1  
-----------------------------------------------------------------------------------------------------
Mean              0          0          0          0          0          0          0          0  
-----------------------------------------------------------------------------------------------------
S.D.              0          0          0          0          0          0          0          - 
-----------------------------------------------------------------------------------------------------
S.E.              0          0          0          0          0          0          0          - 
-----------------------------------------------------------------------------------------------------
d - dead.

                                                                     Page 5 
 
 
 
 
 
Table 2. (Continued)
===============================================================================
Indiv.                        Age interval
 no.              Total  Ovi-days Ovi-unit(=n)  Eggs/OU  SE(Eggs/OU)  Adult (d) 
-------------------------------------------------------------------------------
 18               68.5       7          7          9.79       1.15       22 
 19               61.5       7          7          8.79       1.21       19 
 20               60.5       8          8          7.56       1.09       18 
 21               61         8          8          7.62       1.28       20 
 22               43.5       6          6          7.25       1.43       17 
 23               59         8          8          7.38       1.29       21 
 24               64         7          7          9.14       1.51       20 
 25               56         7          7          8          1.49       20 
 26               61         8          8          7.62       1.31       21 
 27               67         8          8          8.38       1.55       24 
 28               56         8          8          7          1.17       16 
 29               52.5       6          6          8.75       1.35       23 
 30               74         8          8          9.25       1.41       22 
 48               68.5       7          7          9.79       1.15       22 
 49               61.5       7          7          8.79       1.21       19 
 50               60.5       8          8          7.56       1.09       18 
 51               61         8          8          7.62       1.28       20 
 52               43.5       6          6          7.25       1.43       19 
 53               59         8          8          7.38       1.29       21 
 54               64         7          7          9.14       1.51       20 
 55               56         7          7          8          1.49       20 
 56               61         8          8          7.62       1.31       21 
 57               67         8          8          8.38       1.55       19 
 58               56         8          8          7          1.17       19 
 59               52.5       6          6          8.75       1.35       17 
 60               74         8          8          9.25       1.41       22 
 78               68.5       7          7          9.79       1.15       22 
 79               61.5       7          7          8.79       1.21       19 
 80               60.5       8          8          7.56       1.09       18 
 81               61         8          8          7.62       1.28       20 
 82               43.5       6          6          7.25       1.43       17 
 83               59         8          8          7.38       1.29       21 
 84               64         7          7          9.14       1.51       20 
 85               56         7          7          8          1.49       20 
 86               61         8          8          7.62       1.31       21 
 87               67         8          8          8.38       1.55       18 
 88               56         8          8          7          1.17       16 
 89               52.5       6          6          8.75       1.35       19 
 90               72.5       8          8          9.06       1.47       22 
 91               54.5       7          7          7.79       1.53       20 
 92               61         8          8          7.62       1.31       21 
 93               67         8          8          8.38       1.55       23 
 94               56         8          8          7          1.17       21 
 95               52.5       6          6          8.75       1.35       23 
 96               73.5       8          8          9.19       1.43       22 
-------------------------------------------------------------------------------
 N                45         45         45         333 OU     333 OU     45 
-------------------------------------------------------------------------------
Mean              60.37      7.4        7.4        8.16 *    -           20.07  
-------------------------------------------------------------------------------
S.D.              7.36       0.75       0.75       3.51 *    -           1.91  
-------------------------------------------------------------------------------
S.E.              1.098      0.112      0.11       0.19 *    -           0.285  
-------------------------------------------------------------------------------
d - dead.
Please read "Note well" messages.
d -dead.
OU - Oviposition time unit.  *: This is the weighted value calculated from the raw data of all individuals.
Maximum of total fecundity = 74 
Maximum of daily fecundity = 16 
Minimum of non-zero fecundity = 43.5 observed for female no. 22, 52, 82
Maximum of adult age-specific fecundity = 11.1444444444444 at "adult" age 6 
Mean of preadult duration of females = 30.44 
Maximum of age-specific fecundity = 11.1444444444444 at age 36.44  (Preadult duration = 30.44 )
Ovi-units = Oviposition time units
 
*****************************************************************************************************************
Note well!
These means (except the total fecundity, oviposition units, and adult units) are calculated based on
the assumption that all females emerged at the same time and they have been used as adult age-specific
fecundities m(x) in many papers based on the female age-specific life tables (Lewis 1942, Leslie 1945,
Birch 1948, Carey 1993, etc.). However, the developmental rate varies among individuals and this 
variation always results in significant overlapping of stages.  Therefore, these daily mean fecundities
are NOT the true age-specific fecundities and should not be used to calculate the intrinsic rate of 
increase, finite rate, net reproductive rate, mean generation time or to simulate the population growth.
*****************************************************************************************************************
The sum of age-specific mean fecundity is: 60.3667 
It is usually DIFFERENT from the female mean fecundity, i.e. 60.3667 .(If they are the same,
it is only a rare coincidence.) The calculation of the adult age-specific mean fecundity here includes ONLY
those individuals survived to female adult.  Thus, the preadult mortality is ignored.  Therefore, it is 
similar to Sum[l(x)*m(x)] with preadult survival rate l(x)=1. According to Chi and Su (2006), for the female
age-specific life table without preadult mortality, the net reproductive Sum[l(x)*m(x)] should equal the 
mean female fecundity (F). This inconsistency shows that the age-specific fecundity m(x) based on the adult
age is wrong and should NOT be used.
 
References:
Chi, H. and H. Liu. 1985. Two new methods for the study of insect population ecology. Bull. Inst. Zool.
     Acad. Sin. 24: 225-240.
Chi, H. 1988. Life-table analysis incorporating both sexes and variable development rates among individuals.
     Environmental Entomology 17: 26-34.
Chi, H. and H. Y. Su. 2006. Age-stage, two-sex life tables of Aphidius gifuensis (Ashmead) (Hymenoptera:
     Braconidae) and its host Myzus persicae (Sulzer) (Homoptera: Aphididae) with mathematical proof of the
     relationship between female fecundity and the net reproductive rate. Environmental Entomology 35(1): 10-21.
Huang, Y. B. and H. Chi. 2012. Age-stage, two-sex life tables of Bactrocera cucurbitae (Coquillett) (Diptera:
     Tephritidae) with a discussion on the problem of applying female age-specific life tables to insect 
     populations. Insect Science 19: 263-273.
Huang, Y. B. and H. Chi. 2013. Life tables of Bactrocera cucurbitae (Diptera: Tephritidae): with an invalidation
     of the jackknife technique. Journal of Applied Entomology 137: 327-339.
Huang, H. W., H. Chi, and C. L. Smith. 2018. Linking demography and consumption of Henosepilachna vigintiocto-
     -punctata (Coleoptera: Coccinellidae) fed on Solanum photeinocarpum: with a new method to project the
     uncertainty of population growth and consumption. Journal of Economic Entomology. 111(1): 1-9.

                                                                     Page 6 
 
 
 
 
 
Table 3. APOP (or APRP) and TPOP (or TPRP) of each reproduced female
(APOP: Adult pre-oviposition period of female adult)
(APRP: Adult pre-reproduction period of female adult)
(TPOP: Total pre-oviposition period of female counted from birth)
(TPRP: Total pre-reproduction period of female counted from birth)
If your insects lay eggs, you should use APOP and TPOP.
If your insects don't lay eggs, you should use APRP and TPRP.
===================================
Indiv. no.  APOP/APRP   TPOP/TPRP
-----------------------------------
     18          6         38 
     19          4         32 
     20          4         36 
     21          3         30 
     22          4         33 
     23          4         34 
     24          4         32 
     25          6         35 
     26          3         33 
     27          4         35 
     28          5         35 
     29          5         41 
     30          5         37 
     48          6         38 
     49          4         32 
     50          4         36 
     51          3         30 
     52          4         33 
     53          4         34 
     54          4         32 
     55          6         35 
     56          3         33 
     57          4         35 
     58          5         35 
     59          5         41 
     60          5         37 
     78          6         38 
     79          4         32 
     80          4         36 
     81          3         30 
     82          4         33 
     83          4         34 
     84          4         32 
     85          6         35 
     86          3         33 
     87          4         35 
     88          5         35 
     89          5         41 
     90          4         36 
     91          5         34 
     92          3         33 
     93          4         35 
     94          5         35 
     95          5         41 
     96          4         36 
-----------------------------------
     N           45        45 
-----------------------------------
    Min          3         30 
-----------------------------------
    Max          6         41 
-----------------------------------
    Mean         4.36      34.8 
-----------------------------------
    S.D.         0.9084    2.7928 
-----------------------------------
    S.E.         0.1354    0.4163 
-----------------------------------
 
Note well! 
The APOP is calculated based on the adult stage. It assumes
all females emerged at the same time.  This pre-oviposition
period ignores the length of the preadult stage.  It 
should be used with caution.  The TPOP takes the total 
preadult stage into consideration.  The TPOP is the 
true pre-oviposition period.  It can be used to show
the effect of first egg-producing age on the reproductive
value.  But it is not necessarily in coincidence with
the maximum of reproductive value.

                                                                     Page 7 
 
 
 
 
 
Table 4. Age-specific fecundity of each female individual from age 0
====================================================================================================
Indiv.                              Age interval
 no.             0-<1       1-<2       2-<3       3-<4       4-<5       5-<6       6-<7       7-<8 
----------------------------------------------------------------------------------------------------
 18               -          -          -          -          -          -          -          - 
 19               -          -          -          -          -          -          -          - 
 20               -          -          -          -          -          -          -          - 
 21               -          -          -          -          -          -          -          - 
 22               -          -          -          -          -          -          -          - 
 23               -          -          -          -          -          -          -          - 
 24               -          -          -          -          -          -          -          - 
 25               -          -          -          -          -          -          -          - 
 26               -          -          -          -          -          -          -          - 
 27               -          -          -          -          -          -          -          - 
 28               -          -          -          -          -          -          -          - 
 29               -          -          -          -          -          -          -          - 
 30               -          -          -          -          -          -          -          - 
 48               -          -          -          -          -          -          -          - 
 49               -          -          -          -          -          -          -          - 
 50               -          -          -          -          -          -          -          - 
 51               -          -          -          -          -          -          -          - 
 52               -          -          -          -          -          -          -          - 
 53               -          -          -          -          -          -          -          - 
 54               -          -          -          -          -          -          -          - 
 55               -          -          -          -          -          -          -          - 
 56               -          -          -          -          -          -          -          - 
 57               -          -          -          -          -          -          -          - 
 58               -          -          -          -          -          -          -          - 
 59               -          -          -          -          -          -          -          - 
 60               -          -          -          -          -          -          -          - 
 78               -          -          -          -          -          -          -          - 
 79               -          -          -          -          -          -          -          - 
 80               -          -          -          -          -          -          -          - 
 81               -          -          -          -          -          -          -          - 
 82               -          -          -          -          -          -          -          - 
 83               -          -          -          -          -          -          -          - 
 84               -          -          -          -          -          -          -          - 
 85               -          -          -          -          -          -          -          - 
 86               -          -          -          -          -          -          -          - 
 87               -          -          -          -          -          -          -          - 
 88               -          -          -          -          -          -          -          - 
 89               -          -          -          -          -          -          -          - 
 90               -          -          -          -          -          -          -          - 
 91               -          -          -          -          -          -          -          - 
 92               -          -          -          -          -          -          -          - 
 93               -          -          -          -          -          -          -          - 
 94               -          -          -          -          -          -          -          - 
 95               -          -          -          -          -          -          -          - 
 96               -          -          -          -          -          -          -          - 
----------------------------------------------------------------------------------------------------
Female            -          -          -          -          -          -          -          - 
----------------------------------------------------------------------------------------------------
Total             100        100        100        100        100        100        100        100  
----------------------------------------------------------------------------------------------------
Mean             -          -          -          -          -          -          -          - 
----------------------------------------------------------------------------------------------------
S.D.              -          -          -          -          -          -          -          - 
----------------------------------------------------------------------------------------------------
S.E.              -          -          -          -          -          -          -          - 
----------------------------------------------------------------------------------------------------
d - dead.

                                                                     Page 8 
 
 
 
 
 
Table 4 (Continued)
====================================================================================================
Indiv.                              Age interval
 no.             8-<9       9-<10      10-<11     11-<12     12-<13     13-<14     14-<15     15-<16 
----------------------------------------------------------------------------------------------------
 18               -          -          -          -          -          -          -          - 
 19               -          -          -          -          -          -          -          - 
 20               -          -          -          -          -          -          -          - 
 21               -          -          -          -          -          -          -          - 
 22               -          -          -          -          -          -          -          - 
 23               -          -          -          -          -          -          -          - 
 24               -          -          -          -          -          -          -          - 
 25               -          -          -          -          -          -          -          - 
 26               -          -          -          -          -          -          -          - 
 27               -          -          -          -          -          -          -          - 
 28               -          -          -          -          -          -          -          - 
 29               -          -          -          -          -          -          -          - 
 30               -          -          -          -          -          -          -          - 
 48               -          -          -          -          -          -          -          - 
 49               -          -          -          -          -          -          -          - 
 50               -          -          -          -          -          -          -          - 
 51               -          -          -          -          -          -          -          - 
 52               -          -          -          -          -          -          -          - 
 53               -          -          -          -          -          -          -          - 
 54               -          -          -          -          -          -          -          - 
 55               -          -          -          -          -          -          -          - 
 56               -          -          -          -          -          -          -          - 
 57               -          -          -          -          -          -          -          - 
 58               -          -          -          -          -          -          -          - 
 59               -          -          -          -          -          -          -          - 
 60               -          -          -          -          -          -          -          - 
 78               -          -          -          -          -          -          -          - 
 79               -          -          -          -          -          -          -          - 
 80               -          -          -          -          -          -          -          - 
 81               -          -          -          -          -          -          -          - 
 82               -          -          -          -          -          -          -          - 
 83               -          -          -          -          -          -          -          - 
 84               -          -          -          -          -          -          -          - 
 85               -          -          -          -          -          -          -          - 
 86               -          -          -          -          -          -          -          - 
 87               -          -          -          -          -          -          -          - 
 88               -          -          -          -          -          -          -          - 
 89               -          -          -          -          -          -          -          - 
 90               -          -          -          -          -          -          -          - 
 91               -          -          -          -          -          -          -          - 
 92               -          -          -          -          -          -          -          - 
 93               -          -          -          -          -          -          -          - 
 94               -          -          -          -          -          -          -          - 
 95               -          -          -          -          -          -          -          - 
 96               -          -          -          -          -          -          -          - 
----------------------------------------------------------------------------------------------------
Female            -          -          -          -          -          -          -          - 
----------------------------------------------------------------------------------------------------
Total             100        97         97         97         97         97         97         94  
----------------------------------------------------------------------------------------------------
Mean             -          -          -          -          -          -          -          - 
----------------------------------------------------------------------------------------------------
S.D.              -          -          -          -          -          -          -          - 
----------------------------------------------------------------------------------------------------
S.E.              -          -          -          -          -          -          -          - 
----------------------------------------------------------------------------------------------------
d - dead.

                                                                     Page 9 
 
 
 
 
 
Table 4 (Continued)
====================================================================================================
Indiv.                              Age interval
 no.             16-<17     17-<18     18-<19     19-<20     20-<21     21-<22     22-<23     23-<24 
----------------------------------------------------------------------------------------------------
 18               -          -          -          -          -          -          -          - 
 19               -          -          -          -          -          -          -          - 
 20               -          -          -          -          -          -          -          - 
 21               -          -          -          -          -          -          -          - 
 22               -          -          -          -          -          -          -          - 
 23               -          -          -          -          -          -          -          - 
 24               -          -          -          -          -          -          -          - 
 25               -          -          -          -          -          -          -          - 
 26               -          -          -          -          -          -          -          - 
 27               -          -          -          -          -          -          -          - 
 28               -          -          -          -          -          -          -          - 
 29               -          -          -          -          -          -          -          - 
 30               -          -          -          -          -          -          -          - 
 48               -          -          -          -          -          -          -          - 
 49               -          -          -          -          -          -          -          - 
 50               -          -          -          -          -          -          -          - 
 51               -          -          -          -          -          -          -          - 
 52               -          -          -          -          -          -          -          - 
 53               -          -          -          -          -          -          -          - 
 54               -          -          -          -          -          -          -          - 
 55               -          -          -          -          -          -          -          - 
 56               -          -          -          -          -          -          -          - 
 57               -          -          -          -          -          -          -          - 
 58               -          -          -          -          -          -          -          - 
 59               -          -          -          -          -          -          -          - 
 60               -          -          -          -          -          -          -          - 
 78               -          -          -          -          -          -          -          - 
 79               -          -          -          -          -          -          -          - 
 80               -          -          -          -          -          -          -          - 
 81               -          -          -          -          -          -          -          - 
 82               -          -          -          -          -          -          -          - 
 83               -          -          -          -          -          -          -          - 
 84               -          -          -          -          -          -          -          - 
 85               -          -          -          -          -          -          -          - 
 86               -          -          -          -          -          -          -          - 
 87               -          -          -          -          -          -          -          - 
 88               -          -          -          -          -          -          -          - 
 89               -          -          -          -          -          -          -          - 
 90               -          -          -          -          -          -          -          - 
 91               -          -          -          -          -          -          -          - 
 92               -          -          -          -          -          -          -          - 
 93               -          -          -          -          -          -          -          - 
 94               -          -          -          -          -          -          -          - 
 95               -          -          -          -          -          -          -          - 
 96               -          -          -          -          -          -          -          - 
----------------------------------------------------------------------------------------------------
Female            -          -          -          -          -          -          -          - 
----------------------------------------------------------------------------------------------------
Total             94         94         94         94         94         94         91         88  
----------------------------------------------------------------------------------------------------
Mean             -          -          -          -          -          -          -          - 
----------------------------------------------------------------------------------------------------
S.D.              -          -          -          -          -          -          -          - 
----------------------------------------------------------------------------------------------------
S.E.              -          -          -          -          -          -          -          - 
----------------------------------------------------------------------------------------------------
d - dead.

                                                                     Page 10 
 
 
 
 
 
Table 4 (Continued)
====================================================================================================
Indiv.                              Age interval
 no.             24-<25     25-<26     26-<27     27-<28     28-<29     29-<30     30-<31     31-<32 
----------------------------------------------------------------------------------------------------
 18               -          -          -          -          -          -          -          - 
 19               -          -          -          -          0          0          0          0  
 20               -          -          -          -          -          -          -          - 
 21               -          -          -          0          0          0          9          12  
 22               -          -          -          -          -          0          0          0  
 23               -          -          -          -          -          -          0          0  
 24               -          -          -          -          0          0          0          0  
 25               -          -          -          -          -          0          0          0  
 26               -          -          -          -          -          -          0          0  
 27               -          -          -          -          -          -          -          0  
 28               -          -          -          -          -          -          0          0  
 29               -          -          -          -          -          -          -          - 
 30               -          -          -          -          -          -          -          - 
 48               -          -          -          -          -          -          -          - 
 49               -          -          -          -          0          0          0          0  
 50               -          -          -          -          -          -          -          - 
 51               -          -          -          0          0          0          9          12  
 52               -          -          -          -          -          0          0          0  
 53               -          -          -          -          -          -          0          0  
 54               -          -          -          -          0          0          0          0  
 55               -          -          -          -          -          0          0          0  
 56               -          -          -          -          -          -          0          0  
 57               -          -          -          -          -          -          -          0  
 58               -          -          -          -          -          -          0          0  
 59               -          -          -          -          -          -          -          - 
 60               -          -          -          -          -          -          -          - 
 78               -          -          -          -          -          -          -          - 
 79               -          -          -          -          0          0          0          0  
 80               -          -          -          -          -          -          -          - 
 81               -          -          -          0          0          0          9          12  
 82               -          -          -          -          -          0          0          0  
 83               -          -          -          -          -          -          0          0  
 84               -          -          -          -          0          0          0          0  
 85               -          -          -          -          -          0          0          0  
 86               -          -          -          -          -          -          0          0  
 87               -          -          -          -          -          -          -          0  
 88               -          -          -          -          -          -          0          0  
 89               -          -          -          -          -          -          -          - 
 90               -          -          -          -          -          -          -          - 
 91               -          -          -          -          -          0          0          0  
 92               -          -          -          -          -          -          0          0  
 93               -          -          -          -          -          -          -          0  
 94               -          -          -          -          -          -          0          0  
 95               -          -          -          -          -          -          -          - 
 96               -          -          -          -          -          -          -          - 
----------------------------------------------------------------------------------------------------
Female            -          -          0          3          9          16         27         31  
----------------------------------------------------------------------------------------------------
Total             85         85         85         85         85         85         85         85  
----------------------------------------------------------------------------------------------------
Mean             -          -          -           0          0          0          1          1.16  
----------------------------------------------------------------------------------------------------
S.D.              -          -          -          0          0          0          2.8823     3.6064  
----------------------------------------------------------------------------------------------------
S.E.              -          -          -          0          0          0          0.5547     0.6477  
----------------------------------------------------------------------------------------------------
d - dead.

                                                                     Page 11 
 
 
 
 
 
Table 4 (Continued)
====================================================================================================
Indiv.                              Age interval
 no.             32-<33     33-<34     34-<35     35-<36     36-<37     37-<38     38-<39     39-<40 
----------------------------------------------------------------------------------------------------
 18               0          0          0          0          0          0          10.5       13.5  
 19               9          13         12         9.5        5          8.5        4.5        0  
 20               0          0          0          0          8          13.5       8          7.5  
 21               11.5       9          8.5        5.5        3.5        2          0          0  
 22               0          8          12.5       9          7          4.5        2.5        0  
 23               0          0          8          12         11.5       9          7.5        5.5  
 24               11.5       14.5       11.5       8          10         6          2.5        0  
 25               0          0          0          9.5        13.5       12         7          7  
 26               0          9.5        12.5       11.5       8.5        7.5        6          4  
 27               0          0          0          7          10.5       14.5       13.5       8.5  
 28               0          0          0          9.5        12         9          7.5        5.5  
 29               -          -          -          -          0          0          0          0  
 30               0          0          0          0          0          10.5       16         11.5  
 48               0          0          0          0          0          0          10.5       13.5  
 49               9          13         12         9.5        5          8.5        4.5        0  
 50               0          0          0          0          8          13.5       8          7.5  
 51               11.5       9          8.5        5.5        3.5        2          0          0  
 52               0          8          12.5       9          7          4.5        2.5        0  
 53               0          0          8          12         11.5       9          7.5        5.5  
 54               11.5       14.5       11.5       8          10         6          2.5        0  
 55               0          0          0          9.5        13.5       12         7          7  
 56               0          9.5        12.5       11.5       8.5        7.5        6          4  
 57               0          0          0          7          10.5       14.5       13.5       8.5  
 58               0          0          0          9.5        12         9          7.5        5.5  
 59               -          -          -          -          0          0          0          0  
 60               0          0          0          0          0          10.5       16         11.5  
 78               0          0          0          0          0          0          10.5       13.5  
 79               9          13         12         9.5        5          8.5        4.5        0  
 80               0          0          0          0          8          13.5       8          7.5  
 81               11.5       9          8.5        5.5        3.5        2          0          0  
 82               0          8          12.5       9          7          4.5        2.5        0  
 83               0          0          8          12         11.5       9          7.5        5.5  
 84               11.5       14.5       11.5       8          10         6          2.5        0  
 85               0          0          0          9.5        13.5       12         7          7  
 86               0          9.5        12.5       11.5       8.5        7.5        6          4  
 87               0          0          0          7          10.5       14.5       13.5       8.5  
 88               0          0          0          9.5        12         9          7.5        5.5  
 89               -          -          -          -          0          0          0          0  
 90               0          0          0          0          10.5       16         11.5       11  
 91               0          0          9.5        13.5       12         7          5.5        4.5  
 92               0          9.5        12.5       11.5       8.5        7.5        6          4  
 93               0          0          0          7          10.5       14.5       13.5       8.5  
 94               0          0          0          9.5        12         9          7.5        5.5  
 95               -          -          -          -          0          0          0          0  
 96               0          0          0          0          10.5       16         11.5       11  
----------------------------------------------------------------------------------------------------
Female            41         41         41         41         45         45         45         45  
----------------------------------------------------------------------------------------------------
Total             85         85         85         85         85         85         85         85  
----------------------------------------------------------------------------------------------------
Mean              2.34       4.18       5.29       6.98       7.39       7.79       6.58       4.93  
----------------------------------------------------------------------------------------------------
S.D.              4.5048     5.5145     5.6413     4.3945     4.5426     4.91       4.5088     4.4179  
----------------------------------------------------------------------------------------------------
S.E.              0.7035     0.8612     0.881      0.6863     0.6772     0.7319     0.6721     0.6586  
----------------------------------------------------------------------------------------------------
d - dead.

                                                                     Page 12 
 
 
 
 
 
Table 4 (Continued)
====================================================================================================
Indiv.                              Age interval
 no.             40-<41     41-<42     42-<43     43-<44     44-<45     45-<46     46-<47     47-<48 
----------------------------------------------------------------------------------------------------
 18               12.5       8          11         8.5        4.5        0          0          0  
 19               0          0          0          0          0          0          0 d         
 20               5.5        8.5        7          2.5        0          0          0          0  
 21               0          0          0          0          0          0          0 d         
 22               0          0          0          0          0          0 d                    
 23               4.5        1          0          0          0          0          0          0  
 24               0          0          0          0          0          0          0          0 d 
 25               4.5        2.5        0          0          0          0          0          0  
 26               1.5        0          0          0          0          0          0          0  
 27               7.5        3          2.5        0          0          0          0          0  
 28               7          4          1.5        0          0          0 d                    
 29               0          8          12.5       11.5       10         7          3.5        0  
 30               11         8.5        7          7          2.5        0          0          0  
 48               12.5       8          11         8.5        4.5        0          0          0  
 49               0          0          0          0          0          0          0 d         
 50               5.5        8.5        7          2.5        0          0          0          0  
 51               0          0          0          0          0          0          0 d         
 52               0          0          0          0          0          0          0          0 d 
 53               4.5        1          0          0          0          0          0          0  
 54               0          0          0          0          0          0          0          0 d 
 55               4.5        2.5        0          0          0          0          0          0  
 56               1.5        0          0          0          0          0          0          0  
 57               7.5        3          2.5        0          0          0          0          0  
 58               7          4          1.5        0          0          0          0          0  
 59               0          8          12.5       11.5       10         7          3.5        0  
 60               11         8.5        7          7          2.5        0          0          0  
 78               12.5       8          11         8.5        4.5        0          0          0  
 79               0          0          0          0          0          0          0 d         
 80               5.5        8.5        7          2.5        0          0          0          0  
 81               0          0          0          0          0          0          0 d         
 82               0          0          0          0          0          0 d                    
 83               4.5        1          0          0          0          0          0          0  
 84               0          0          0          0          0          0          0          0 d 
 85               4.5        2.5        0          0          0          0          0          0  
 86               1.5        0          0          0          0          0          0          0  
 87               7.5        3          2.5        0          0          0          0          0  
 88               7          4          1.5        0          0          0 d                    
 89               0          8          12.5       11.5       10         7          3.5        0  
 90               8.5        7          5.5        2.5        0          0          0          0  
 91               2.5        0          0          0          0          0          0          0  
 92               1.5        0          0          0          0          0          0          0  
 93               7.5        3          2.5        0          0          0          0          0  
 94               7          4          1.5        0          0          0          0          0  
 95               0          8          12.5       11.5       10         7          3.5        0  
 96               8.5        7          6.5        2.5        0          0          0          0  
----------------------------------------------------------------------------------------------------
Female            45         45         45         45         45         45         41         35  
----------------------------------------------------------------------------------------------------
Total             85         76         76         67         53         49         45         35  
----------------------------------------------------------------------------------------------------
Mean              4.14       3.36       3.24       2.18       1.3        0.62       0.34       0  
----------------------------------------------------------------------------------------------------
S.D.              4.0755     3.4454     4.4359     3.8776     3.0045     2.0146     1.0514     0  
----------------------------------------------------------------------------------------------------
S.E.              0.6075     0.5136     0.6613     0.578      0.4479     0.3003     0.1642     0  
----------------------------------------------------------------------------------------------------
d - dead.

                                                                     Page 13 
 
 
 
 
 
Table 4 (Continued)
====================================================================================================
Indiv.                              Age interval
 no.             48-<49     49-<50     50-<51     51-<52     52-<53     53-<54     54-<55     55-<56 
----------------------------------------------------------------------------------------------------
 18               0          0          0          0          0          0 d                    
 19                                                                                             
 20               0          0 d                                                                
 21                                                                                             
 22                                                                                             
 23               0          0          0 d                                                     
 24                                                                                             
 25               0 d                                                                           
 26               0          0          0 d                                                     
 27               0          0          0          0          0          0          0 d         
 28                                                                                             
 29               0          0          0          0          0          0          0          0  
 30               0          0          0          0          0          0 d                    
 48               0          0          0          0          0          0 d                    
 49                                                                                             
 50               0          0 d                                                                
 51                                                                                             
 52                                                                                             
 53               0          0          0 d                                                     
 54                                                                                             
 55               0 d                                                                           
 56               0          0          0 d                                                     
 57               0          0 d                                                                
 58               0 d                                                                           
 59               0          0          0          0          0 d                               
 60               0          0          0          0          0          0 d                    
 78               0          0          0          0          0          0 d                    
 79                                                                                             
 80               0          0 d                                                                
 81                                                                                             
 82                                                                                             
 83               0          0          0 d                                                     
 84                                                                                             
 85               0 d                                                                           
 86               0          0          0 d                                                     
 87               0 d                                                                           
 88                                                                                             
 89               0          0          0          0          0          0          0 d         
 90               0          0          0          0          0          0 d                    
 91               0 d                                                                           
 92               0          0          0 d                                                     
 93               0          0          0          0          0          0 d                    
 94               0          0          0 d                                                     
 95               0          0          0          0          0          0          0          0  
 96               0          0          0          0          0          0 d                    
----------------------------------------------------------------------------------------------------
Female            31         25         21         13         13         12         4          2  
----------------------------------------------------------------------------------------------------
Total             31         25         21         13         13         12         4          2  
----------------------------------------------------------------------------------------------------
Mean              0          0          0          0          0          0          0          0  
----------------------------------------------------------------------------------------------------
S.D.              0          0          0          0          0          0          0          0  
----------------------------------------------------------------------------------------------------
S.E.              0          0          0          0          0          0          0          0  
----------------------------------------------------------------------------------------------------
d - dead.

                                                                     Page 14 
 
 
 
 
 
Table 4 (Continued)
==============================================================================
Indiv.                        Age interval
 no.             56-<57     57-<58     58-<59      Total    Ovi-units   Adult 
------------------------------------------------------------------------------
 18                                                68.5       7          22 
 19                                                61.5       7          19 
 20                                                60.5       8          18 
 21                                                61         8          20 
 22                                                43.5       6          17 
 23                                                59         8          21 
 24                                                64         7          20 
 25                                                56         7          20 
 26                                                61         8          21 
 27                                                67         8          24 
 28                                                56         8          16 
 29               0          0          0 d        52.5       6          23 
 30                                                74         8          22 
 48                                                68.5       7          22 
 49                                                61.5       7          19 
 50                                                60.5       8          18 
 51                                                61         8          20 
 52                                                43.5       6          19 
 53                                                59         8          21 
 54                                                64         7          20 
 55                                                56         7          20 
 56                                                61         8          21 
 57                                                67         8          19 
 58                                                56         8          19 
 59                                                52.5       6          17 
 60                                                74         8          22 
 78                                                68.5       7          22 
 79                                                61.5       7          19 
 80                                                60.5       8          18 
 81                                                61         8          20 
 82                                                43.5       6          17 
 83                                                59         8          21 
 84                                                64         7          20 
 85                                                56         7          20 
 86                                                61         8          21 
 87                                                67         8          18 
 88                                                56         8          16 
 89                                                52.5       6          19 
 90                                                72.5       8          22 
 91                                                54.5       7          20 
 92                                                61         8          21 
 93                                                67         8          23 
 94                                                56         8          21 
 95               0          0          0 d        52.5       6          23 
 96                                                73.5       8          22 
------------------------------------------------------------------------------
Female            2          2          -          45         45         45 
------------------------------------------------------------------------------
Total             2          2          2          45         45         45 
------------------------------------------------------------------------------
Mean              0          0          0          60.37      7.4        20.07  
------------------------------------------------------------------------------
S.D.              0          0          0          7.36       0.75       1.91  
------------------------------------------------------------------------------
S.E.              0          0          0          1.098      0.112      0.285  
------------------------------------------------------------------------------
d - dead.
Maximum life-long fecundity = 74 (individual no. 30, 60)
Maximum of female age-specific mean fecundity [f(x,j)] = 7.78888888888889 at age 37 
Ovi-units = Number of time units that individual produced offspring
 
***********************************************************************************
Note well!
These are the TRUE age-specific fecundities of females with age indexed from birth.
You can see the differences between Table 2 and Table 4.  The maximum of
the age-specific fecunity is completely consistent with that in matrix Ft(x,j).
-----------------------------------------------------------------------------------
If you use the female age-specific life table and construct the m(x) based on 
adult age (Table 2), the the maximum m(x) will be at age 36.44 ,
which is generally different from the age counted from birth (i.e., 37 )
***********************************************************************************
Attention! The problem is not "how different", it is a matter of right and wrong.
***********************************************************************************
 

                                                                     Page 15 


Table 5. Age-stage-specific survival - Actual number (Matrix N)
=============================================================================
Age     Egg      L1       L2       L3       L4       Pupa     Female   Male
(x)     j=1      j=2      j=3      j=4      j=5      j=6      j=7      j=8 
-----------------------------------------------------------------------------
 0       100      -        -        -        -        -        -        - 
 1       100      -        -        -        -        -        -        - 
 2       100      -        -        -        -        -        -        - 
 3       83       17       -        -        -        -        -        - 
 4       47       53       -        -        -        -        -        - 
 5       10       84       6        -        -        -        -        - 
 6       3        60       37       -        -        -        -        - 
 7       3        37       60       -        -        -        -        - 
 8       3        10       81       6        -        -        -        - 
 9       -        -        77       20       -        -        -        - 
 10      -        -        60       37       -        -        -        - 
 11      -        -        34       63       -        -        -        - 
 12      -        -        9        88       -        -        -        - 
 13      -        -        6        85       6        -        -        - 
 14      -        -        3        75       19       -        -        - 
 15      -        -        -        71       23       -        -        - 
 16      -        -        -        41       53       -        -        - 
 17      -        -        -        34       60       -        -        - 
 18      -        -        -        18       76       -        -        - 
 19      -        -        -        6        85       3        -        - 
 20      -        -        -        6        76       12       -        - 
 21      -        -        -        6        72       16       -        - 
 22      -        -        -        6        35       50       -        - 
 23      -        -        -        3        28       57       -        - 
 24      -        -        -        -        19       66       -        - 
 25      -        -        -        -        4        81       -        - 
 26      -        -        -        -        -        82       -        3  
 27      -        -        -        -        -        69       3        13  
 28      -        -        -        -        -        56       9        20  
 29      -        -        -        -        -        38       16       31  
 30      -        -        -        -        -        24       27       34  
 31      -        -        -        -        -        17       31       37  
 32      -        -        -        -        -        4        41       40  
 33      -        -        -        -        -        4        41       40  
 34      -        -        -        -        -        4        41       40  
 35      -        -        -        -        -        4        41       40  
 36      -        -        -        -        -        -        45       40  
 37      -        -        -        -        -        -        45       40  
 38      -        -        -        -        -        -        45       40  
 39      -        -        -        -        -        -        45       40  
 40      -        -        -        -        -        -        45       40  
 41      -        -        -        -        -        -        45       31  
 42      -        -        -        -        -        -        45       31  
 43      -        -        -        -        -        -        45       22  
 44      -        -        -        -        -        -        45       8  
 45      -        -        -        -        -        -        45       4  
 46      -        -        -        -        -        -        41       4  
 47      -        -        -        -        -        -        35       - 
 48      -        -        -        -        -        -        31       - 
 49      -        -        -        -        -        -        25       - 
 50      -        -        -        -        -        -        21       - 
 51      -        -        -        -        -        -        13       - 
 52      -        -        -        -        -        -        13       - 
 53      -        -        -        -        -        -        12       - 
 54      -        -        -        -        -        -        4        - 
 55      -        -        -        -        -        -        2        - 
 56      -        -        -        -        -        -        2        - 
 57      -        -        -        -        -        -        2        - 
 58      -        -        -        -        -        -        2        - 
-----------------------------------------------------------------------------
All individuals are dead on 59 days.
Sum[n(x,j)]= 4292. This is the mean longevity of all individuals.
(Sum[n(x,j)]/100= 42.92. It is the mean longevity.

                                                                     Page 16 


Table 6. Age-stage-specific survival - Actual number (Matrix N) with sum
=============================================================================
Age     Egg      L1       L2       L3       L4       Pupa     Female   Male      Sum
(x)     j=1      j=2      j=3      j=4      j=5      j=6      j=7      j=8 
-----------------------------------------------------------------------------
 0       100      -        -        -        -        -        -        -        100 
 1       100      -        -        -        -        -        -        -        100 
 2       100      -        -        -        -        -        -        -        100 
 3       83       17       -        -        -        -        -        -        100 
 4       47       53       -        -        -        -        -        -        100 
 5       10       84       6        -        -        -        -        -        100 
 6       3        60       37       -        -        -        -        -        100 
 7       3        37       60       -        -        -        -        -        100 
 8       3        10       81       6        -        -        -        -        100 
 9       -        -        77       20       -        -        -        -        97 
 10      -        -        60       37       -        -        -        -        97 
 11      -        -        34       63       -        -        -        -        97 
 12      -        -        9        88       -        -        -        -        97 
 13      -        -        6        85       6        -        -        -        97 
 14      -        -        3        75       19       -        -        -        97 
 15      -        -        -        71       23       -        -        -        94 
 16      -        -        -        41       53       -        -        -        94 
 17      -        -        -        34       60       -        -        -        94 
 18      -        -        -        18       76       -        -        -        94 
 19      -        -        -        6        85       3        -        -        94 
 20      -        -        -        6        76       12       -        -        94 
 21      -        -        -        6        72       16       -        -        94 
 22      -        -        -        6        35       50       -        -        91 
 23      -        -        -        3        28       57       -        -        88 
 24      -        -        -        -        19       66       -        -        85 
 25      -        -        -        -        4        81       -        -        85 
 26      -        -        -        -        -        82       -        3        85 
 27      -        -        -        -        -        69       3        13       85 
 28      -        -        -        -        -        56       9        20       85 
 29      -        -        -        -        -        38       16       31       85 
 30      -        -        -        -        -        24       27       34       85 
 31      -        -        -        -        -        17       31       37       85 
 32      -        -        -        -        -        4        41       40       85 
 33      -        -        -        -        -        4        41       40       85 
 34      -        -        -        -        -        4        41       40       85 
 35      -        -        -        -        -        4        41       40       85 
 36      -        -        -        -        -        -        45       40       85 
 37      -        -        -        -        -        -        45       40       85 
 38      -        -        -        -        -        -        45       40       85 
 39      -        -        -        -        -        -        45       40       85 
 40      -        -        -        -        -        -        45       40       85 
 41      -        -        -        -        -        -        45       31       76 
 42      -        -        -        -        -        -        45       31       76 
 43      -        -        -        -        -        -        45       22       67 
 44      -        -        -        -        -        -        45       8        53 
 45      -        -        -        -        -        -        45       4        49 
 46      -        -        -        -        -        -        41       4        45 
 47      -        -        -        -        -        -        35       -        35 
 48      -        -        -        -        -        -        31       -        31 
 49      -        -        -        -        -        -        25       -        25 
 50      -        -        -        -        -        -        21       -        21 
 51      -        -        -        -        -        -        13       -        13 
 52      -        -        -        -        -        -        13       -        13 
 53      -        -        -        -        -        -        12       -        12 
 54      -        -        -        -        -        -        4        -        4 
 55      -        -        -        -        -        -        2        -        2 
 56      -        -        -        -        -        -        2        -        2 
 57      -        -        -        -        -        -        2        -        2 
 58      -        -        -        -        -        -        2        -        2 
-----------------------------------------------------------------------------
All individuals are dead on 59 days.
Sum[n(x,j)]= 4292. This is the mean longevity of all individuals.
(Sum[n(x,j)]/100= 42.92. It is the mean longevity.

                                                                     Page 17 

Table 7. Age-stage-specific growth probability g(x,j) (Matrix G)
=============================================================================
 Age    Egg      L1       L2       L3       L4       Pupa     Female   Male
 (x)    j=1      j=2      j=3      j=4      j=5      j=6      j=7      j=8 
-----------------------------------------------------------------------------
 0       1         -        -        -        -        -        -        - 
 1       1         -        -        -        -        -        -        - 
 2       0.83      -        -        -        -        -        -        - 
 3       0.5663   1         -        -        -        -        -        - 
 4       0.2128   0.8868    -        -        -        -        -        - 
 5       0.3      0.631    1         -        -        -        -        - 
 6       1        0.6167   1         -        -        -        -        - 
 7       1        0.2703   0.9       -        -        -        -        - 
 8       0        0        0.8272   1         -        -        -        - 
 9        -        -       0.7792   1         -        -        -        - 
 10       -        -       0.5667   1         -        -        -        - 
 11       -        -       0.2647   1         -        -        -        - 
 12       -        -       0.6667   0.9318    -        -        -        - 
 13       -        -       0.5      0.8471   1         -        -        - 
 14       -        -       0        0.9467   1         -        -        - 
 15       -        -        -       0.5775   1         -        -        - 
 16       -        -        -       0.8293   1         -        -        - 
 17       -        -        -       0.5294   1         -        -        - 
 18       -        -        -       0.3333   0.9605    -        -        - 
 19       -        -        -       1        0.8941   1         -        - 
 20       -        -        -       1        0.9474   1         -        - 
 21       -        -        -       1        0.4861   1         -        - 
 22       -        -        -       0.5      0.8      1         -        - 
 23       -        -        -       0        0.6786   1         -        - 
 24       -        -        -        -       0.2105   1         -        - 
 25       -        -        -        -       0        0.963     -        - 
 26       -        -        -        -        -       0.8415    -       1  
 27       -        -        -        -        -       0.8116   1        1  
 28       -        -        -        -        -       0.6786   1        1  
 29       -        -        -        -        -       0.6316   1        1  
 30       -        -        -        -        -       0.7083   1        1  
 31       -        -        -        -        -       0.2353   1        1  
 32       -        -        -        -        -       1        1        1  
 33       -        -        -        -        -       1        1        1  
 34       -        -        -        -        -       1        1        1  
 35       -        -        -        -        -       0        1        1  
 36       -        -        -        -        -        -       1        1  
 37       -        -        -        -        -        -       1        1  
 38       -        -        -        -        -        -       1        1  
 39       -        -        -        -        -        -       1        1  
 40       -        -        -        -        -        -       1        0.775  
 41       -        -        -        -        -        -       1        1  
 42       -        -        -        -        -        -       1        0.7097  
 43       -        -        -        -        -        -       1        0.3636  
 44       -        -        -        -        -        -       1        0.5  
 45       -        -        -        -        -        -       0.9111   1  
 46       -        -        -        -        -        -       0.8537   0  
 47       -        -        -        -        -        -       0.8857    - 
 48       -        -        -        -        -        -       0.8065    - 
 49       -        -        -        -        -        -       0.84      - 
 50       -        -        -        -        -        -       0.619     - 
 51       -        -        -        -        -        -       1         - 
 52       -        -        -        -        -        -       0.9231    - 
 53       -        -        -        -        -        -       0.3333    - 
 54       -        -        -        -        -        -       0.5       - 
 55       -        -        -        -        -        -       1         - 
 56       -        -        -        -        -        -       1         - 
 57       -        -        -        -        -        -       1         - 
 58       -        -        -        -        -        -       0         - 
-----------------------------------------------------------------------------
g(x,j) is the transition probability that individuals
of (x,j) will be in (x+1,j) after 1 time unit.
(Sum[n(x,j)]/100= 42.92. It is the mean longevity.

                                                                     Page 18 


Table 8. Age-stage-specific growth number (Matrix Ng)
=============================================================================
Age     Egg      L1       L2       L3       L4       Pupa     Female   Male
(x)     j=1      j=2      j=3      j=4      j=5      j=6      j=7      j=8 
-----------------------------------------------------------------------------
 0       100      -        -        -        -        -        -        - 
 1       100      -        -        -        -        -        -        - 
 2       83       -        -        -        -        -        -        - 
 3       47       17       -        -        -        -        -        - 
 4       10       47       -        -        -        -        -        - 
 5       3        53       6        -        -        -        -        - 
 6       3        37       37       -        -        -        -        - 
 7       3        10       54       -        -        -        -        - 
 8       0        0        67       6        -        -        -        - 
 9       -        -        60       20       -        -        -        - 
 10      -        -        34       37       -        -        -        - 
 11      -        -        9        63       -        -        -        - 
 12      -        -        6        82       -        -        -        - 
 13      -        -        3        72       6        -        -        - 
 14      -        -        0        71       19       -        -        - 
 15      -        -        -        41       23       -        -        - 
 16      -        -        -        34       53       -        -        - 
 17      -        -        -        18       60       -        -        - 
 18      -        -        -        6        73       -        -        - 
 19      -        -        -        6        76       3        -        - 
 20      -        -        -        6        72       12       -        - 
 21      -        -        -        6        35       16       -        - 
 22      -        -        -        3        28       50       -        - 
 23      -        -        -        0        19       57       -        - 
 24      -        -        -        -        4        66       -        - 
 25      -        -        -        -        0        78       -        - 
 26      -        -        -        -        -        69       -        3  
 27      -        -        -        -        -        56       3        13  
 28      -        -        -        -        -        38       9        20  
 29      -        -        -        -        -        24       16       31  
 30      -        -        -        -        -        17       27       34  
 31      -        -        -        -        -        4        31       37  
 32      -        -        -        -        -        4        41       40  
 33      -        -        -        -        -        4        41       40  
 34      -        -        -        -        -        4        41       40  
 35      -        -        -        -        -        0        41       40  
 36      -        -        -        -        -        -        45       40  
 37      -        -        -        -        -        -        45       40  
 38      -        -        -        -        -        -        45       40  
 39      -        -        -        -        -        -        45       40  
 40      -        -        -        -        -        -        45       31  
 41      -        -        -        -        -        -        45       31  
 42      -        -        -        -        -        -        45       22  
 43      -        -        -        -        -        -        45       8  
 44      -        -        -        -        -        -        45       4  
 45      -        -        -        -        -        -        41       4  
 46      -        -        -        -        -        -        35       0  
 47      -        -        -        -        -        -        31       - 
 48      -        -        -        -        -        -        25       - 
 49      -        -        -        -        -        -        21       - 
 50      -        -        -        -        -        -        13       - 
 51      -        -        -        -        -        -        13       - 
 52      -        -        -        -        -        -        12       - 
 53      -        -        -        -        -        -        4        - 
 54      -        -        -        -        -        -        2        - 
 55      -        -        -        -        -        -        2        - 
 56      -        -        -        -        -        -        2        - 
 57      -        -        -        -        -        -        2        - 
 58      -        -        -        -        -        -        0        - 
-----------------------------------------------------------------------------
ng(x,j) is the number of individuals of age x and
stage j will remain in stage j after 1 time unit.
(Sum[n(x,j)]/100= 42.92. It is the mean longevity.

                                                                     Page 19 

Table 9. Age-stage-specific development probability d(x,j) (Matrix D) 
=============================================================================
 Age    Egg->L1  L1->L2   L2->L3   L3->L4   L4->Pup  Pup->Fem Pup->Mal  -
 (x) 
-----------------------------------------------------------------------------
 0       0        -        -        -        -        -        -        -  
 1       0        -        -        -        -        -        -        -  
 2       0.17     -        -        -        -        -        -        -  
 3       0.4337   0        -        -        -        -        -        -  
 4       0.7872   0.1132   -        -        -        -        -        -  
 5       0.7      0.369    0        -        -        -        -        -  
 6       0        0.3833   0        -        -        -        -        -  
 7       0        0.7297   0.1      -        -        -        -        -  
 8       0        1        0.1728   0        -        -        -        -  
 9       -        -        0.2208   0        -        -        -        -  
 10      -        -        0.4333   0        -        -        -        -  
 11      -        -        0.7353   0        -        -        -        -  
 12      -        -        0.3333   0.0682   -        -        -        -  
 13      -        -        0.5      0.1529   0        -        -        -  
 14      -        -        0        0.0533   0        -        -        -  
 15      -        -        -        0.4225   0        -        -        -  
 16      -        -        -        0.1707   0        -        -        -  
 17      -        -        -        0.4706   0        -        -        -  
 18      -        -        -        0.6667   0.0395   -        -        -  
 19      -        -        -        0        0.1059   0        0        -  
 20      -        -        -        0        0.0526   0        0        -  
 21      -        -        -        0        0.4722   0        0        -  
 22      -        -        -        0        0.2      0        0        -  
 23      -        -        -        0        0.3214   0        0        -  
 24      -        -        -        -        0.7895   0        0        -  
 25      -        -        -        -        1        0        0.037    -  
 26      -        -        -        -        -        0.0366   0.122    -  
 27      -        -        -        -        -        0.087    0.1014   -  
 28      -        -        -        -        -        0.125    0.1964   -  
 29      -        -        -        -        -        0.2895   0.0789   -  
 30      -        -        -        -        -        0.1667   0.125    -  
 31      -        -        -        -        -        0.5882   0.1765   -  
 32      -        -        -        -        -        0        0        -  
 33      -        -        -        -        -        0        0        -  
 34      -        -        -        -        -        0        0        -  
 35      -        -        -        -        -        1        0        -  
 36      -        -        -        -        -        -        -        -  
 37      -        -        -        -        -        -        -        -  
 38      -        -        -        -        -        -        -        -  
 39      -        -        -        -        -        -        -        -  
 40      -        -        -        -        -        -        -        -  
 41      -        -        -        -        -        -        -        -  
 42      -        -        -        -        -        -        -        -  
 43      -        -        -        -        -        -        -        -  
 44      -        -        -        -        -        -        -        -  
 45      -        -        -        -        -        -        -        -  
 46      -        -        -        -        -        -        -        -  
 47      -        -        -        -        -        -        -        -  
 48      -        -        -        -        -        -        -        -  
 49      -        -        -        -        -        -        -        -  
 50      -        -        -        -        -        -        -        -  
 51      -        -        -        -        -        -        -        -  
 52      -        -        -        -        -        -        -        -  
 53      -        -        -        -        -        -        -        -  
 54      -        -        -        -        -        -        -        -  
 55      -        -        -        -        -        -        -        -  
 56      -        -        -        -        -        -        -        -  
 57      -        -        -        -        -        -        -        -  
 58      -        -        -        -        -        -        -        -  
-----------------------------------------------------------------------------
The d(x,j) is the transition probability that individuals
of (x,j) will be in (x+1,j+1) after 1 time unit.
Pup->Fem and Pup->Mal is the probability from pupa to female and male, respectively.

                                                                     Page 20 

Table 10. Age-stage-specific development number nd(x,j) (Matrix Nd) 
=============================================================================
 Age    Egg->L1  L1->L2   L2->L3   L3->L4   L4->Pup  Pup->Fem Pup->Mal  -
 (x) 
-----------------------------------------------------------------------------
 0       0        -        -        -        -        -        -        -  
 1       0        -        -        -        -        -        -        -  
 2       17       -        -        -        -        -        -        -  
 3       36       0        -        -        -        -        -        -  
 4       37       6        -        -        -        -        -        -  
 5       7        31       0        -        -        -        -        -  
 6       0        23       0        -        -        -        -        -  
 7       0        27       6        -        -        -        -        -  
 8       0        10       14       0        -        -        -        -  
 9       -        -        17       0        -        -        -        -  
 10      -        -        26       0        -        -        -        -  
 11      -        -        25       0        -        -        -        -  
 12      -        -        3        6        -        -        -        -  
 13      -        -        3        13       0        -        -        -  
 14      -        -        0        4        0        -        -        -  
 15      -        -        -        30       0        -        -        -  
 16      -        -        -        7        0        -        -        -  
 17      -        -        -        16       0        -        -        -  
 18      -        -        -        12       3        -        -        -  
 19      -        -        -        0        9        0        0        -  
 20      -        -        -        0        4        0        0        -  
 21      -        -        -        0        34       0        0        -  
 22      -        -        -        0        7        0        0        -  
 23      -        -        -        0        9        0        0        -  
 24      -        -        -        -        15       0        0        -  
 25      -        -        -        -        4        0        3        -  
 26      -        -        -        -        -        3        10       -  
 27      -        -        -        -        -        6        7        -  
 28      -        -        -        -        -        7        11       -  
 29      -        -        -        -        -        11       3        -  
 30      -        -        -        -        -        4        3        -  
 31      -        -        -        -        -        10       3        -  
 32      -        -        -        -        -        0        0        -  
 33      -        -        -        -        -        0        0        -  
 34      -        -        -        -        -        0        0        -  
 35      -        -        -        -        -        4        0        -  
 36      -        -        -        -        -        -        -        -  
 37      -        -        -        -        -        -        -        -  
 38      -        -        -        -        -        -        -        -  
 39      -        -        -        -        -        -        -        -  
 40      -        -        -        -        -        -        -        -  
 41      -        -        -        -        -        -        -        -  
 42      -        -        -        -        -        -        -        -  
 43      -        -        -        -        -        -        -        -  
 44      -        -        -        -        -        -        -        -  
 45      -        -        -        -        -        -        -        -  
 46      -        -        -        -        -        -        -        -  
 47      -        -        -        -        -        -        -        -  
 48      -        -        -        -        -        -        -        -  
 49      -        -        -        -        -        -        -        -  
 50      -        -        -        -        -        -        -        -  
 51      -        -        -        -        -        -        -        -  
 52      -        -        -        -        -        -        -        -  
 53      -        -        -        -        -        -        -        -  
 54      -        -        -        -        -        -        -        -  
 55      -        -        -        -        -        -        -        -  
 56      -        -        -        -        -        -        -        -  
 57      -        -        -        -        -        -        -        -  
 58      -        -        -        -        -        -        -        -  
-----------------------------------------------------------------------------
The nd(x,j) is the number of individuals of (x,j)
will develop to next stage after 1 time unit.
Pup->Fem and Pup->Mal is the number from pupa to female and male, respectively.

                                                                     Page 21 


Table 11. Age-stage-specific death number (Matrix N-dead)
=============================================================================
Age     Egg      L1       L2       L3       L4       Pupa     Female   Male
(x)     j=1      j=2      j=3      j=4      j=5      j=6      j=7      j=8 
-----------------------------------------------------------------------------
 0       0        -        -        -        -        -        -        - 
 1       0        -        -        -        -        -        -        - 
 2       0        -        -        -        -        -        -        - 
 3       0        0        -        -        -        -        -        - 
 4       0        0        -        -        -        -        -        - 
 5       0        0        0        -        -        -        -        - 
 6       0        0        0        -        -        -        -        - 
 7       0        0        0        -        -        -        -        - 
 8       3        0        0        0        -        -        -        - 
 9       -        -        0        0        -        -        -        - 
 10      -        -        0        0        -        -        -        - 
 11      -        -        0        0        -        -        -        - 
 12      -        -        0        0        -        -        -        - 
 13      -        -        0        0        0        -        -        - 
 14      -        -        3        0        0        -        -        - 
 15      -        -        -        0        0        -        -        - 
 16      -        -        -        0        0        -        -        - 
 17      -        -        -        0        0        -        -        - 
 18      -        -        -        0        0        -        -        - 
 19      -        -        -        0        0        0        -        - 
 20      -        -        -        0        0        0        -        - 
 21      -        -        -        0        3        0        -        - 
 22      -        -        -        3        0        0        -        - 
 23      -        -        -        3        0        0        -        - 
 24      -        -        -        -        0        0        -        - 
 25      -        -        -        -        0        0        -        - 
 26      -        -        -        -        -        0        -        0  
 27      -        -        -        -        -        0        0        0  
 28      -        -        -        -        -        0        0        0  
 29      -        -        -        -        -        0        0        0  
 30      -        -        -        -        -        0        0        0  
 31      -        -        -        -        -        0        0        0  
 32      -        -        -        -        -        0        0        0  
 33      -        -        -        -        -        0        0        0  
 34      -        -        -        -        -        0        0        0  
 35      -        -        -        -        -        0        0        0  
 36      -        -        -        -        -        -        0        0  
 37      -        -        -        -        -        -        0        0  
 38      -        -        -        -        -        -        0        0  
 39      -        -        -        -        -        -        0        0  
 40      -        -        -        -        -        -        0        9  
 41      -        -        -        -        -        -        0        0  
 42      -        -        -        -        -        -        0        9  
 43      -        -        -        -        -        -        0        14  
 44      -        -        -        -        -        -        0        4  
 45      -        -        -        -        -        -        4        0  
 46      -        -        -        -        -        -        6        4  
 47      -        -        -        -        -        -        4        - 
 48      -        -        -        -        -        -        6        - 
 49      -        -        -        -        -        -        4        - 
 50      -        -        -        -        -        -        8        - 
 51      -        -        -        -        -        -        0        - 
 52      -        -        -        -        -        -        1        - 
 53      -        -        -        -        -        -        8        - 
 54      -        -        -        -        -        -        2        - 
 55      -        -        -        -        -        -        0        - 
 56      -        -        -        -        -        -        0        - 
 57      -        -        -        -        -        -        0        - 
 58      -        -        -        -        -        -        2        - 
-----------------------------------------------------------------------------
All individuals are dead on 59 days.
Total death = 100. This must equal to the total individuals 100.
If one decimal is shown, it is due to rounding-off problem.

                                                                     Page 22 

Table 12. Age-stage-specific fecundity f(x,j) (Matrix F)
=============================================================================
 Age    Egg      L1       L2       L3       L4       Pupa     Female   Male
 (x)    j=1      j=2      j=3      j=4      j=5      j=6      j=7      j=8 
-----------------------------------------------------------------------------
 0       0         -        -        -        -        -        -        - 
 1       0         -        -        -        -        -        -        - 
 2       0         -        -        -        -        -        -        - 
 3       0        0         -        -        -        -        -        - 
 4       0        0         -        -        -        -        -        - 
 5       0        0        0         -        -        -        -        - 
 6       0        0        0         -        -        -        -        - 
 7       0        0        0         -        -        -        -        - 
 8       0        0        0        0         -        -        -        - 
 9        -        -       0        0         -        -        -        - 
 10       -        -       0        0         -        -        -        - 
 11       -        -       0        0         -        -        -        - 
 12       -        -       0        0         -        -        -        - 
 13       -        -       0        0        0         -        -        - 
 14       -        -       0        0        0         -        -        - 
 15       -        -        -       0        0         -        -        - 
 16       -        -        -       0        0         -        -        - 
 17       -        -        -       0        0         -        -        - 
 18       -        -        -       0        0         -        -        - 
 19       -        -        -       0        0        0         -        - 
 20       -        -        -       0        0        0         -        - 
 21       -        -        -       0        0        0         -        - 
 22       -        -        -       0        0        0         -        - 
 23       -        -        -       0        0        0         -        - 
 24       -        -        -        -       0        0         -        - 
 25       -        -        -        -       0        0         -        - 
 26       -        -        -        -        -       0         -       0  
 27       -        -        -        -        -       0        0        0  
 28       -        -        -        -        -       0        0        0  
 29       -        -        -        -        -       0        0        0  
 30       -        -        -        -        -       0        1        0  
 31       -        -        -        -        -       0        1.1613   0  
 32       -        -        -        -        -       0        2.3415   0  
 33       -        -        -        -        -       0        4.1829   0  
 34       -        -        -        -        -       0        5.2927   0  
 35       -        -        -        -        -       0        6.9756   0  
 36       -        -        -        -        -        -       7.3889   0  
 37       -        -        -        -        -        -       7.7889   0  
 38       -        -        -        -        -        -       6.5778   0  
 39       -        -        -        -        -        -       4.9333   0  
 40       -        -        -        -        -        -       4.1444   0  
 41       -        -        -        -        -        -       3.3556   0  
 42       -        -        -        -        -        -       3.2444   0  
 43       -        -        -        -        -        -       2.1778   0  
 44       -        -        -        -        -        -       1.3      0  
 45       -        -        -        -        -        -       0.6222   0  
 46       -        -        -        -        -        -       0.3415   0  
 47       -        -        -        -        -        -       0         - 
 48       -        -        -        -        -        -       0         - 
 49       -        -        -        -        -        -       0         - 
 50       -        -        -        -        -        -       0         - 
 51       -        -        -        -        -        -       0         - 
 52       -        -        -        -        -        -       0         - 
 53       -        -        -        -        -        -       0         - 
 54       -        -        -        -        -        -       0         - 
 55       -        -        -        -        -        -       0         - 
 56       -        -        -        -        -        -       0         - 
 57       -        -        -        -        -        -       0         - 
 58       -        -        -        -        -        -       0         - 
-----------------------------------------------------------------------------
The f(x,j) is the mean fecundity of individuals of age x and stage j.
 
If one decimal is shown, it is due to rounding-off problem.

                                                                     Page 23 


Table 13. Age-stage-specific total fecundity (Matrix Ft(x,j))
=============================================================================
Age     Egg      L1       L2       L3       L4       Pupa     Female   Male
(x)     j=1      j=2      j=3      j=4      j=5      j=6      j=7      j=8 
-----------------------------------------------------------------------------
 0       0        -        -        -        -        -        -        - 
 1       0        -        -        -        -        -        -        - 
 2       0        -        -        -        -        -        -        - 
 3       0        0        -        -        -        -        -        - 
 4       0        0        -        -        -        -        -        - 
 5       0        0        0        -        -        -        -        - 
 6       0        0        0        -        -        -        -        - 
 7       0        0        0        -        -        -        -        - 
 8       0        0        0        0        -        -        -        - 
 9       -        -        0        0        -        -        -        - 
 10      -        -        0        0        -        -        -        - 
 11      -        -        0        0        -        -        -        - 
 12      -        -        0        0        -        -        -        - 
 13      -        -        0        0        0        -        -        - 
 14      -        -        0        0        0        -        -        - 
 15      -        -        -        0        0        -        -        - 
 16      -        -        -        0        0        -        -        - 
 17      -        -        -        0        0        -        -        - 
 18      -        -        -        0        0        -        -        - 
 19      -        -        -        0        0        0        -        - 
 20      -        -        -        0        0        0        -        - 
 21      -        -        -        0        0        0        -        - 
 22      -        -        -        0        0        0        -        - 
 23      -        -        -        0        0        0        -        - 
 24      -        -        -        -        0        0        -        - 
 25      -        -        -        -        0        0        -        - 
 26      -        -        -        -        -        0        -        0  
 27      -        -        -        -        -        0        0        0  
 28      -        -        -        -        -        0        0        0  
 29      -        -        -        -        -        0        0        0  
 30      -        -        -        -        -        0        27       0  
 31      -        -        -        -        -        0        36       0  
 32      -        -        -        -        -        0        96       0  
 33      -        -        -        -        -        0        171.5    0  
 34      -        -        -        -        -        0        217      0  
 35      -        -        -        -        -        0        286      0  
 36      -        -        -        -        -        -        332.5    0  
 37      -        -        -        -        -        -        350.5    0  
 38      -        -        -        -        -        -        296      0  
 39      -        -        -        -        -        -        222      0  
 40      -        -        -        -        -        -        186.5    0  
 41      -        -        -        -        -        -        151      0  
 42      -        -        -        -        -        -        146      0  
 43      -        -        -        -        -        -        98       0  
 44      -        -        -        -        -        -        58.5     0  
 45      -        -        -        -        -        -        28       0  
 46      -        -        -        -        -        -        14       0  
 47      -        -        -        -        -        -        0        - 
 48      -        -        -        -        -        -        0        - 
 49      -        -        -        -        -        -        0        - 
 50      -        -        -        -        -        -        0        - 
 51      -        -        -        -        -        -        0        - 
 52      -        -        -        -        -        -        0        - 
 53      -        -        -        -        -        -        0        - 
 54      -        -        -        -        -        -        0        - 
 55      -        -        -        -        -        -        0        - 
 56      -        -        -        -        -        -        0        - 
 57      -        -        -        -        -        -        0        - 
 58      -        -        -        -        -        -        0        - 
-----------------------------------------------------------------------------
Sum      0        0        0        0        0        0        2716.5   0  
-----------------------------------------------------------------------------
The Ft(x,j) is the total fecundity of all individuals of age x and stage j.
It is the total eggs reproduced by the cohort at age x.
Ftotal =2716.5 (Total eggs laid by the whole population).

                                                                     Page 24 


Table 14. Age-stage-specific cumulative total fecundity (Matrix Ft,cumu(x,j))
=============================================================================
Age     Egg      L1       L2       L3       L4       Pupa     Female   Male
(x)     j=1      j=2      j=3      j=4      j=5      j=6      j=7      j=8 
-----------------------------------------------------------------------------
 0       0        -        -        -        -        -        -        - 
 1       0        -        -        -        -        -        -        - 
 2       0        -        -        -        -        -        -        - 
 3       0        0        -        -        -        -        -        - 
 4       0        0        -        -        -        -        -        - 
 5       0        0        0        -        -        -        -        - 
 6       0        0        0        -        -        -        -        - 
 7       0        0        0        -        -        -        -        - 
 8       0        0        0        0        -        -        -        - 
 9       -        -        0        0        -        -        -        - 
 10      -        -        0        0        -        -        -        - 
 11      -        -        0        0        -        -        -        - 
 12      -        -        0        0        -        -        -        - 
 13      -        -        0        0        0        -        -        - 
 14      -        -        0        0        0        -        -        - 
 15      -        -        -        0        0        -        -        - 
 16      -        -        -        0        0        -        -        - 
 17      -        -        -        0        0        -        -        - 
 18      -        -        -        0        0        -        -        - 
 19      -        -        -        0        0        0        -        - 
 20      -        -        -        0        0        0        -        - 
 21      -        -        -        0        0        0        -        - 
 22      -        -        -        0        0        0        -        - 
 23      -        -        -        0        0        0        -        - 
 24      -        -        -        -        0        0        -        - 
 25      -        -        -        -        0        0        -        - 
 26      -        -        -        -        -        0        -        0  
 27      -        -        -        -        -        0        0        0  
 28      -        -        -        -        -        0        0        0  
 29      -        -        -        -        -        0        0        0  
 30      -        -        -        -        -        0        27       0  
 31      -        -        -        -        -        0        63       0  
 32      -        -        -        -        -        0        159      0  
 33      -        -        -        -        -        0        330.5    0  
 34      -        -        -        -        -        0        547.5    0  
 35      -        -        -        -        -        0        833.5    0  
 36      -        -        -        -        -        -        1166     0  
 37      -        -        -        -        -        -        1516.5   0  
 38      -        -        -        -        -        -        1812.5   0  
 39      -        -        -        -        -        -        2034.5   0  
 40      -        -        -        -        -        -        2221     0  
 41      -        -        -        -        -        -        2372     0  
 42      -        -        -        -        -        -        2518     0  
 43      -        -        -        -        -        -        2616     0  
 44      -        -        -        -        -        -        2674.5   0  
 45      -        -        -        -        -        -        2702.5   0  
 46      -        -        -        -        -        -        2716.5   0  
 47      -        -        -        -        -        -        2716.5   - 
 48      -        -        -        -        -        -        2716.5   - 
 49      -        -        -        -        -        -        2716.5   - 
 50      -        -        -        -        -        -        2716.5   - 
 51      -        -        -        -        -        -        2716.5   - 
 52      -        -        -        -        -        -        2716.5   - 
 53      -        -        -        -        -        -        2716.5   - 
 54      -        -        -        -        -        -        2716.5   - 
 55      -        -        -        -        -        -        2716.5   - 
 56      -        -        -        -        -        -        2716.5   - 
 57      -        -        -        -        -        -        2716.5   - 
 58      -        -        -        -        -        -        2716.5   - 
-----------------------------------------------------------------------------
Sum      0        0        0        0        0        0        2716.5   0  
-----------------------------------------------------------------------------
The Ft,cumu(x,j) is the cumulative total fecundity of all females to age x.
It is the cumulative total eggs reproduced by the cohort to age x.
Ftotal =2716.5 (Total eggs laid by the whole population).


                                                                     Page 25 
Table 15. Age-specific cumulative total fecundity.
==========================================
 Age (x)    Cumu. Ftotal      Cumu. %
------------------------------------------
 0              0                  0 
 1              0                  0 
 2              0                  0 
 3              0                  0 
 4              0                  0 
 5              0                  0 
 6              0                  0 
 7              0                  0 
 8              0                  0 
 9              0                  0 
 10             0                  0 
 11             0                  0 
 12             0                  0 
 13             0                  0 
 14             0                  0 
 15             0                  0 
 16             0                  0 
 17             0                  0 
 18             0                  0 
 19             0                  0 
 20             0                  0 
 21             0                  0 
 22             0                  0 
 23             0                  0 
 24             0                  0 
 25             0                  0 
 26             0                  0 
 27             0                  0 
 28             0                  0 
 29             0                  0 
 30             27                 0.99 
 31             63                 2.32 
 32             159                5.85 
 33             330.5              12.17 
 34             547.5              20.15 
 35             833.5              30.68 
 36             1166               42.92 
 37             1516.5             55.83 
 38             1812.5             66.72 
 39             2034.5             74.89 
 40             2221               81.76 
 41             2372               87.32 
 42             2518               92.69 
 43             2616               96.3 
 44             2674.5             98.45 
 45             2702.5             99.48 
 46             2716.5             100 
 47             2716.5             100 
 48             2716.5             100 
 49             2716.5             100 
 50             2716.5             100 
 51             2716.5             100 
 52             2716.5             100 
 53             2716.5             100 
 54             2716.5             100 
 55             2716.5             100 
 56             2716.5             100 
 57             2716.5             100 
 58             2716.5             100 
------------------------------------------


                                                                     Page 26 

Table 16. Age-stage-specific survival rate (1-mortality) (Matrix U)
=============================================================================
 Age    Egg      L1       L2       L3       L4       Pupa     Female   Male
 (x)    j=1      j=2      j=3      j=4      j=5      j=6      j=7      j=8 
-----------------------------------------------------------------------------
 0       1         -        -        -        -        -        -        - 
 1       1         -        -        -        -        -        -        - 
 2       1         -        -        -        -        -        -        - 
 3       1        1         -        -        -        -        -        - 
 4       1        1         -        -        -        -        -        - 
 5       1        1        1         -        -        -        -        - 
 6       1        1        1         -        -        -        -        - 
 7       1        1        1         -        -        -        -        - 
 8       0        1        1        1         -        -        -        - 
 9        -        -       1        1         -        -        -        - 
 10       -        -       1        1         -        -        -        - 
 11       -        -       1        1         -        -        -        - 
 12       -        -       1        1         -        -        -        - 
 13       -        -       1        1        1         -        -        - 
 14       -        -       0        1        1         -        -        - 
 15       -        -        -       1        1         -        -        - 
 16       -        -        -       1        1         -        -        - 
 17       -        -        -       1        1         -        -        - 
 18       -        -        -       1        1         -        -        - 
 19       -        -        -       1        1        1         -        - 
 20       -        -        -       1        1        1         -        - 
 21       -        -        -       1        0.9583   1         -        - 
 22       -        -        -       0.5      1        1         -        - 
 23       -        -        -       0        1        1         -        - 
 24       -        -        -        -       1        1         -        - 
 25       -        -        -        -       1        1         -        - 
 26       -        -        -        -        -       1         -       1  
 27       -        -        -        -        -       1        1        1  
 28       -        -        -        -        -       1        1        1  
 29       -        -        -        -        -       1        1        1  
 30       -        -        -        -        -       1        1        1  
 31       -        -        -        -        -       1        1        1  
 32       -        -        -        -        -       1        1        1  
 33       -        -        -        -        -       1        1        1  
 34       -        -        -        -        -       1        1        1  
 35       -        -        -        -        -       1        1        1  
 36       -        -        -        -        -        -       1        1  
 37       -        -        -        -        -        -       1        1  
 38       -        -        -        -        -        -       1        1  
 39       -        -        -        -        -        -       1        1  
 40       -        -        -        -        -        -       1        0.775  
 41       -        -        -        -        -        -       1        1  
 42       -        -        -        -        -        -       1        0.7097  
 43       -        -        -        -        -        -       1        0.3636  
 44       -        -        -        -        -        -       1        0.5  
 45       -        -        -        -        -        -       0.9111   1  
 46       -        -        -        -        -        -       0.8537   0  
 47       -        -        -        -        -        -       0.8857    - 
 48       -        -        -        -        -        -       0.8065    - 
 49       -        -        -        -        -        -       0.84      - 
 50       -        -        -        -        -        -       0.619     - 
 51       -        -        -        -        -        -       1         - 
 52       -        -        -        -        -        -       0.9231    - 
 53       -        -        -        -        -        -       0.3333    - 
 54       -        -        -        -        -        -       0.5       - 
 55       -        -        -        -        -        -       1         - 
 56       -        -        -        -        -        -       1         - 
 57       -        -        -        -        -        -       1         - 
 58       -        -        -        -        -        -       0         - 
-----------------------------------------------------------------------------
u(x,j) is the probability that individuals of age x
and stage j will remain alive after 1 time unit.


                                                                     Page 27 


Table 17. Age-stage-specific survival number (Matrix Ns)
=============================================================================
Age     Egg      L1       L2       L3       L4       Pupa     Female   Male
(x)     j=1      j=2      j=3      j=4      j=5      j=6      j=7      j=8 
-----------------------------------------------------------------------------
 0       100      -        -        -        -        -        -        - 
 1       100      -        -        -        -        -        -        - 
 2       100      -        -        -        -        -        -        - 
 3       83       17       -        -        -        -        -        - 
 4       47       53       -        -        -        -        -        - 
 5       10       84       6        -        -        -        -        - 
 6       3        60       37       -        -        -        -        - 
 7       3        37       60       -        -        -        -        - 
 8       0        10       81       6        -        -        -        - 
 9       -        -        77       20       -        -        -        - 
 10      -        -        60       37       -        -        -        - 
 11      -        -        34       63       -        -        -        - 
 12      -        -        9        88       -        -        -        - 
 13      -        -        6        85       6        -        -        - 
 14      -        -        0        75       19       -        -        - 
 15      -        -        -        71       23       -        -        - 
 16      -        -        -        41       53       -        -        - 
 17      -        -        -        34       60       -        -        - 
 18      -        -        -        18       76       -        -        - 
 19      -        -        -        6        85       3        -        - 
 20      -        -        -        6        76       12       -        - 
 21      -        -        -        6        69       16       -        - 
 22      -        -        -        3        35       50       -        - 
 23      -        -        -        0        28       57       -        - 
 24      -        -        -        -        19       66       -        - 
 25      -        -        -        -        4        81       -        - 
 26      -        -        -        -        -        82       -        3  
 27      -        -        -        -        -        69       3        13  
 28      -        -        -        -        -        56       9        20  
 29      -        -        -        -        -        38       16       31  
 30      -        -        -        -        -        24       27       34  
 31      -        -        -        -        -        17       31       37  
 32      -        -        -        -        -        4        41       40  
 33      -        -        -        -        -        4        41       40  
 34      -        -        -        -        -        4        41       40  
 35      -        -        -        -        -        4        41       40  
 36      -        -        -        -        -        -        45       40  
 37      -        -        -        -        -        -        45       40  
 38      -        -        -        -        -        -        45       40  
 39      -        -        -        -        -        -        45       40  
 40      -        -        -        -        -        -        45       31  
 41      -        -        -        -        -        -        45       31  
 42      -        -        -        -        -        -        45       22  
 43      -        -        -        -        -        -        45       8  
 44      -        -        -        -        -        -        45       4  
 45      -        -        -        -        -        -        41       4  
 46      -        -        -        -        -        -        35       0  
 47      -        -        -        -        -        -        31       - 
 48      -        -        -        -        -        -        25       - 
 49      -        -        -        -        -        -        21       - 
 50      -        -        -        -        -        -        13       - 
 51      -        -        -        -        -        -        13       - 
 52      -        -        -        -        -        -        12       - 
 53      -        -        -        -        -        -        4        - 
 54      -        -        -        -        -        -        2        - 
 55      -        -        -        -        -        -        2        - 
 56      -        -        -        -        -        -        2        - 
 57      -        -        -        -        -        -        2        - 
 58      -        -        -        -        -        -        0        - 
-----------------------------------------------------------------------------
ns(x,j) is the number of individuals of age x
and stage j will remain alive 1 time unit.


                                                                     Page 28 

Table 18. Survival rate to each age-stage interval (Matrix S)
=============================================================================
 Age    Egg      L1       L2       L3       L4       Pupa     Female   Male
 (x)    j=1      j=2      j=3      j=4      j=5      j=6      j=7      j=8 
-----------------------------------------------------------------------------
 0       1         -        -        -        -        -        -        - 
 1       1         -        -        -        -        -        -        - 
 2       1         -        -        -        -        -        -        - 
 3       0.83     0.17      -        -        -        -        -        - 
 4       0.47     0.53      -        -        -        -        -        - 
 5       0.1      0.84     0.06      -        -        -        -        - 
 6       0.03     0.6      0.37      -        -        -        -        - 
 7       0.03     0.37     0.6       -        -        -        -        - 
 8       0.03     0.1      0.81     0.06      -        -        -        - 
 9        -        -       0.77     0.2       -        -        -        - 
 10       -        -       0.6      0.37      -        -        -        - 
 11       -        -       0.34     0.63      -        -        -        - 
 12       -        -       0.09     0.88      -        -        -        - 
 13       -        -       0.06     0.85     0.06      -        -        - 
 14       -        -       0.03     0.75     0.19      -        -        - 
 15       -        -        -       0.71     0.23      -        -        - 
 16       -        -        -       0.41     0.53      -        -        - 
 17       -        -        -       0.34     0.6       -        -        - 
 18       -        -        -       0.18     0.76      -        -        - 
 19       -        -        -       0.06     0.85     0.03      -        - 
 20       -        -        -       0.06     0.76     0.12      -        - 
 21       -        -        -       0.06     0.72     0.16      -        - 
 22       -        -        -       0.06     0.35     0.5       -        - 
 23       -        -        -       0.03     0.28     0.57      -        - 
 24       -        -        -        -       0.19     0.66      -        - 
 25       -        -        -        -       0.04     0.81      -        - 
 26       -        -        -        -        -       0.82      -       0.03  
 27       -        -        -        -        -       0.69     0.03     0.13  
 28       -        -        -        -        -       0.56     0.09     0.2  
 29       -        -        -        -        -       0.38     0.16     0.31  
 30       -        -        -        -        -       0.24     0.27     0.34  
 31       -        -        -        -        -       0.17     0.31     0.37  
 32       -        -        -        -        -       0.04     0.41     0.4  
 33       -        -        -        -        -       0.04     0.41     0.4  
 34       -        -        -        -        -       0.04     0.41     0.4  
 35       -        -        -        -        -       0.04     0.41     0.4  
 36       -        -        -        -        -        -       0.45     0.4  
 37       -        -        -        -        -        -       0.45     0.4  
 38       -        -        -        -        -        -       0.45     0.4  
 39       -        -        -        -        -        -       0.45     0.4  
 40       -        -        -        -        -        -       0.45     0.4  
 41       -        -        -        -        -        -       0.45     0.31  
 42       -        -        -        -        -        -       0.45     0.31  
 43       -        -        -        -        -        -       0.45     0.22  
 44       -        -        -        -        -        -       0.45     0.08  
 45       -        -        -        -        -        -       0.45     0.04  
 46       -        -        -        -        -        -       0.41     0.04  
 47       -        -        -        -        -        -       0.35      - 
 48       -        -        -        -        -        -       0.31      - 
 49       -        -        -        -        -        -       0.25      - 
 50       -        -        -        -        -        -       0.21      - 
 51       -        -        -        -        -        -       0.13      - 
 52       -        -        -        -        -        -       0.13      - 
 53       -        -        -        -        -        -       0.12      - 
 54       -        -        -        -        -        -       0.04      - 
 55       -        -        -        -        -        -       0.02      - 
 56       -        -        -        -        -        -       0.02      - 
 57       -        -        -        -        -        -       0.02      - 
 58       -        -        -        -        -        -       0.02      - 
-----------------------------------------------------------------------------
The s(x,j) is the probability that a new-born individual
will survive to age x and stage j. s(x,j)=n(x,j)/100


                                                                     Page 29 

Table 19. Mortality of each age-stage-interval (Matrix Q)
=============================================================================
 Age    Egg      L1       L2       L3       L4       Pupa     Female   Male
 (x)    j=1      j=2      j=3      j=4      j=5      j=6      j=7      j=8 
-----------------------------------------------------------------------------
 0       0         -        -        -        -        -        -        - 
 1       0         -        -        -        -        -        -        - 
 2       0         -        -        -        -        -        -        - 
 3       0        0         -        -        -        -        -        - 
 4       0        0         -        -        -        -        -        - 
 5       0        0        0         -        -        -        -        - 
 6       0        0        0         -        -        -        -        - 
 7       0        0        0         -        -        -        -        - 
 8       1        0        0        0         -        -        -        - 
 9        -        -       0        0         -        -        -        - 
 10       -        -       0        0         -        -        -        - 
 11       -        -       0        0         -        -        -        - 
 12       -        -       0        0         -        -        -        - 
 13       -        -       0        0        0         -        -        - 
 14       -        -       1        0        0         -        -        - 
 15       -        -        -       0        0         -        -        - 
 16       -        -        -       0        0         -        -        - 
 17       -        -        -       0        0         -        -        - 
 18       -        -        -       0        0         -        -        - 
 19       -        -        -       0        0        0         -        - 
 20       -        -        -       0        0        0         -        - 
 21       -        -        -       0        0.0417   0         -        - 
 22       -        -        -       0.5      0        0         -        - 
 23       -        -        -       1        0        0         -        - 
 24       -        -        -        -       0        0         -        - 
 25       -        -        -        -       0        0         -        - 
 26       -        -        -        -        -       0         -       0  
 27       -        -        -        -        -       0        0        0  
 28       -        -        -        -        -       0        0        0  
 29       -        -        -        -        -       0        0        0  
 30       -        -        -        -        -       0        0        0  
 31       -        -        -        -        -       0        0        0  
 32       -        -        -        -        -       0        0        0  
 33       -        -        -        -        -       0        0        0  
 34       -        -        -        -        -       0        0        0  
 35       -        -        -        -        -       0        0        0  
 36       -        -        -        -        -        -       0        0  
 37       -        -        -        -        -        -       0        0  
 38       -        -        -        -        -        -       0        0  
 39       -        -        -        -        -        -       0        0  
 40       -        -        -        -        -        -       0        0.225  
 41       -        -        -        -        -        -       0        0  
 42       -        -        -        -        -        -       0        0.2903  
 43       -        -        -        -        -        -       0        0.6364  
 44       -        -        -        -        -        -       0        0.5  
 45       -        -        -        -        -        -       0.0889   0  
 46       -        -        -        -        -        -       0.1463   1  
 47       -        -        -        -        -        -       0.1143    - 
 48       -        -        -        -        -        -       0.1935    - 
 49       -        -        -        -        -        -       0.16      - 
 50       -        -        -        -        -        -       0.381     - 
 51       -        -        -        -        -        -       0         - 
 52       -        -        -        -        -        -       0.0769    - 
 53       -        -        -        -        -        -       0.6667    - 
 54       -        -        -        -        -        -       0.5       - 
 55       -        -        -        -        -        -       0         - 
 56       -        -        -        -        -        -       0         - 
 57       -        -        -        -        -        -       0         - 
 58       -        -        -        -        -        -       1         - 
-----------------------------------------------------------------------------
The q(x,j) is the probability that individuals
of age x and stage j will die after 1 time unit.


                                                                     Page 30 

Table 20. Distribution of mortality (Matrix P)
=============================================================================
 Age    Egg      L1       L2       L3       L4       Pupa     Female   Male
 (x)    j=1      j=2      j=3      j=4      j=5      j=6      j=7      j=8 
-----------------------------------------------------------------------------
 0       0         -        -        -        -        -        -        - 
 1       0         -        -        -        -        -        -        - 
 2       0         -        -        -        -        -        -        - 
 3       0        0         -        -        -        -        -        - 
 4       0        0         -        -        -        -        -        - 
 5       0        0        0         -        -        -        -        - 
 6       0        0        0         -        -        -        -        - 
 7       0        0        0         -        -        -        -        - 
 8       0.03     0        0        0         -        -        -        - 
 9        -        -       0        0         -        -        -        - 
 10       -        -       0        0         -        -        -        - 
 11       -        -       0        0         -        -        -        - 
 12       -        -       0        0         -        -        -        - 
 13       -        -       0        0        0         -        -        - 
 14       -        -       0.03     0        0         -        -        - 
 15       -        -        -       0        0         -        -        - 
 16       -        -        -       0        0         -        -        - 
 17       -        -        -       0        0         -        -        - 
 18       -        -        -       0        0         -        -        - 
 19       -        -        -       0        0        0         -        - 
 20       -        -        -       0        0        0         -        - 
 21       -        -        -       0        0.03     0         -        - 
 22       -        -        -       0.03     0        0         -        - 
 23       -        -        -       0.03     0        0         -        - 
 24       -        -        -        -       0        0         -        - 
 25       -        -        -        -       0        0         -        - 
 26       -        -        -        -        -       0         -       0  
 27       -        -        -        -        -       0        0        0  
 28       -        -        -        -        -       0        0        0  
 29       -        -        -        -        -       0        0        0  
 30       -        -        -        -        -       0        0        0  
 31       -        -        -        -        -       0        0        0  
 32       -        -        -        -        -       0        0        0  
 33       -        -        -        -        -       0        0        0  
 34       -        -        -        -        -       0        0        0  
 35       -        -        -        -        -       0        0        0  
 36       -        -        -        -        -        -       0        0  
 37       -        -        -        -        -        -       0        0  
 38       -        -        -        -        -        -       0        0  
 39       -        -        -        -        -        -       0        0  
 40       -        -        -        -        -        -       0        0.09  
 41       -        -        -        -        -        -       0        0  
 42       -        -        -        -        -        -       0        0.09  
 43       -        -        -        -        -        -       0        0.14  
 44       -        -        -        -        -        -       0        0.04  
 45       -        -        -        -        -        -       0.04     0  
 46       -        -        -        -        -        -       0.06     0.04  
 47       -        -        -        -        -        -       0.04      - 
 48       -        -        -        -        -        -       0.06      - 
 49       -        -        -        -        -        -       0.04      - 
 50       -        -        -        -        -        -       0.08      - 
 51       -        -        -        -        -        -       0         - 
 52       -        -        -        -        -        -       0.01      - 
 53       -        -        -        -        -        -       0.08      - 
 54       -        -        -        -        -        -       0.02      - 
 55       -        -        -        -        -        -       0         - 
 56       -        -        -        -        -        -       0         - 
 57       -        -        -        -        -        -       0         - 
 58       -        -        -        -        -        -       0.02      - 
-----------------------------------------------------------------------------
The p(x,j) is the probability that a newborn individual
will die in age x and stage j.


                                                                     Page 31 


Table 21. Distribution of mortality in number (Matrix W)
=============================================================================
Age     Egg      L1       L2       L3       L4       Pupa     Female   Male
(x)     j=1      j=2      j=3      j=4      j=5      j=6      j=7      j=8 
-----------------------------------------------------------------------------
 0       0        -        -        -        -        -        -        - 
 1       0        -        -        -        -        -        -        - 
 2       0        -        -        -        -        -        -        - 
 3       0        0        -        -        -        -        -        - 
 4       0        0        -        -        -        -        -        - 
 5       0        0        0        -        -        -        -        - 
 6       0        0        0        -        -        -        -        - 
 7       0        0        0        -        -        -        -        - 
 8       3        0        0        0        -        -        -        - 
 9       -        -        0        0        -        -        -        - 
 10      -        -        0        0        -        -        -        - 
 11      -        -        0        0        -        -        -        - 
 12      -        -        0        0        -        -        -        - 
 13      -        -        0        0        0        -        -        - 
 14      -        -        3        0        0        -        -        - 
 15      -        -        -        0        0        -        -        - 
 16      -        -        -        0        0        -        -        - 
 17      -        -        -        0        0        -        -        - 
 18      -        -        -        0        0        -        -        - 
 19      -        -        -        0        0        0        -        - 
 20      -        -        -        0        0        0        -        - 
 21      -        -        -        0        3        0        -        - 
 22      -        -        -        3        0        0        -        - 
 23      -        -        -        3        0        0        -        - 
 24      -        -        -        -        0        0        -        - 
 25      -        -        -        -        0        0        -        - 
 26      -        -        -        -        -        0        -        0  
 27      -        -        -        -        -        0        0        0  
 28      -        -        -        -        -        0        0        0  
 29      -        -        -        -        -        0        0        0  
 30      -        -        -        -        -        0        0        0  
 31      -        -        -        -        -        0        0        0  
 32      -        -        -        -        -        0        0        0  
 33      -        -        -        -        -        0        0        0  
 34      -        -        -        -        -        0        0        0  
 35      -        -        -        -        -        0        0        0  
 36      -        -        -        -        -        -        0        0  
 37      -        -        -        -        -        -        0        0  
 38      -        -        -        -        -        -        0        0  
 39      -        -        -        -        -        -        0        0  
 40      -        -        -        -        -        -        0        9  
 41      -        -        -        -        -        -        0        0  
 42      -        -        -        -        -        -        0        9  
 43      -        -        -        -        -        -        0        14  
 44      -        -        -        -        -        -        0        4  
 45      -        -        -        -        -        -        4        0  
 46      -        -        -        -        -        -        6        4  
 47      -        -        -        -        -        -        4        - 
 48      -        -        -        -        -        -        6        - 
 49      -        -        -        -        -        -        4        - 
 50      -        -        -        -        -        -        8        - 
 51      -        -        -        -        -        -        0        - 
 52      -        -        -        -        -        -        1        - 
 53      -        -        -        -        -        -        8        - 
 54      -        -        -        -        -        -        2        - 
 55      -        -        -        -        -        -        0        - 
 56      -        -        -        -        -        -        0        - 
 57      -        -        -        -        -        -        0        - 
 58      -        -        -        -        -        -        2        - 
-----------------------------------------------------------------------------
The w(x,j) is the number of individuals died in age x and stage j.
(For Prof. Dr. Chi and his students only)


                                                                     Page 32 


Table 22. Age-specific distribution of mortality AD(x) and number of deaths
AD(x): the probability that an individual of age x will die after one age unit.
No. dead D(x): Number of individuals of age x will die in age interval x to <x+1.
==============================================
 Age        Age mortality     No. dead D(x)
 (x)             AD(x)     (between x and x+1)
----------------------------------------------
 0              0                  0 
 1              0                  0 
 2              0                  0 
 3              0                  0 
 4              0                  0 
 5              0                  0 
 6              0                  0 
 7              0                  0 
 8              0.03               3 
 9              0                  0 
 10             0                  0 
 11             0                  0 
 12             0                  0 
 13             0                  0 
 14             0.03               3 
 15             0                  0 
 16             0                  0 
 17             0                  0 
 18             0                  0 
 19             0                  0 
 20             0                  0 
 21             0.03               3 
 22             0.03               3 
 23             0.03               3 
 24             0                  0 
 25             0                  0 
 26             0                  0 
 27             0                  0 
 28             0                  0 
 29             0                  0 
 30             0                  0 
 31             0                  0 
 32             0                  0 
 33             0                  0 
 34             0                  0 
 35             0                  0 
 36             0                  0 
 37             0                  0 
 38             0                  0 
 39             0                  0 
 40             0.09               9 
 41             0                  0 
 42             0.09               9 
 43             0.14               14 
 44             0.04               4 
 45             0.04               4 
 46             0.1                10 
 47             0.04               4 
 48             0.06               6 
 49             0.04               4 
 50             0.08               8 
 51             0                  0 
 52             0.01               1 
 53             0.08               8 
 54             0.02               2 
 55             0                  0 
 56             0                  0 
 57             0                  0 
 58             0.02               2 
----------------------------------------------

                                                                     Page 33 


Table 23. Age-specific survival rate l(x)
=========================================================
 Age            l(x)     Survival  Exp. death Cumu. death
---------------------------------------------------------
 0              1         100       0         0 
 1              1         100       0         0 
 2              1         100       0         0 
 3              1         100       0         0 
 4              1         100       0         0 
 5              1         100       0         0 
 6              1         100       0         0 
 7              1         100       0         0 
 8              1         100       3         3 
 9              0.97      97        0         3 
 10             0.97      97        0         3 
 11             0.97      97        0         3 
 12             0.97      97        0         3 
 13             0.97      97        0         3 
 14             0.97      97        3         6 
 15             0.94      94        0         6 
 16             0.94      94        0         6 
 17             0.94      94        0         6 
 18             0.94      94        0         6 
 19             0.94      94        0         6 
 20             0.94      94        0         6 
 21             0.94      94        3         9 
 22             0.91      91        3         12 
 23             0.88      88        3         15 
 24             0.85      85        0         15 
 25             0.85      85        0         15 
 26             0.85      85        0         15 
 27             0.85      85        0         15 
 28             0.85      85        0         15 
 29             0.85      85        0         15 
 30             0.85      85        0         15 
 31             0.85      85        0         15 
 32             0.85      85        0         15 
 33             0.85      85        0         15 
 34             0.85      85        0         15 
 35             0.85      85        0         15 
 36             0.85      85        0         15 
 37             0.85      85        0         15 
 38             0.85      85        0         15 
 39             0.85      85        0         15 
 40             0.85      85        9         24 
 41             0.76      76        0         24 
 42             0.76      76        9         33 
 43             0.67      67        14        47 
 44             0.53      53        4         51 
 45             0.49      49        4         55 
 46             0.45      45        10        65 
 47             0.35      35        4         69 
 48             0.31      31        6         75 
 49             0.25      25        4         79 
 50             0.21      21        8         87 
 51             0.13      13        0         87 
 52             0.13      13        1         88 
 53             0.12      12        8         96 
 54             0.04      4         2         98 
 55             0.02      2         0         98 
 56             0.02      2         0         98 
 57             0.02      2         0         98 
 58             0.02      2         2         100 
---------------------------------------------------------
Exp. death: expected death = the number of individuals did not survive from age x to x+1.
Cumu. death: cumulative death = the number of individuals did not survive from age 0 to age x+1.

                                                                     Page 34 


 
 
 
Table 24. P(j): Distribution of mortality to each stage: the probability
that a newborn will die in stage j and the number of death in stage j.
==========================================================================================
Stage (j)          Egg      L1       L2       L3       L4       Pupa     Female   Male 
------------------------------------------------------------------------------------------
P(j)               0.03     0        0.03     0.06     0.03     0        0.45     0.4 
------------------------------------------------------------------------------------------
D(j)               3        0        3        6        3        0        45       40 
------------------------------------------------------------------------------------------
I(j)               100      97       97       94       88       85       45       40  
------------------------------------------------------------------------------------------
Q(j)               0.03     0        0.0309   0.0638   0.0341   0        1        1  
------------------------------------------------------------------------------------------
P(j): the distribution of mortality to stage j. Sum[P(j)]=1.
Q(j): the stage-specific mortality (probability of an individual of stage j will die in stage j).
D(j): the number of death occurred in stage j.
I(j): the number of individuals entered stage j.
P(j) = D(j)/ 100 .
Q(j) = D(j)/I(j).
 

                                                                     Page 35 
 
 
 
Table 25. Stage-specific survival rate and number from stage j to j+1. For the
last preadult stage (i.e., Pupa), it is the survival rate from the 
last preadult stage to adult (female and male). All female and male adults will die in adult stage.
==========================================================================================
Stage (j)         Egg      L1       L2       L3       L4       Pupa     Female   Male 
------------------------------------------------------------------------------------------
Probability        0.97     1        0.9691   0.9362   0.9659   1        0        0  
------------------------------------------------------------------------------------------
D(j)               3        0        3        6        3        0        45       40 
------------------------------------------------------------------------------------------
N(j)               97       97       94       88       85       85       0        0  
------------------------------------------------------------------------------------------
I(j)               100      97       97       94       88       85       45       40  
------------------------------------------------------------------------------------------
D(j): the number of death occurred in stage j.
N(j): the number of individuals in stage j will survive to stage j+1.
I(j): the number of individuals entered stage j.
The probability is calculated as N(j)/I(j).
The probability from pupa to female is 0.529412 . It is  45 / 85 .
The probability from pupa to male is 0.470588 . It is  40 / 85 .

                                                                     Page 36 
 
 
 
Table 26. Stage survival rate.  It is the probability that a newborn
individual will survive to stage j (but it may die in stage j).
=======================================================================================
Stage (j)         Egg      L1       L2       L3       L4       Pupa     Female   Male 
---------------------------------------------------------------------------------------
Probability       1        0.97     0.97     0.94     0.88     0.85     0.45     0.4  
---------------------------------------------------------------------------------------
I(j)              100      97       97       94       88       85       45       40  
---------------------------------------------------------------------------------------
I(j): the number of individuals entered stage j.
The probability is calculated as I(j)/ 100 .
The preadult survival rate (Sa) is  0.85 
Sa=( 45 + 40 )/ 100 

                                                                     Page 37 


Table 27. Age-stage specific life expectancy (matrix E)
=============================================================================
Age     Egg      L1       L2       L3       L4       Pupa     Female   Male 
(x)     j=1      j=2      j=3      j=4      j=5      j=6      j=7      j=8
-----------------------------------------------------------------------------
 0       42.92    -        -        -        -        -        -        -  
 1       41.92    -        -        -        -        -        -        -  
 2       40.92    -        -        -        -        -        -        -  
 3       39.7     40.97    -        -        -        -        -        -  
 4       37.73    39.97    -        -        -        -        -        -  
 5       28.45    38.97    39.03    -        -        -        -        -  
 6       3        37.93    38.03    -        -        -        -        -  
 7       2        36.87    37.03    -        -        -        -        -  
 8       1        35.72    35.93    36.91    -        -        -        -  
 9       -        -        34.72    35.91    -        -        -        -  
 10      -        -        33.39    34.91    -        -        -        -  
 11      -        -        31.23    33.91    -        -        -        -  
 12      -        -        22.78    32.91    -        -        -        -  
 13      -        -        16.76    31.8     33.36    -        -        -  
 14      -        -        1        30.52    32.36    -        -        -  
 15      -        -        -        29.42    31.36    -        -        -  
 16      -        -        -        27       30.36    -        -        -  
 17      -        -        -        25.31    29.36    -        -        -  
 18      -        -        -        20.71    28.36    -        -        -  
 19      -        -        -        4.5      27.32    28.21    -        -  
 20      -        -        -        3.5      26.22    27.21    -        -  
 21      -        -        -        2.5      25.16    26.21    -        -  
 22      -        -        -        1.5      25.22    25.21    -        -  
 23      -        -        -        1        24.23    24.21    -        -  
 24      -        -        -        -        23.24    23.21    -        -  
 25      -        -        -        -        22.35    22.21    -        -  
 26      -        -        -        -        -        21.35    -        17.5  
 27      -        -        -        -        -        20.77    23.51    16.5  
 28      -        -        -        -        -        20.01    22.51    15.5  
 29      -        -        -        -        -        19.85    21.51    14.5  
 30      -        -        -        -        -        18.76    20.51    13.5  
 31      -        -        -        -        -        18.27    19.51    12.5  
 32      -        -        -        -        -        18.51    18.51    11.5  
 33      -        -        -        -        -        17.51    17.51    10.5  
 34      -        -        -        -        -        16.51    16.51    9.5  
 35      -        -        -        -        -        15.51    15.51    8.5  
 36      -        -        -        -        -        -        14.51    7.5  
 37      -        -        -        -        -        -        13.51    6.5  
 38      -        -        -        -        -        -        12.51    5.5  
 39      -        -        -        -        -        -        11.51    4.5  
 40      -        -        -        -        -        -        10.51    3.5  
 41      -        -        -        -        -        -        9.51     3.23  
 42      -        -        -        -        -        -        8.51     2.23  
 43      -        -        -        -        -        -        7.51     1.73  
 44      -        -        -        -        -        -        6.51     2  
 45      -        -        -        -        -        -        5.51     2  
 46      -        -        -        -        -        -        4.95     1  
 47      -        -        -        -        -        -        4.63     -  
 48      -        -        -        -        -        -        4.1      -  
 49      -        -        -        -        -        -        3.84     -  
 50      -        -        -        -        -        -        3.38     -  
 51      -        -        -        -        -        -        3.85     -  
 52      -        -        -        -        -        -        2.85     -  
 53      -        -        -        -        -        -        2        -  
 54      -        -        -        -        -        -        3        -  
 55      -        -        -        -        -        -        4        -  
 56      -        -        -        -        -        -        3        -  
 57      -        -        -        -        -        -        2        -  
 58      -        -        -        -        -        -        1        -  
------------------------------------------------------------------------
e(x,j) is the life expectancy of individuals of age x and stage j.
Life exepctancy of newborn, E(0,1)= 42.92 
Maximal life expectancy Max(Exj)= 42.92  at age  0 and stage  1 .
If there is significant difference, there must be high mortality before the age of Max(Exj),
or there is significant difference between female and male adults.

                                                                     Page 38 


Table 28. Age-stage specific reproductive value (Matrix V)
========================================================================
Age    Egg     L1      L2      L3      L4      Pupa    Female  Male 
(x)    j=1     j=2     j=3     j=4     j=5     j=6     j=7     j=8
------------------------------------------------------------------------
 0      1.09    -       -       -       -       -       -       -  
 1      1.19    -       -       -       -       -       -       -  
 2      1.3     -       -       -       -       -       -       -  
 3      1.41    1.46    -       -       -       -       -       -  
 4      1.49    1.59    -       -       -       -       -       -  
 5      1.22    1.74    1.74    -       -       -       -       -  
 6      0       1.9     1.9     -       -       -       -       -  
 7      0       2.06    2.08    -       -       -       -       -  
 8      0       2.24    2.26    2.33    -       -       -       -  
 9      -       -       2.45    2.55    -       -       -       -  
 10     -       -       2.64    2.78    -       -       -       -  
 11     -       -       2.76    3.03    -       -       -       -  
 12     -       -       2.18    3.31    -       -       -       -  
 13     -       -       1.77    3.59    3.85    -       -       -  
 14     -       -       0       3.87    4.2     -       -       -  
 15     -       -       -       4.2     4.59    -       -       -  
 16     -       -       -       4.27    5.01    -       -       -  
 17     -       -       -       4.5     5.46    -       -       -  
 18     -       -       -       3.97    5.96    -       -       -  
 19     -       -       -       0       6.49    6.72    -       -  
 20     -       -       -       0       7.06    7.33    -       -  
 21     -       -       -       0       7.68    8       -       -  
 22     -       -       -       0       8.77    8.73    -       -  
 23     -       -       -       0       9.58    9.52    -       -  
 24     -       -       -       -       10.48   10.39   -       -  
 25     -       -       -       -       11.78   11.34   -       -  
 26     -       -       -       -       -       12.85   -       0  
 27     -       -       -       -       -       15.49   27.03   0  
 28     -       -       -       -       -       17.66   29.49   0  
 29     -       -       -       -       -       22.47   32.18   0  
 30     -       -       -       -       -       22.73   35.11   0  
 31     -       -       -       -       -       26.25   37.22   0  
 32     -       -       -       -       -       23.36   39.35   0  
 33     -       -       -       -       -       25.49   40.38   0  
 34     -       -       -       -       -       27.81   39.5    0  
 35     -       -       -       -       -       30.34   37.32   0  
 36     -       -       -       -       -       -       33.11   0  
 37     -       -       -       -       -       -       28.06   0  
 38     -       -       -       -       -       -       22.12   0  
 39     -       -       -       -       -       -       16.96   0  
 40     -       -       -       -       -       -       13.13   0  
 41     -       -       -       -       -       -       9.8     0  
 42     -       -       -       -       -       -       7.03    0  
 43     -       -       -       -       -       -       4.13    0  
 44     -       -       -       -       -       -       2.13    0  
 45     -       -       -       -       -       -       0.9073  0  
 46     -       -       -       -       -       -       0.3415  0  
 47     -       -       -       -       -       -       0       -  
 48     -       -       -       -       -       -       0       -  
 49     -       -       -       -       -       -       0       -  
 50     -       -       -       -       -       -       0       -  
 51     -       -       -       -       -       -       0       -  
 52     -       -       -       -       -       -       0       -  
 53     -       -       -       -       -       -       0       -  
 54     -       -       -       -       -       -       0       -  
 55     -       -       -       -       -       -       0       -  
 56     -       -       -       -       -       -       0       -  
 57     -       -       -       -       -       -       0       -  
 58     -       -       -       -       -       -       0       -  
------------------------------------------------------------------------
v(x,j) is the reproductive value of individuals of age x and stage j


                                                                     Page 39 


Table 29. Stable age-stage-distribution (SASD) (Matrix A) (Newborn = 1)
========================================================================
Age    Egg     L1      L2      L3      L4      Pupa    Female  Male 
(x)    j=1     j=2     j=3     j=4     j=5     j=6     j=7     j=8
------------------------------------------------------------------------
 0      1       -       -       -       -       -       -       -  
 1      0.9165  -       -       -       -       -       -       -  
 2      0.8399  -       -       -       -       -       -       -  
 3      0.6389  0.1309  -       -       -       -       -       -  
 4      0.3316  0.3739  -       -       -       -       -       -  
 5      0.0647  0.5431  0.0388  -       -       -       -       -  
 6      0.0178  0.3555  0.2192  -       -       -       -       -  
 7      0.0163  0.2009  0.3258  -       -       -       -       -  
 8      0.0149  0.0498  0.4031  0.0299  -       -       -       -  
 9      -       -       0.3512  0.0912  -       -       -       -  
 10     -       -       0.2508  0.1547  -       -       -       -  
 11     -       -       0.1303  0.2414  -       -       -       -  
 12     -       -       0.0316  0.309   -       -       -       -  
 13     -       -       0.0193  0.2735  0.0193  -       -       -  
 14     -       -       0.0088  0.2212  0.056   -       -       -  
 15     -       -       -       0.1919  0.0622  -       -       -  
 16     -       -       -       0.1016  0.1313  -       -       -  
 17     -       -       -       0.0772  0.1362  -       -       -  
 18     -       -       -       0.0375  0.1581  -       -       -  
 19     -       -       -       0.0114  0.1621  0.0057  -       -  
 20     -       -       -       0.0105  0.1328  0.021   -       -  
 21     -       -       -       0.0096  0.1153  0.0256  -       -  
 22     -       -       -       0.0088  0.0514  0.0734  -       -  
 23     -       -       -       0.004   0.0377  0.0767  -       -  
 24     -       -       -       -       0.0234  0.0814  -       -  
 25     -       -       -       -       0.0045  0.0915  -       -  
 26     -       -       -       -       -       0.0849  -       0.0031  
 27     -       -       -       -       -       0.0655  0.0028  0.0123  
 28     -       -       -       -       -       0.0487  0.0078  0.0174  
 29     -       -       -       -       -       0.0303  0.0128  0.0247  
 30     -       -       -       -       -       0.0175  0.0197  0.0248  
 31     -       -       -       -       -       0.0114  0.0208  0.0248  
 32     -       -       -       -       -       0.0025  0.0252  0.0245  
 33     -       -       -       -       -       0.0022  0.0231  0.0225  
 34     -       -       -       -       -       0.0021  0.0211  0.0206  
 35     -       -       -       -       -       0.0019  0.0194  0.0189  
 36     -       -       -       -       -       -       0.0195  0.0173  
 37     -       -       -       -       -       -       0.0179  0.0159  
 38     -       -       -       -       -       -       0.0164  0.0145  
 39     -       -       -       -       -       -       0.015   0.0133  
 40     -       -       -       -       -       -       0.0137  0.0122  
 41     -       -       -       -       -       -       0.0126  0.0087  
 42     -       -       -       -       -       -       0.0115  0.008  
 43     -       -       -       -       -       -       0.0106  0.0052  
 44     -       -       -       -       -       -       0.0097  0.0017  
 45     -       -       -       -       -       -       0.0089  0.0008  
 46     -       -       -       -       -       -       0.0074  0.0007  
 47     -       -       -       -       -       -       0.0058  -  
 48     -       -       -       -       -       -       0.0047  -  
 49     -       -       -       -       -       -       0.0035  -  
 50     -       -       -       -       -       -       0.0027  -  
 51     -       -       -       -       -       -       0.0015  -  
 52     -       -       -       -       -       -       0.0014  -  
 53     -       -       -       -       -       -       0.0012  -  
 54     -       -       -       -       -       -       0.0004  -  
 55     -       -       -       -       -       -       0.0002  -  
 56     -       -       -       -       -       -       0.0002  -  
 57     -       -       -       -       -       -       0.0001  -  
 58     -       -       -       -       -       -       0.0001  -  
------------------------------------------------------------------------
a(x,j) is the proportion of individuals in age x and stage j 
in comparison with a(0,1) (the newborn).

                                                                     Page 40 


Table 30. Stable age-stage-distribution (SASD) (Matrix B) (in percentage)
========================================================================
Age    Egg     L1      L2      L3      L4      Pupa    Female  Male 
(x)    j=1     j=2     j=3     j=4     j=5     j=6     j=7     j=8
------------------------------------------------------------------------
 0      8.78    -       -       -       -       -       -       -  
 1      8.05    -       -       -       -       -       -       -  
 2      7.37    -       -       -       -       -       -       -  
 3      5.61    1.15    -       -       -       -       -       -  
 4      2.91    3.28    -       -       -       -       -       -  
 5      0.5677  4.77    0.3406  -       -       -       -       -  
 6      0.1561  3.12    1.93    -       -       -       -       -  
 7      0.143   1.76    2.86    -       -       -       -       -  
 8      0.1311  0.437   3.54    0.2622  -       -       -       -  
 9      -       -       3.08    0.801   -       -       -       -  
 10     -       -       2.2     1.36    -       -       -       -  
 11     -       -       1.14    2.12    -       -       -       -  
 12     -       -       0.2775  2.71    -       -       -       -  
 13     -       -       0.1695  2.4     0.1695  -       -       -  
 14     -       -       0.0777  1.94    0.492   -       -       -  
 15     -       -       -       1.68    0.5458  -       -       -  
 16     -       -       -       0.8917  1.15    -       -       -  
 17     -       -       -       0.6777  1.2     -       -       -  
 18     -       -       -       0.3288  1.39    -       -       -  
 19     -       -       -       0.1005  1.42    0.0502  -       -  
 20     -       -       -       0.0921  1.17    0.1841  -       -  
 21     -       -       -       0.0844  1.01    0.225   -       -  
 22     -       -       -       0.0773  0.4511  0.6444  -       -  
 23     -       -       -       0.0354  0.3307  0.6733  -       -  
 24     -       -       -       -       0.2057  0.7145  -       -  
 25     -       -       -       -       0.0397  0.8036  -       -  
 26     -       -       -       -       -       0.7456  -       0.0273  
 27     -       -       -       -       -       0.575   0.025   0.1083  
 28     -       -       -       -       -       0.4277  0.0687  0.1527  
 29     -       -       -       -       -       0.266   0.112   0.217  
 30     -       -       -       -       -       0.154   0.1732  0.2181  
 31     -       -       -       -       -       0.0999  0.1822  0.2175  
 32     -       -       -       -       -       0.0216  0.2209  0.2155  
 33     -       -       -       -       -       0.0198  0.2025  0.1975  
 34     -       -       -       -       -       0.0181  0.1855  0.181  
 35     -       -       -       -       -       0.0166  0.17    0.1659  
 36     -       -       -       -       -       -       0.171   0.152  
 37     -       -       -       -       -       -       0.1568  0.1393  
 38     -       -       -       -       -       -       0.1437  0.1277  
 39     -       -       -       -       -       -       0.1317  0.117  
 40     -       -       -       -       -       -       0.1207  0.1073  
 41     -       -       -       -       -       -       0.1106  0.0762  
 42     -       -       -       -       -       -       0.1014  0.0698  
 43     -       -       -       -       -       -       0.0929  0.0454  
 44     -       -       -       -       -       -       0.0851  0.0151  
 45     -       -       -       -       -       -       0.078   0.0069  
 46     -       -       -       -       -       -       0.0651  0.0064  
 47     -       -       -       -       -       -       0.051   -  
 48     -       -       -       -       -       -       0.0414  -  
 49     -       -       -       -       -       -       0.0306  -  
 50     -       -       -       -       -       -       0.0235  -  
 51     -       -       -       -       -       -       0.0134  -  
 52     -       -       -       -       -       -       0.0122  -  
 53     -       -       -       -       -       -       0.0104  -  
 54     -       -       -       -       -       -       0.0032  -  
 55     -       -       -       -       -       -       0.0014  -  
 56     -       -       -       -       -       -       0.0013  -  
 57     -       -       -       -       -       -       0.0012  -  
 58     -       -       -       -       -       -       0.0011  -  
------------------------------------------------------------------------
b(x,j) is the proportion of individuals in age x and stage j 
when the total cohort is 100.

                                                                     Page 41 

Table 31. Stable age-stage-distribution (SASD) (Matrix B2) (sum = 1)
=============================================================================
 Age    Egg      L1       L2       L3       L4       Pupa     Female   Male
 (x)    j=1      j=2      j=3      j=4      j=5      j=6      j=7      j=8 
-----------------------------------------------------------------------------
 0       0.0878    -        -        -        -        -        -        - 
 1       0.0805    -        -        -        -        -        -        - 
 2       0.0737    -        -        -        -        -        -        - 
 3       0.0561   0.0115    -        -        -        -        -        - 
 4       0.0291   0.0328    -        -        -        -        -        - 
 5       0.0057   0.0477   0.0034    -        -        -        -        - 
 6       0.0016   0.0312   0.0193    -        -        -        -        - 
 7       0.0014   0.0176   0.0286    -        -        -        -        - 
 8       0.0013   0.0044   0.0354   0.0026    -        -        -        - 
 9        -        -       0.0308   0.008     -        -        -        - 
 10       -        -       0.022    0.0136    -        -        -        - 
 11       -        -       0.0114   0.0212    -        -        -        - 
 12       -        -       0.0028   0.0271    -        -        -        - 
 13       -        -       0.0017   0.024    0.0017    -        -        - 
 14       -        -       0.0008   0.0194   0.0049    -        -        - 
 15       -        -        -       0.0168   0.0055    -        -        - 
 16       -        -        -       0.0089   0.0115    -        -        - 
 17       -        -        -       0.0068   0.012     -        -        - 
 18       -        -        -       0.0033   0.0139    -        -        - 
 19       -        -        -       0.001    0.0142   0.0005    -        - 
 20       -        -        -       0.0009   0.0117   0.0018    -        - 
 21       -        -        -       0.0008   0.0101   0.0023    -        - 
 22       -        -        -       0.0008   0.0045   0.0064    -        - 
 23       -        -        -       0.0004   0.0033   0.0067    -        - 
 24       -        -        -        -       0.0021   0.0071    -        - 
 25       -        -        -        -       0.0004   0.008     -        - 
 26       -        -        -        -        -       0.0075    -       0.0003  
 27       -        -        -        -        -       0.0057   0.0002   0.0011  
 28       -        -        -        -        -       0.0043   0.0007   0.0015  
 29       -        -        -        -        -       0.0027   0.0011   0.0022  
 30       -        -        -        -        -       0.0015   0.0017   0.0022  
 31       -        -        -        -        -       0.001    0.0018   0.0022  
 32       -        -        -        -        -       0.0002   0.0022   0.0022  
 33       -        -        -        -        -       0.0002   0.002    0.002  
 34       -        -        -        -        -       0.0002   0.0019   0.0018  
 35       -        -        -        -        -       0.0002   0.0017   0.0017  
 36       -        -        -        -        -        -       0.0017   0.0015  
 37       -        -        -        -        -        -       0.0016   0.0014  
 38       -        -        -        -        -        -       0.0014   0.0013  
 39       -        -        -        -        -        -       0.0013   0.0012  
 40       -        -        -        -        -        -       0.0012   0.0011  
 41       -        -        -        -        -        -       0.0011   0.0008  
 42       -        -        -        -        -        -       0.001    0.0007  
 43       -        -        -        -        -        -       0.0009   0.0005  
 44       -        -        -        -        -        -       0.0009   0.0002  
 45       -        -        -        -        -        -       0.0008   0.0001  
 46       -        -        -        -        -        -       0.0007   0.0001  
 47       -        -        -        -        -        -       0.0005    - 
 48       -        -        -        -        -        -       0.0004    - 
 49       -        -        -        -        -        -       0.0003    - 
 50       -        -        -        -        -        -       0.0002    - 
 51       -        -        -        -        -        -       0.0001    - 
 52       -        -        -        -        -        -       0.0001    - 
 53       -        -        -        -        -        -       0.0001    - 
 54       -        -        -        -        -        -       0         - 
 55       -        -        -        -        -        -       0         - 
 56       -        -        -        -        -        -       0         - 
 57       -        -        -        -        -        -       0         - 
 58       -        -        -        -        -        -       0         - 
-----------------------------------------------------------------------------
b2(x,j) is the proportion of individuals in age x and stage j 
and the total cohort is 1.


                                                                      Page 42 
 
 
 
Table 32. The stable age distribution a(x) (newborn = 1)
====================
Age       SAD a(x)
--------------------
 0        1 
 1        0.9165 
 2        0.8399 
 3        0.7698 
 4        0.7055 
 5        0.6466 
 6        0.5926 
 7        0.5431 
 8        0.4977 
 9        0.4425 
 10       0.4055 
 11       0.3716 
 12       0.3406 
 13       0.3121 
 14       0.2861 
 15       0.2541 
 16       0.2329 
 17       0.2134 
 18       0.1956 
 19       0.1792 
 20       0.1643 
 21       0.1506 
 22       0.1336 
 23       0.1184 
 24       0.1048 
 25       0.096 
 26       0.088 
 27       0.0807 
 28       0.0739 
 29       0.0678 
 30       0.0621 
 31       0.0569 
 32       0.0522 
 33       0.0478 
 34       0.0438 
 35       0.0402 
 36       0.0368 
 37       0.0337 
 38       0.0309 
 39       0.0283 
 40       0.026 
 41       0.0213 
 42       0.0195 
 43       0.0158 
 44       0.0114 
 45       0.0097 
 46       0.0081 
 47       0.0058 
 48       0.0047 
 49       0.0035 
 50       0.0027 
 51       0.0015 
 52       0.0014 
 53       0.0012 
 54       0.0004 
 55       0.0002 
 56       0.0002 
 57       0.0001 
 58       0.0001 
--------------------

                                                                      Page 43 
 
 
 
Table 33. Stable age distribution in percentage
          (total population = 100)
====================
Age       SAD (%)
--------------------
 0        8.7802 
 1        8.0468 
 2        7.3747 
 3        6.7588 
 4        6.1943 
 5        5.6769 
 6        5.2028 
 7        4.7682 
 8        4.37 
 9        3.8849 
 10       3.5604 
 11       3.263 
 12       2.9905 
 13       2.7407 
 14       2.5118 
 15       2.2308 
 16       2.0445 
 17       1.8737 
 18       1.7172 
 19       1.5738 
 20       1.4424 
 21       1.3219 
 22       1.1728 
 23       1.0394 
 24       0.9201 
 25       0.8433 
 26       0.7729 
 27       0.7083 
 28       0.6491 
 29       0.5949 
 30       0.5452 
 31       0.4997 
 32       0.458 
 33       0.4197 
 34       0.3847 
 35       0.3525 
 36       0.3231 
 37       0.2961 
 38       0.2714 
 39       0.2487 
 40       0.2279 
 41       0.1868 
 42       0.1712 
 43       0.1383 
 44       0.1003 
 45       0.085 
 46       0.0715 
 47       0.051 
 48       0.0414 
 49       0.0306 
 50       0.0235 
 51       0.0134 
 52       0.0122 
 53       0.0104 
 54       0.0032 
 55       0.0014 
 56       0.0013 
 57       0.0012 
 58       0.0011 
--------------------

                                                                     Page 44 
 
 
 
Table 34. Stable stage distribution in percentage
      (Total population = 100)
============================================================================
     Egg      L1       L2       L3       L4       Pupa     Female   Male 
----------------------------------------------------------------------------
     33.7208  14.5235  15.6208  15.5703  9.5735   5.6392   2.7877   2.5641  
----------------------------------------------------------------------------

                                                                     Page 45 
 
 
 
Table 35. Stable stage distribution (First stage = 1)
============================================================================
     Egg      L1       L2       L3       L4       Pupa     Female   Male 
----------------------------------------------------------------------------
     1        0.4307   0.4632   0.4617   0.2839   0.1672   0.0827   0.076  
----------------------------------------------------------------------------

                                                                     Page 46 
 
Table 36. Age-specific life table
Date: 7/16/2022                                               Time: 10:38:12 PM 
==================================================================================
 x       l(x)   m(x)  l(x)m(x)  Exp[-r(x+1)]l(x)m(x)   SAD (%)    E(x)       R(x)
----------------------------------------------------------------------------------
 0        1      0       0                0              8.78      42.92     1.09 
 1        1      0       0                0              8.05      41.92     1.19 
 2        1      0       0                0              7.37      40.92     1.3 
 3        1      0       0                0              6.76      39.92     1.42 
 4        1      0       0                0              6.19      38.92     1.55 
 5        1      0       0                0              5.68      37.92     1.69 
 6        1      0       0                0              5.2       36.92     1.84 
 7        1      0       0                0              4.77      35.92     2.01 
 8        1      0       0                0              4.37      34.92     2.19 
 9        0.97   0       0                0              3.88      34.97     2.47 
 10       0.97   0       0                0              3.56      33.97     2.69 
 11       0.97   0       0                0              3.26      32.97     2.94 
 12       0.97   0       0                0              2.99      31.97     3.2 
 13       0.97   0       0                0              2.74      30.97     3.5 
 14       0.97   0       0                0              2.51      29.97     3.81 
 15       0.94   0       0                0              2.23      29.89     4.29 
 16       0.94   0       0                0              2.04      28.89     4.69 
 17       0.94   0       0                0              1.87      27.89     5.11 
 18       0.94   0       0                0              1.72      26.89     5.58 
 19       0.94   0       0                0              1.57      25.89     6.09 
 20       0.94   0       0                0              1.44      24.89     6.64 
 21       0.94   0       0                0              1.32      23.89     7.25 
 22       0.91   0       0                0              1.17      23.65     8.17 
 23       0.88   0       0                0              1.04      23.42     9.22 
 24       0.85   0       0                0              0.92      23.21     10.41 
 25       0.85   0       0                0              0.84      22.21     11.36 
 26       0.85   0       0                0              0.77      21.21     12.4 
 27       0.85   0       0                0              0.71      20.21     13.53 
 28       0.85   0       0                0              0.65      19.21     14.76 
 29       0.85   0       0                0              0.59      18.21     16.1 
 30       0.85   0.32    0.27             0.0181         0.55      17.21     17.57 
 31       0.85   0.42    0.36             0.0221         0.5       16.21     18.83 
 32       0.85   1.13    0.96             0.054          0.46      15.21     20.08 
 33       0.85   2.02    1.71             0.0884         0.42      14.21     20.68 
 34       0.85   2.55    2.17             0.1025         0.38      13.21     20.36 
 35       0.85   3.36    2.86             0.1238         0.35      12.21     19.43 
 36       0.85   3.91    3.33             0.1319         0.32      11.21     17.53 
 37       0.85   4.12    3.5              0.1274         0.3       10.21     14.86 
 38       0.85   3.48    2.96             0.0986         0.27      9.21      11.71 
 39       0.85   2.61    2.22             0.0678         0.25      8.21      8.98 
 40       0.85   2.19    1.87             0.0522         0.23      7.21      6.95 
 41       0.76   1.99    1.51             0.0387         0.19      6.95      5.8 
 42       0.76   1.92    1.46             0.0343         0.17      5.95      4.16 
 43       0.67   1.46    0.98             0.0211         0.14      5.61      2.77 
 44       0.53   1.1     0.59             0.0116         0.1       5.83      1.81 
 45       0.49   0.57    0.28             0.0051         0.08      5.22      0.83 
 46       0.45   0.31    0.14             0.0023         0.07      4.6       0.31 
 47       0.35   0       0                0              0.05      4.63      0 
 48       0.31   0       0                0              0.04      4.1       0 
 49       0.25   0       0                0              0.03      3.84      0 
 50       0.21   0       0                0              0.02      3.38      0 
 51       0.13   0       0                0              0.01      3.85      0 
 52       0.13   0       0                0              0.01      2.85      0 
 53       0.12   0       0                0              0.01      2         0 
 54       0.04   0       0                0              0         3         0 
 55       0.02   0       0                0              0         4         0 
 56       0.02   0       0                0              0         3         0 
 57       0.02   0       0                0              0         2         0 
 58       0.02   0       0                0              0         1         0 
----------------------------------------------------------------------------------
 No. of iteration = 25 
 The intrinsic rate of increase (r) = 8.72167825698853E-02 /time unit.
----------------------------------------------------------------------------------
 The finite rate of increase (lambda) = 1.09113319273901 /time unit.
----------------------------------------------------------------------------------
 The net reproductive rate (R0) = 27.165 offspring/individual.
----------------------------------------------------------------------------------
 The first age of reproductive value of female adult = 27 .
 The peak value of age-stage reproductive value v(x,j) = 40.38  at age 33 .
 The age of peak v(x,j) is  33 . It must be between 27 and TPOP 34.8  or close to  34.8 .
----------------------------------------------------------------------------------
 The gross reproduction rate (GRR) = 33.4863063361575 offspring/individual.
 Attention:  GRR is not a good parameter, because it ignores the survival rate.
             Please report GRR with caution.  If you report GRR, you should mention
             that GRR cannot represent the population characteristics and it should
             not be used to compare the population fitnees.
----------------------------------------------------------------------------------

 The mean generation time (T) = 37.8588762702604 time unit.
 The doubling time (DT) = 7.94740599384687 
----------------------------------------------------------------------------------

 The relationhip is: lambda = 1+b-d or lambda = s+b.
 ** Attention! **********************************************************************
 *  Birth rate rate (b) (at SASD) per time unit = 9.58032552768367E-02              *
 *  Survival rate (s) (at SASD) per time unit = 0.995329937462174                   *
 *  Death rate (d) (at SASD) (per time unit) = 4.6700625378262E-03                  *
 *  Finite rate (lambda) = 1+b-d = 1.09113319273901 per time unit.                  *
 *  Finite rate (lambda) = s+b = 1.09113319273901 per time unit.                    *
 *  The relationship among birth rate, death rate, survival rate, and finite rate   *
 *  is a good practice for "Critical thinking".                                     *
 ************************************************************************************
 SAD (%) - Stable Age Distribution in percent. 
 SASD - Stable Age-Stage Distribution. 
 V(x)=l(x)*m(x) - Net maternity.
 R(x) - Age-specific reproductive value.
 E(x) - Age-specific life expectancy (time units that individuals at age x can still survive).
 The unit for the net reproductive rate is offspring/individual or just offspring.
 The unit for the intrinsic rate of increase is time unit^(-1), day^(-1) or week^(-1).
 The unit for the finite rate is time unit^(-1), day^(-1), or week^(-1).
 The unit for the mean generation time is time unit, day, or week.
 The unit for the reproductive value is time unit^(-1), day^(-1) or week^(-1).
 The unit for the gross reproductive rate is offspring or eggs.
 You can use dimensional analysis to find the unit of each parameter.
 ---------------------------------------------------------------------------------
 Attention!  For a better alignment, only limited digits are listed in this table.
 You can find precise data in files for figure preparation (e.g., _Fig_FxLxMxLxMx)
 and for further analyses (e.g., G_eggs per oviposition day.txt).
 ---------------------------------------------------------------------------------
 The relationship between Fecundity and R0 should be R0=F*(Nf/N)
 Fecundity (F) = 60.3666666666667 
 Adult female (Nf) = 45 
 Total number at beginning of life table study (N) = 100 
 The net reproductive rate (R0) = 27.165 
 ***************************************************************************
 Attention:
 This relationship shows that the two-sex life table is correct. If there is
 minor difference, it is due to round off.  If you use traditional female
 age-specific life table, you will mostly find erroneous relationship.
 ***************************************************************************

                                                                     Page 47 
 
 
 
Table 37. Cumulative reproductive rate, cumulative contribution to r, and curtailed r
=============================================================================================
x    l(x)    m(x)     C[v(x)]   C[v(x)]%  C[e(-rW)lm]  r*C[e(-rW)lm] r(delta)  r(delta)/r (%)
---------------------------------------------------------------------------------------------
 0     1      0         0         0          0             0                -         -
 1     1      0         0         0          0             0                -         -
 2     1      0         0         0          0             0                -         -
 3     1      0         0         0          0             0                -         -
 4     1      0         0         0          0             0                -         -
 5     1      0         0         0          0             0                -         -
 6     1      0         0         0          0             0                -         -
 7     1      0         0         0          0             0                -         -
 8     1      0         0         0          0             0                -         -
 9     0.97   0         0         0          0             0                -         -
 10    0.97   0         0         0          0             0                -         -
 11    0.97   0         0         0          0             0                -         -
 12    0.97   0         0         0          0             0                -         -
 13    0.97   0         0         0          0             0                -         -
 14    0.97   0         0         0          0             0                -         -
 15    0.94   0         0         0          0             0                -         -
 16    0.94   0         0         0          0             0                -         -
 17    0.94   0         0         0          0             0                -         -
 18    0.94   0         0         0          0             0                -         -
 19    0.94   0         0         0          0             0                -         -
 20    0.94   0         0         0          0             0                -         -
 21    0.94   0         0         0          0             0                -         -
 22    0.91   0         0         0          0             0                -         -
 23    0.88   0         0         0          0             0                -         -
 24    0.85   0         0         0          0             0                -         -
 25    0.85   0         0         0          0             0                -         -
 26    0.85   0         0         0          0             0                -         -
 27    0.85   0         0         0          0             0                -         -
 28    0.85   0         0         0          0             0                -         -
 29    0.85   0         0         0          0             0                -         -
 30    0.85   0.32      0.27      0.0099     0.0181        0.0016         -0.0422   -0.4843 
 31    0.85   0.42      0.63      0.0232     0.0402        0.0035         -0.0146   -0.1678 
 32    0.85   1.13      1.59      0.0585     0.0942        0.0082          0.0143    0.164 
 33    0.85   2.02      3.3       0.1217     0.1826        0.0159          0.036     0.4125 
 34    0.85   2.55      5.47      0.2015     0.2851        0.0249          0.0501    0.5749 
 35    0.85   3.36      8.33      0.3068     0.4089        0.0357          0.0613    0.7028 
 36    0.85   3.91      11.66     0.4292     0.5408        0.0472          0.0697    0.7993 
 37    0.85   4.12      15.16     0.5583     0.6682        0.0583          0.0759    0.8704 
 38    0.85   3.48      18.12     0.6672     0.7669        0.0669          0.0799    0.9157 
 39    0.85   2.61      20.34     0.7489     0.8347        0.0728          0.0823    0.9431 
 40    0.85   2.19      22.21     0.8176     0.8869        0.0774          0.0839    0.9625 
 41    0.76   1.99      23.72     0.8732     0.9256        0.0807          0.0851    0.976 
 42    0.76   1.92      25.18     0.9269     0.9599        0.0837          0.0861    0.9874 
 43    0.67   1.46      26.16     0.963      0.9811        0.0856          0.0867    0.9941 
 44    0.53   1.1       26.75     0.9845     0.9926        0.0866          0.087     0.9977 
 45    0.49   0.57      27.03     0.9948     0.9977        0.087           0.0872    0.9993 
 46    0.45   0.31      27.17     1          1             0.0872          0.0872    1 
 47    0.35   0         27.17     1          1             0.0872          0.0872    1 
 48    0.31   0         27.17     1          1             0.0872          0.0872    1 
 49    0.25   0         27.17     1          1             0.0872          0.0872    1 
 50    0.21   0         27.17     1          1             0.0872          0.0872    1 
 51    0.13   0         27.17     1          1             0.0872          0.0872    1 
 52    0.13   0         27.17     1          1             0.0872          0.0872    1 
 53    0.12   0         27.17     1          1             0.0872          0.0872    1 
 54    0.04   0         27.17     1          1             0.0872          0.0872    1 
 55    0.02   0         27.17     1          1             0.0872          0.0872    1 
 56    0.02   0         27.17     1          1             0.0872          0.0872    1 
 57    0.02   0         27.17     1          1             0.0872          0.0872    1 
 58    0.02   0         27.17     1          1             0.0872          0.0872    1 
---------------------------------------------------------------------------------------------
C[v(x)] = Cumulative l(x)*m(x).
C[v(x)]% = {C[v(x)]}/R0.
C[e(-rW)lm] = Cumulative exp(-r(x+1))*l(x)*m(x)
r*C[e(-rW)lm]=r*Cumulative exp(-r(x+1))*l(x)*m(x): the cumulative contribution to r.
Curtailed r(delta): the intrinsic rate by discarding data after age delta.
Curtailed r(delta)/r (%): the curtailed intrinsic rate by discarding data after
age delta in percentage of original intrinsic rate.

                                                                     Page 48 


Table 38. Basic Statistics of Life History Data  (This table is based on routine
          statistics.  I suggest you try the bootstrap method.)
 
Project: life table Ver. 7/4/2022
Username: 140.120.197.173. Pt:75
Treatment: 26C
================================================================================
Stage              Sex        N         Mean      S.D.      S.E.      Variance
================================================================================
Egg                All        97        4.35      0.85      0.09      0.73 
L1                 All        97        2.69      0.53      0.05      0.28 
L2                 All        94        3.78      0.61      0.06      0.37 
L3                 All        88        5.74      0.82      0.09      0.68 
L4                 All        85        6.26      0.54      0.06      0.29 
Pupa               All        85        6.91      1.16      0.13      1.35 
Adult              All        85        17.66     3.47      0.38      12.01 
--------------------------------------------------------------------------------
Egg                F          45        4.49      0.87      0.13      0.76 
L1                 F          45        2.78      0.42      0.06      0.18 
L2                 F          45        3.62      0.49      0.07      0.24 
L3                 F          45        6         0.9       0.13      0.82 
L4                 F          45        6.49      0.51      0.08      0.26 
Pupa               F          45        7.07      1.34      0.2       1.79 
Adult              F          45        20.07     1.91      0.28      3.65 
--------------------------------------------------------------------------------
Egg                M          40        4         0.72      0.11      0.51 
L1                 M          40        2.5       0.51      0.08      0.26 
L2                 M          40        3.75      0.44      0.07      0.19 
L3                 M          40        5.58      0.5       0.08      0.25 
L4                 M          40        6         0.45      0.07      0.21 
Pupa               M          40        6.72      0.91      0.14      0.82 
Adult              M          40        14.95     2.75      0.43      7.54 
--------------------------------------------------------------------------------
Egg                N          12        5         0.74      0.21      0.55 
L1                 N          12        3         0.74      0.21      0.55 
L2                 N          9         4.67      1         0.33      1 
L3                 N          3         4         0         0         0 
L4                 N          -         -         -         -         -
Pupa               N          -         -         -         -         -
Adult              N          -         -         -         -         -
--------------------------------------------------------------------------------
Egg-L1             All        97        7.04      1.13      0.11      1.27 
Egg-L2             All        94        10.76     1.41      0.15      1.99 
Egg-L3             All        88        16.31     1.8       0.19      3.23 
Egg-L4             All        85        22.65     1.8       0.2       3.25 
Egg-Pupa           All        85        29.55     2.24      0.24      5.01 
Egg-Adult          All        85        47.21     4.43      0.48      19.6 
--------------------------------------------------------------------------------
Egg-L1             F          45        7.27      1.01      0.15      1.02 
Egg-L2             F          45        10.89     1.19      0.18      1.42 
Egg-L3             F          45        16.89     1.9       0.28      3.6 
Egg-L4             F          45        23.38     1.89      0.28      3.56 
Egg-Pupa           F          45        30.44     2.32      0.35      5.39 
Egg-Adult          F          45        50.51     3.32      0.5       11.03 
--------------------------------------------------------------------------------
Egg-L1             M          40        6.5       0.93      0.15      0.87 
Egg-L2             M          40        10.25     1.28      0.2       1.63 
Egg-L3             M          40        15.82     1.45      0.23      2.1 
Egg-L4             M          40        21.82     1.3       0.21      1.69 
Egg-Pupa           M          40        28.55     1.66      0.26      2.77 
Egg-Adult          M          40        43.5      1.75      0.28      3.08 
--------------------------------------------------------------------------------
Egg-L1             N          12        8         1.28      0.37      1.64 
Egg-L2             N          9         12.33     1.8       0.6       3.25 
Egg-L3             N          3         14        0         0         0 
Egg-L4             N          -         -         -         -         -
Egg-Pupa           N          -         -         -         -         -
Egg-Adult          N          -         -         -         -         -
--------------------------------------------------------------------------------
L1-L4              All        85        18.39     1.27      0.14      1.62 
L1-L4              F          45        18.89     1.42      0.21      2.01 
L1-L4              M          40        17.82     0.78      0.12      0.61 
L1-L4              N          -         -         -         -         -
================================================================================
Mean longevity     All        100       42.92     11.27     1.13      127.06 
Mean longevity     F          45        50.51     3.32      0.5       11.03 
Mean longevity     M          40        43.5      1.75      0.28      3.08 
Mean longevity     N          15        18.6      5.95      1.54      35.4 
================================================================================
Fecundity          F (all)    45        60.37     7.36      1.1       54.24 
================================================================================
Fecundity          Rep. F     45        60.37     7.36      1.1       54.24 
================================================================================
TPOP               F          45        34.8      2.79      0.42      7.8 
================================================================================
APOP               F          45        4.36      0.91      0.14      0.83 
================================================================================
Ovi. days          F          45        7.4       0.75      0.11      0.56 
================================================================================
F : M : N =  45 : 40 : 15 
Among 45 females, 0 female(s) did not produce offspring.
If you use jackknife method, you will get 55 zeros of pseudo-R0.
================================================================================
Rep. F: reproductive female, i.e., females have produced offspring.
The mean longevity of male is calculated for those died as male adult.
The mean longevity of female is calculated for those died as female adult.
The mean longevity of type N is calculated for those did not develop to
the adult stage.
The age of peak v(x,j) is  33 . In general, it must be between  27 and TPOP 34.8  or close to  34.8 .
The oviposition days is different from the "oviposition period". 
The oviposition days (ovi. days) is calculated by taking only those days
(time units) with fecundity > 0 into account. It is a parameter for fecundity.
The oviposition period is the duration from the first to the last oviposition.
The percentage of oviposition days is 36.88 %.

*************************************************************************
Note well!
The variances in this table are calculated by using routine statistics.
It is the variance of all individuals.  They are different from
the results of bootstrap.  In the bootstrap, the variance is calculated by
using all bootstrap sample means.  Thus, it is the variance of all means.
*************************************************************************
