# Supplementary material for: Influence of natural and non-natural diets on the fitness and rearing of Pectinophora gossypiella Saunders
Source: Sci Rep. 2023 Aug 22;13:13666. doi: 10.1038/s41598-023-40712-6 (PMC10444745; doi:10.1038/s41598-023-40712-6)
Supplement: Supplementary file 1 — Supplementary Information. [file 41598_2023_40712_MOESM1_ESM.zip › Natural diet/ND_10A_SASD and Ovip. age for_CONSUME.txt]

"Description: the next three lines are project, date and user name."
"Project: life table Ver. 7/4/2022"
"26C"
"User: Waqar"
"Description: the next line is the finite rate."
 1.09113319273901 
"In Column"
"Description: the next lines are the SASD."
 .087801613876622, 0, 0, 0, 0, 0, 0, 0
 8.04682823883476E-02, 0, 0, 0, 0, 0, 0, 0
 7.37474424972378E-02, 0, 0, 0, 0, 0, 0, 0
 5.60979884765988E-02, 1.14899494470142E-02, 0, 0, 0, 0, 0, 0
 2.91131559698563E-02, 3.28297290723912E-02, 0, 0, 0, 0, 0, 0
 5.67693160234231E-03, 4.76862254596754E-02, 3.40615896140538E-03, 0, 0, 0, 0, 0
 1.56083555338239E-03, 3.12167110676479E-02, 1.92503051583829E-02, 0, 0, 0, 0, 0
 1.43047206681003E-03, 1.76424888239903E-02, 2.86094413362005E-02, 0, 0, 0, 0, 0
 1.31099674753656E-03, 4.3699891584552E-03, 3.53969121834871E-02, 2.62199349507312E-03, 0, 0, 0, 0
 0, 0, 3.08385050917919E-02, 8.01000132254333E-03, 0, 0, 0, 0
 0, 0, 2.20229795294824E-02, 1.35808373765142E-02, 0, 0, 0, 0
 0, 0, 1.14373648268485E-02, 2.11927642379839E-02, 0, 0, 0, 0
 0, 0, 2.77467294408262E-03, 2.71301354532523E-02, 0, 0, 0, 0
 0, 0, 1.69528520902049E-03, 2.40165404611236E-02, 1.69528520902049E-03, 0, 0, 0
 0, 0, 7.76846135880493E-04, 1.94211533970123E-02, 4.92002552724312E-03, 0, 0, 0
 0, 0, 0, 1.68497839416102E-02, 5.45838071347937E-03, 0, 0, 0
 0, 0, 0, 8.91747862568761E-03, 1.15274723697913E-02, 0, 0, 0
 0, 0, 0, 6.77734150529988E-03, 1.19600144211174E-02, 0, 0, 0
 0, 0, 0, 3.28832845541841E-03, 1.38840534784333E-02, 0, 0, 0
 0, 0, 0, 1.00456066448494E-03, 1.42312760802033E-02, 5.02280332242469E-04, 0, 0
 0, 0, 0, 9.20658148033462E-04, 1.16616698750905E-02, 1.84131629606693E-03, 0, 0
 0, 0, 0, 8.43763304205223E-04, 1.01251596504627E-02, 2.2500354778806E-03, 0, 0
 0, 0, 0, 7.73290840953313E-04, 4.51086323889434E-03, 6.44409034127763E-03, 0, 0
 0, 0, 0, 3.54352175380241E-04, 3.3072869702156E-03, 6.73269133222461E-03, 0, 0
 0, 0, 0, 0, 2.05678872112881E-03, 7.14463450497379E-03, 0, 0
 0, 0, 0, 0, 3.96842617104917E-04, 8.03606299637457E-03, 0, 0
 0, 0, 0, 0, 0, .007455802559016, 0, 2.72773264354243E-04
 0, 0, 0, 0, 0, 5.74978849685517E-03, 2.49990804211094E-04, 1.08329348491474E-03
 0, 0, 0, 0, 0, 4.27674187073934E-03, 6.87333514940251E-04, 1.52740781097833E-03
 0, 0, 0, 0, 0, 2.65968889973361E-03, 1.11986901041415E-03, 2.16974620767742E-03
 0, 0, 0, 0, 0, .001539503634203, 1.73194158847837E-03, 2.18096348178758E-03
 0, 0, 0, 0, 0, 9.99402958456808E-04, 1.82244068895065E-03, 2.17517114487658E-03
 0, 0, 0, 0, 0, 2.15513228677117E-04, 2.20901059394045E-03, 2.15513228677116E-03
 0, 0, 0, 0, 0, 1.97513218469806E-04, 2.02451048931551E-03, 1.97513218469805E-03
 0, 0, 0, 0, 0, 1.81016597959044E-04, 1.8554201290802E-03, 1.81016597959044E-03
 0, 0, 0, 0, 0, 1.65897801628276E-04, 1.70045246668984E-03, 1.65897801628276E-03
 0, 0, 0, 0, 0, 0, 1.71046970318364E-03, 1.52041751394101E-03
 0, 0, 0, 0, 0, 0, 1.56760853263931E-03, 1.39342980679049E-03
 0, 0, 0, 0, 0, 0, 1.43667935598607E-03, 1.27704831643206E-03
 0, 0, 0, 0, 0, 0, 1.31668559397378E-03, 1.17038719464336E-03
 0, 0, 0, 0, 0, 0, 1.20671390324822E-03, 1.07263458066508E-03
 0, 0, 0, 0, 0, 0, 1.10592722435569E-03, 7.61860976778364E-04
 0, 0, 0, 0, 0, 0, 1.01355841038943E-03, 6.98229127157159E-04
 0, 0, 0, 0, 0, 0, 9.28904387781614E-04, 4.54131034026565E-04
 0, 0, 0, 0, 0, 0, 8.5132080479546E-04, 1.51345920852526E-04
 0, 0, 0, 0, 0, 0, 7.80217126983771E-04, 6.93526335096683E-05
 0, 0, 0, 0, 0, 0, 6.51491951857554E-04, 6.3560190425127E-05
 0, 0, 0, 0, 0, 0, 5.09700987854459E-04, 0
 0, 0, 0, 0, 0, 0, 4.13743665200149E-04, 0
 0, 0, 0, 0, 0, 0, 3.05796073613684E-04, 0
 0, 0, 0, 0, 0, 0, 2.35414616240105E-04, 0
 0, 0, 0, 0, 0, 0, 1.33561015870685E-04, 0
 0, 0, 0, 0, 0, 0, 1.22405785800919E-04, 0
 0, 0, 0, 0, 0, 0, 1.03552853928211E-04, 0
 0, 0, 0, 0, 0, 0, 3.16346512101082E-05, 0
 0, 0, 0, 0, 0, 0, 1.44962372241181E-05, 0
 0, 0, 0, 0, 0, 0, 1.328548826173E-05, 0
 0, 0, 0, 0, 0, 0, 1.21758629928398E-05, 0
 0, 0, 0, 0, 0, 0, 1.11589154045212E-05, 0
"Cohort size"
100
"Reproductive females in life table data"
45
"Ind, sex, longevity, fecundity, 1st ovip. age, last ovip. age, post ovip. period"
18,"F",54,68.5,38,44,9
19,"F",47,61.5,32,38,8
20,"F",50,60.5,36,43,6
21,"F",47,61,30,37,9
22,"F",46,43.5,33,38,7
23,"F",51,59,34,41,9
24,"F",48,64,32,38,9
25,"F",49,56,35,41,7
26,"F",51,61,33,40,10
27,"F",55,67,35,42,12
28,"F",46,56,35,42,3
29,"F",59,52.5,41,46,12
30,"F",54,74,37,44,9
48,"F",54,68.5,38,44,9
49,"F",47,61.5,32,38,8
50,"F",50,60.5,36,43,6
51,"F",47,61,30,37,9
52,"F",48,43.5,33,38,9
53,"F",51,59,34,41,9
54,"F",48,64,32,38,9
55,"F",49,56,35,41,7
56,"F",51,61,33,40,10
57,"F",50,67,35,42,7
58,"F",49,56,35,42,6
59,"F",53,52.5,41,46,6
60,"F",54,74,37,44,9
78,"F",54,68.5,38,44,9
79,"F",47,61.5,32,38,8
80,"F",50,60.5,36,43,6
81,"F",47,61,30,37,9
82,"F",46,43.5,33,38,7
83,"F",51,59,34,41,9
84,"F",48,64,32,38,9
85,"F",49,56,35,41,7
86,"F",51,61,33,40,10
87,"F",49,67,35,42,6
88,"F",46,56,35,42,3
89,"F",55,52.5,41,46,8
90,"F",54,72.5,36,43,10
91,"F",49,54.5,34,40,8
92,"F",51,61,33,40,10
93,"F",54,67,35,42,11
94,"F",51,56,35,42,8
95,"F",59,52.5,41,46,12
96,"F",54,73.5,36,43,10
"Age, l(x), m(x), and cumu[l(x)m(x)]"
0,1,0,0
1,1,0,0
2,1,0,0
3,1,0,0
4,1,0,0
5,1,0,0
6,1,0,0
7,1,0,0
8,1,0,0
9,.97,0,0
10,.97,0,0
11,.97,0,0
12,.97,0,0
13,.97,0,0
14,.97,0,0
15,.94,0,0
16,.94,0,0
17,.94,0,0
18,.94,0,0
19,.94,0,0
20,.94,0,0
21,.94,0,0
22,.91,0,0
23,.88,0,0
24,.85,0,0
25,.85,0,0
26,.85,0,0
27,.85,0,0
28,.85,0,0
29,.85,0,0
30,.85,.317647058823529,.27
31,.85,.423529411764706,.63
32,.85,1.12941176470588,1.59
33,.85,2.01764705882353,3.305
34,.85,2.55294117647059,5.475
35,.85,3.36470588235294,8.335
36,.85,3.91176470588235,11.66
37,.85,4.12352941176471,15.165
38,.85,3.48235294117647,18.125
39,.85,2.61176470588235,20.345
40,.85,2.19411764705882,22.21
41,.76,1.98684210526316,23.72
42,.76,1.92105263157895,25.18
43,.67,1.46268656716418,26.16
44,.53,1.10377358490566,26.745
45,.49,.571428571428572,27.025
46,.45,.311111111111111,27.165
47,.35,0,27.165
48,.31,0,27.165
49,.25,0,27.165
50,.21,0,27.165
51,.13,0,27.165
52,.13,0,27.165
53,.12,0,27.165
54,.04,0,27.165
55,.02,0,27.165
56,.02,0,27.165
57,.02,0,27.165
58,.02,0,27.165
"Stage-specific rearing cost"
 0 , 0 , 0 , 0 , 0 , 0 , 0 , 0 
