# Supplementary material for: Influence of natural and non-natural diets on the fitness and rearing of Pectinophora gossypiella Saunders
Source: Sci Rep. 2023 Aug 22;13:13666. doi: 10.1038/s41598-023-40712-6 (PMC10444745; doi:10.1038/s41598-023-40712-6)
Supplement: Supplementary file 1 — Supplementary Information. [file 41598_2023_40712_MOESM1_ESM.zip › Natural diet/ND_17_For_2-Sex Predation_Predator data.txt]

"Description: the next three lines are project, date and user name."
"Project: life table Ver. 7/4/2022"
"26C"
"User: Waqar"
"Description: Last age group is  58, number of stages is  8"
58,8
"Description: Begin age, end age, stage name, predatory (V) (1: yes, 0: no), susceptibility (S) to prey density (0= density independent, 1= total dependency.)"
0,8,"Egg",0,0
3,8,"L1",1,.5
5,14,"L2",1,.5
8,23,"L3",1,.5
13,25,"L4",1,.5
19,35,"Pupa",1,.5
27,58,"Female",1,.5
26,46,"Male",1,.5
"Description: the female stage is 7. (DO NOT edit this data.)"
7
"Description: decrease coefficient (MODIFY next data to decrease the fecundity rate. 0<=A<=1)"
1
"Description: there are  32 fecundity data f(x,female). (DO NOT edit this data.)"
 0 , 0 , 0 , 1 , 1.16129032258065  
 2.34146341463415 , 4.18292682926829 , 5.29268292682927 , 6.97560975609756 , 7.38888888888889  
 7.78888888888889 , 6.57777777777778 , 4.93333333333333 , 4.14444444444444 , 3.35555555555556  
 3.24444444444444 , 2.17777777777778 , 1.3 , 0.622222222222222 , 0.341463414634146  
 0 , 0 , 0 , 0 , 0  
 0 , 0 , 0 , 0 , 0  
 0 , 0  
"Description: decrease coefficient (MODIFY next data to decrease the growth rate. 0<=B<=1)"
1
"Description: the next lines are the growth rates g(x,j) for each stage. (DO NOT edit these data)"
 1 , 1 , 0.830000000000001 , 0.566265060240964 , 0.212765957446809  
 0.3 , 1 , 1 , 0  
 1 , 0.886792452830189 , 0.630952380952381 , 0.616666666666667 , 0.27027027027027  
 0  
 1 , 0.999999999999999 , 0.900000000000001 , 0.827160493827162 , 0.779220779220779  
 0.566666666666667 , 0.264705882352941 , 0.666666666666667 , 0.5 , 0  
 1 , 1 , 0.999999999999999 , 1 , 0.931818181818181  
 0.847058823529411 , 0.946666666666665 , 0.577464788732394 , 0.829268292682927 , 0.529411764705882  
 0.333333333333333 , 1 , 1 , 1 , 0.5  
 0  
 1 , 1 , 1 , 1 , 1  
 0.960526315789475 , 0.894117647058823 , 0.947368421052633 , 0.486111111111111 , 0.8  
 0.678571428571428 , 0.210526315789474 , 0  
 1 , 1 , 1 , 1 , 1  
 0.999999999999999 , 0.962962962962965 , 0.841463414634147 , 0.81159420289855 , 0.678571428571429  
 0.631578947368421 , 0.708333333333333 , 0.235294117647059 , 1 , 1  
 1 , 0  
 1 , 1 , 1 , 1 , 1  
 1 , 1 , 1 , 1 , 1  
 1 , 1 , 1 , 1 , 1  
 1 , 1 , 1 , 0.911111111111111 , 0.853658536585366  
 0.885714285714286 , 0.806451612903226 , 0.84 , 0.619047619047619 , 1  
 0.923076923076923 , 0.333333333333333 , 0.5 , 1 , 1  
 1 , 0  
 1 , 1 , 1 , 1 , 1  
 0.999999999999999 , 1 , 1 , 1 , 1  
 1 , 1 , 1 , 1 , 0.775  
 1 , 0.709677419354839 , 0.363636363636364 , 0.5 , 1  
 0  
"Description: decrease coefficient (MODIFY next data to decrease the developmental rate. 0<=C<=1)"
1
"Description: next lines are developmental rates d(x,j). (DO NOT edit this data.)"
 0 , 0 , 0.17 , 0.433734939759036 , 0.787234042553192  
 0.7 , 0 , 0 , 0  
 0 , 0.113207547169811 , 0.369047619047619 , 0.383333333333333 , 0.729729729729729  
 1  
 0 , 0 , 0.1 , 0.172839506172839 , 0.220779220779221  
 0.433333333333333 , 0.735294117647059 , 0.333333333333333 , 0.5 , 0  
 0 , 0 , 0 , 0 , 6.81818181818182E-02  
 0.152941176470588 , 5.33333333333333E-02 , 0.422535211267605 , 0.170731707317073 , 0.470588235294118  
 0.666666666666667 , 0 , 0 , 0 , 0  
 0  
 0 , 0 , 0 , 0 , 0  
 3.94736842105263E-02 , 0.105882352941176 , 5.26315789473684E-02 , 0.472222222222222 , 0.2  
 0.321428571428571 , 0.789473684210527 , 1  
 0 , 0 , 0 , 0 , 0  
 0 , 0 , 3.65853658536585E-02 , 8.69565217391304E-02 , 0.125  
 0.289473684210526 , 0.166666666666667 , 0.588235294117647 , 0 , 0  
 0 , 1  
 0 , 0 , 0 , 0 , 0  
 0 , 0.037037037037037 , 0.121951219512195 , 0.101449275362319 , 0.196428571428571  
 7.89473684210526E-02 , 0.125 , 0.176470588235294 , 0 , 0  
 0 , 0 
"Description: decrease coefficient (MODIFY next data to decrease the consumption rate. 0<=D<=1)"
1
"Description: the next lines are the consumption (predation or parasitism) rates c(x,j) for each stage. Copy the c(x,j) data from program Consume to replace these data."
 1 , 1 , 1 , 1 , 1  
 1 , 1 , 1 , 1  
 1 , 1 , 1 , 1 , 1  
 1  
 1 , 1 , 1 , 1 , 1  
 1 , 1 , 1 , 1 , 1  
 1 , 1 , 1 , 1 , 1  
 1 , 1 , 1 , 1 , 1  
 1 , 1 , 1 , 1 , 1  
 1  
 1 , 1 , 1 , 1 , 1  
 1 , 1 , 1 , 1 , 1  
 1 , 1 , 1  
 1 , 1 , 1 , 1 , 1  
 1 , 1 , 1 , 1 , 1  
 1 , 1 , 1 , 1 , 1  
 1 , 1  
 1 , 1 , 1 , 1 , 1  
 1 , 1 , 1 , 1 , 1  
 1 , 1 , 1 , 1 , 1  
 1 , 1 , 1 , 1 , 1  
 1 , 1 , 1 , 1 , 1  
 1 , 1 , 1 , 1 , 1  
 1 , 1  
 1 , 1 , 1 , 1 , 1  
 1 , 1 , 1 , 1 , 1  
 1 , 1 , 1 , 1 , 1  
 1 , 1 , 1 , 1 , 1  
 1  
"Description: next line is the number (frequency) of release of the predator. MODIFY them as necessary."
1
"Description: next line is the time (date) of the first release of the predator. MODIFY them as necessary."
0
"Description: next lines are init. popu. structure at day 0(age,stage,number). MODIFY them as necessary. End with 0,0,0"
0,1,10
0,0,0
