# Supplementary material for: Influence of natural and non-natural diets on the fitness and rearing of Pectinophora gossypiella Saunders
Source: Sci Rep. 2023 Aug 22;13:13666. doi: 10.1038/s41598-023-40712-6 (PMC10444745; doi:10.1038/s41598-023-40712-6)
Supplement: Supplementary file 1 — Supplementary Information. [file 41598_2023_40712_MOESM1_ESM.zip › Natural diet/ND_19_APOP_TPOP_PostOVI for Consume.txt]

"Cohort size"
100
"Female number in life table data"
45
"Ind, sex, longevity, total fecundity, 1st ovip-age, last ovip-age, post-ovip-period"
18,"F",54,68.5,38,44,9
19,"F",47,61.5,32,38,8
20,"F",50,60.5,36,43,6
21,"F",47,61,30,37,9
22,"F",46,43.5,33,38,7
23,"F",51,59,34,41,9
24,"F",48,64,32,38,9
25,"F",49,56,35,41,7
26,"F",51,61,33,40,10
27,"F",55,67,35,42,12
28,"F",46,56,35,42,3
29,"F",59,52.5,41,46,12
30,"F",54,74,37,44,9
48,"F",54,68.5,38,44,9
49,"F",47,61.5,32,38,8
50,"F",50,60.5,36,43,6
51,"F",47,61,30,37,9
52,"F",48,43.5,33,38,9
53,"F",51,59,34,41,9
54,"F",48,64,32,38,9
55,"F",49,56,35,41,7
56,"F",51,61,33,40,10
57,"F",50,67,35,42,7
58,"F",49,56,35,42,6
59,"F",53,52.5,41,46,6
60,"F",54,74,37,44,9
78,"F",54,68.5,38,44,9
79,"F",47,61.5,32,38,8
80,"F",50,60.5,36,43,6
81,"F",47,61,30,37,9
82,"F",46,43.5,33,38,7
83,"F",51,59,34,41,9
84,"F",48,64,32,38,9
85,"F",49,56,35,41,7
86,"F",51,61,33,40,10
87,"F",49,67,35,42,6
88,"F",46,56,35,42,3
89,"F",55,52.5,41,46,8
90,"F",54,72.5,36,43,10
91,"F",49,54.5,34,40,8
92,"F",51,61,33,40,10
93,"F",54,67,35,42,11
94,"F",51,56,35,42,8
95,"F",59,52.5,41,46,12
96,"F",54,73.5,36,43,10
