# Supplementary material for: Influence of natural and non-natural diets on the fitness and rearing of Pectinophora gossypiella Saunders
Source: Sci Rep. 2023 Aug 22;13:13666. doi: 10.1038/s41598-023-40712-6 (PMC10444745; doi:10.1038/s41598-023-40712-6)
Supplement: Supplementary file 1 — Supplementary Information. [file 41598_2023_40712_MOESM1_ESM.zip › Natural diet/ND_1a_Fig_Nxj.txt]

"Age-stage survival number"
Age,Egg,L1,L2,L3,L4,Pupa,Female,Male
0, 100 , 0 , 0 , 0 , 0 , 0 , 0 , 0  
1, 100 , 0 , 0 , 0 , 0 , 0 , 0 , 0  
2, 100 , 0 , 0 , 0 , 0 , 0 , 0 , 0  
3, 83 , 17 , 0 , 0 , 0 , 0 , 0 , 0  
4, 47 , 53 , 0 , 0 , 0 , 0 , 0 , 0  
5, 10 , 84 , 6 , 0 , 0 , 0 , 0 , 0  
6, 3 , 60 , 37 , 0 , 0 , 0 , 0 , 0  
7, 3 , 37 , 60 , 0 , 0 , 0 , 0 , 0  
8, 3 , 10 , 81 , 6 , 0 , 0 , 0 , 0  
9, 0 , 0 , 77 , 20 , 0 , 0 , 0 , 0  
10, 0 , 0 , 60 , 37 , 0 , 0 , 0 , 0  
11, 0 , 0 , 34 , 63 , 0 , 0 , 0 , 0  
12, 0 , 0 , 9 , 88 , 0 , 0 , 0 , 0  
13, 0 , 0 , 6 , 85 , 6 , 0 , 0 , 0  
14, 0 , 0 , 3 , 75 , 19 , 0 , 0 , 0  
15, 0 , 0 , 0 , 71 , 23 , 0 , 0 , 0  
16, 0 , 0 , 0 , 41 , 53 , 0 , 0 , 0  
17, 0 , 0 , 0 , 34 , 60 , 0 , 0 , 0  
18, 0 , 0 , 0 , 18 , 76 , 0 , 0 , 0  
19, 0 , 0 , 0 , 6 , 85 , 3 , 0 , 0  
20, 0 , 0 , 0 , 6 , 76 , 12 , 0 , 0  
21, 0 , 0 , 0 , 6 , 72 , 16 , 0 , 0  
22, 0 , 0 , 0 , 6 , 35 , 50 , 0 , 0  
23, 0 , 0 , 0 , 3 , 28 , 57 , 0 , 0  
24, 0 , 0 , 0 , 0 , 19 , 66 , 0 , 0  
25, 0 , 0 , 0 , 0 , 4 , 81 , 0 , 0  
26, 0 , 0 , 0 , 0 , 0 , 82 , 0 , 3  
27, 0 , 0 , 0 , 0 , 0 , 69 , 3 , 13  
28, 0 , 0 , 0 , 0 , 0 , 56 , 9 , 20  
29, 0 , 0 , 0 , 0 , 0 , 38 , 16 , 31  
30, 0 , 0 , 0 , 0 , 0 , 24 , 27 , 34  
31, 0 , 0 , 0 , 0 , 0 , 17 , 31 , 37  
32, 0 , 0 , 0 , 0 , 0 , 4 , 41 , 40  
33, 0 , 0 , 0 , 0 , 0 , 4 , 41 , 40  
34, 0 , 0 , 0 , 0 , 0 , 4 , 41 , 40  
35, 0 , 0 , 0 , 0 , 0 , 4 , 41 , 40  
36, 0 , 0 , 0 , 0 , 0 , 0 , 45 , 40  
37, 0 , 0 , 0 , 0 , 0 , 0 , 45 , 40  
38, 0 , 0 , 0 , 0 , 0 , 0 , 45 , 40  
39, 0 , 0 , 0 , 0 , 0 , 0 , 45 , 40  
40, 0 , 0 , 0 , 0 , 0 , 0 , 45 , 40  
41, 0 , 0 , 0 , 0 , 0 , 0 , 45 , 31  
42, 0 , 0 , 0 , 0 , 0 , 0 , 45 , 31  
43, 0 , 0 , 0 , 0 , 0 , 0 , 45 , 22  
44, 0 , 0 , 0 , 0 , 0 , 0 , 45 , 8  
45, 0 , 0 , 0 , 0 , 0 , 0 , 45 , 4  
46, 0 , 0 , 0 , 0 , 0 , 0 , 41 , 4  
47, 0 , 0 , 0 , 0 , 0 , 0 , 35 , 0  
48, 0 , 0 , 0 , 0 , 0 , 0 , 31 , 0  
49, 0 , 0 , 0 , 0 , 0 , 0 , 25 , 0  
50, 0 , 0 , 0 , 0 , 0 , 0 , 21 , 0  
51, 0 , 0 , 0 , 0 , 0 , 0 , 13 , 0  
52, 0 , 0 , 0 , 0 , 0 , 0 , 13 , 0  
53, 0 , 0 , 0 , 0 , 0 , 0 , 12 , 0  
54, 0 , 0 , 0 , 0 , 0 , 0 , 4 , 0  
55, 0 , 0 , 0 , 0 , 0 , 0 , 2 , 0  
56, 0 , 0 , 0 , 0 , 0 , 0 , 2 , 0  
57, 0 , 0 , 0 , 0 , 0 , 0 , 2 , 0  
58, 0 , 0 , 0 , 0 , 0 , 0 , 2 , 0  
59, 0, 0, 0, 0, 0, 0, 0, 0
