# Supplementary material for: Influence of natural and non-natural diets on the fitness and rearing of Pectinophora gossypiella Saunders
Source: Sci Rep. 2023 Aug 22;13:13666. doi: 10.1038/s41598-023-40712-6 (PMC10444745; doi:10.1038/s41598-023-40712-6)
Supplement: Supplementary file 1 — Supplementary Information. [file 41598_2023_40712_MOESM1_ESM.zip › Natural diet/ND_21_Age-specific life table.txt]

"Project: life table Ver. 7/4/2022"
"26C"
"User: Waqar"
"Notewell! This age-specific life table is calculated based on age-stage, two-sex life table"
0,1,0,0
1,1,0,0
2,1,0,0
3,1,0,0
4,1,0,0
5,1,0,0
6,1,0,0
7,1,0,0
8,1,0,0
9,.97,0,0
10,.97,0,0
11,.97,0,0
12,.97,0,0
13,.97,0,0
14,.97,0,0
15,.94,0,0
16,.94,0,0
17,.94,0,0
18,.94,0,0
19,.94,0,0
20,.94,0,0
21,.94,0,0
22,.91,0,0
23,.88,0,0
24,.85,0,0
25,.85,0,0
26,.85,0,0
27,.85,0,0
28,.85,0,0
29,.85,0,0
30,.85,.317647058823529,.27
31,.85,.423529411764706,.36
32,.85,1.12941176470588,.96
33,.85,2.01764705882353,1.715
34,.85,2.55294117647059,2.17
35,.85,3.36470588235294,2.86
36,.85,3.91176470588235,3.325
37,.85,4.12352941176471,3.505
38,.85,3.48235294117647,2.96
39,.85,2.61176470588235,2.22
40,.85,2.19411764705882,1.865
41,.76,1.98684210526316,1.51
42,.76,1.92105263157895,1.46
43,.67,1.46268656716418,.98
44,.53,1.10377358490566,.585
45,.49,.571428571428572,.28
46,.45,.311111111111111,.14
47,.35,0,0
48,.31,0,0
49,.25,0,0
50,.21,0,0
51,.13,0,0
52,.13,0,0
53,.12,0,0
54,.04,0,0
55,.02,0,0
56,.02,0,0
57,.02,0,0
58,.02,0,0
59,0,0,0
