# Supplementary material for: Influence of natural and non-natural diets on the fitness and rearing of Pectinophora gossypiella Saunders
Source: Sci Rep. 2023 Aug 22;13:13666. doi: 10.1038/s41598-023-40712-6 (PMC10444745; doi:10.1038/s41598-023-40712-6)
Supplement: Supplementary file 1 — Supplementary Information. [file 41598_2023_40712_MOESM1_ESM.zip › Natural diet/ND_3_Fig_Exj.txt]

"Age-stage life expectancy"
Age,Egg,L1,L2,L3,L4,Pupa,Female,Male
0, 42.9200000000002 , 0 , 0 , 0 , 0 , 0 , 0 , 0  
1, 41.9200000000002 , 0 , 0 , 0 , 0 , 0 , 0 , 0  
2, 40.9200000000002 , 0 , 0 , 0 , 0 , 0 , 0 , 0  
3, 39.7039867169501 , 40.9746530878328 , 0 , 0 , 0 , 0 , 0 , 0  
4, 37.7307103477633 , 39.9746530878329 , 0 , 0 , 0 , 0 , 0 , 0  
5, 28.4531075719566 , 38.9679002871704 , 39.0275500263557 , 0 , 0 , 0 , 0 , 0  
6, 3 , 37.9330108170809 , 38.0275500263557 , 0 , 0 , 0 , 0 , 0  
7, 2 , 36.8742432005046 , 37.0275500263558 , 0 , 0 , 0 , 0 , 0  
8, 1 , 35.7248490778655 , 35.9295743570377 , 36.9093310502183 , 0 , 0 , 0 , 0  
9, 0 , 0 , 34.7248490778655 , 35.9093310502183 , 0 , 0 , 0 , 0  
10, 0 , 0 , 33.3892458523656 , 34.9093310502183 , 0 , 0 , 0 , 0  
11, 0 , 0 , 31.2268277598899 , 33.9093310502183 , 0 , 0 , 0 , 0  
12, 0 , 0 , 22.7754297312002 , 32.9093310502183 , 0 , 0 , 0 , 0  
13, 0 , 0 , 16.7614434879643 , 31.8034022176719 , 33.3570250950189 , 0 , 0 , 0  
14, 0 , 0 , 1 , 30.5228869759287 , 32.3570250950189 , 0 , 0 , 0  
15, 0 , 0 , 0 , 29.4195552509096 , 31.3570250950189 , 0 , 0 , 0  
16, 0 , 0 , 0 , 27.0018943893661 , 30.3570250950189 , 0 , 0 , 0  
17, 0 , 0 , 0 , 25.3111321852611 , 29.3570250950189 , 0 , 0 , 0  
18, 0 , 0 , 0 , 20.7147829321431 , 28.3570250950189 , 0 , 0 , 0  
19, 0 , 0 , 0 , 4.5 , 27.3221743982147 , 28.205058717254 , 0 , 0  
20, 0 , 0 , 0 , 3.5 , 26.2176223078022 , 27.205058717254 , 0 , 0  
21, 0 , 0 , 0 , 2.5 , 25.1627647294993 , 26.205058717254 , 0 , 0  
22, 0 , 0 , 0 , 1.5 , 25.2213446896375 , 25.205058717254 , 0 , 0  
23, 0 , 0 , 0 , 1 , 24.2254161827333 , 24.205058717254 , 0 , 0  
24, 0 , 0 , 0 , 0 , 23.2350591926973 , 23.2050587172539 , 0 , 0  
25, 0 , 0 , 0 , 0 , 22.3475609756098 , 22.2050587172539 , 0 , 0  
26, 0 , 0 , 0 , 0 , 0 , 21.3475609756098 , 0 , 17.5  
27, 0 , 0 , 0 , 0 , 0 , 20.7676328502416 , 23.5111111111112 , 16.5  
28, 0 , 0 , 0 , 0 , 0 , 20.0071428571429 , 22.5111111111112 , 15.5  
29, 0 , 0 , 0 , 0 , 0 , 19.8505847953217 , 21.5111111111112 , 14.5  
30, 0 , 0 , 0 , 0 , 0 , 18.7583333333334 , 20.5111111111112 , 13.5  
31, 0 , 0 , 0 , 0 , 0 , 18.2738562091504 , 19.5111111111112 , 12.5  
32, 0 , 0 , 0 , 0 , 0 , 18.5111111111112 , 18.5111111111112 , 11.5  
33, 0 , 0 , 0 , 0 , 0 , 17.5111111111112 , 17.5111111111112 , 10.5  
34, 0 , 0 , 0 , 0 , 0 , 16.5111111111111 , 16.5111111111112 , 9.50000000000002  
35, 0 , 0 , 0 , 0 , 0 , 15.5111111111112 , 15.5111111111112 , 8.50000000000001  
36, 0 , 0 , 0 , 0 , 0 , 0 , 14.5111111111111 , 7.50000000000001  
37, 0 , 0 , 0 , 0 , 0 , 0 , 13.5111111111111 , 6.50000000000001  
38, 0 , 0 , 0 , 0 , 0 , 0 , 12.5111111111111 , 5.5  
39, 0 , 0 , 0 , 0 , 0 , 0 , 11.5111111111111 , 4.5  
40, 0 , 0 , 0 , 0 , 0 , 0 , 10.5111111111111 , 3.5  
41, 0 , 0 , 0 , 0 , 0 , 0 , 9.51111111111113 , 3.2258064516129  
42, 0 , 0 , 0 , 0 , 0 , 0 , 8.51111111111112 , 2.2258064516129  
43, 0 , 0 , 0 , 0 , 0 , 0 , 7.51111111111112 , 1.72727272727273  
44, 0 , 0 , 0 , 0 , 0 , 0 , 6.51111111111112 , 2  
45, 0 , 0 , 0 , 0 , 0 , 0 , 5.51111111111111 , 2  
46, 0 , 0 , 0 , 0 , 0 , 0 , 4.95121951219513 , 1  
47, 0 , 0 , 0 , 0 , 0 , 0 , 4.62857142857143 , 0  
48, 0 , 0 , 0 , 0 , 0 , 0 , 4.09677419354839 , 0  
49, 0 , 0 , 0 , 0 , 0 , 0 , 3.84 , 0  
50, 0 , 0 , 0 , 0 , 0 , 0 , 3.38095238095238 , 0  
51, 0 , 0 , 0 , 0 , 0 , 0 , 3.84615384615384 , 0  
52, 0 , 0 , 0 , 0 , 0 , 0 , 2.84615384615385 , 0  
53, 0 , 0 , 0 , 0 , 0 , 0 , 2 , 0  
54, 0 , 0 , 0 , 0 , 0 , 0 , 3 , 0  
55, 0 , 0 , 0 , 0 , 0 , 0 , 4 , 0  
56, 0 , 0 , 0 , 0 , 0 , 0 , 3 , 0  
57, 0 , 0 , 0 , 0 , 0 , 0 , 2 , 0  
58, 0 , 0 , 0 , 0 , 0 , 0 , 1 , 0  
59,0,0,0,0,0,0,0,0
