# Supplementary material for: Influence of natural and non-natural diets on the fitness and rearing of Pectinophora gossypiella Saunders
Source: Sci Rep. 2023 Aug 22;13:13666. doi: 10.1038/s41598-023-40712-6 (PMC10444745; doi:10.1038/s41598-023-40712-6)
Supplement: Supplementary file 1 — Supplementary Information. [file 41598_2023_40712_MOESM1_ESM.zip › Natural diet/ND_4_Fig_Vxj.txt]

"Age-stage reproductive value"
Age,Egg,L1,L2,L3,L4,Pupa,Female,Male
0, 1.09113320617854 , 0 , 0 , 0 , 0 , 0 , 0 , 0  
1, 1.19057165896114 , 0 , 0 , 0 , 0 , 0 , 0 , 0  
2, 1.29907225542685 , 0 , 0 , 0 , 0 , 0 , 0 , 0  
3, 1.40842374293177 , 1.46158324134822 , 0 , 0 , 0 , 0 , 0 , 0  
4, 1.49234922819849 , 1.59478198858612 , 0 , 0 , 0 , 0 , 0 , 0  
5, 1.21632146016582 , 1.73971132341878 , 1.74331743908919 , 0 , 0 , 0 , 0 , 0  
6, 0 , 1.89595531175387 , 1.90219152327099 , 0 , 0 , 0 , 0 , 0  
7, 0 , 2.06450992504192 , 2.07554430998776 , 0 , 0 , 0 , 0 , 0  
8, 0 , 2.24092260724271 , 2.2570007499189 , 2.33394614701211 , 0 , 0 , 0 , 0  
9, 0 , 0 , 2.44514503912176 , 2.54664611107024 , 0 , 0 , 0 , 0  
10, 0 , 0 , 2.63659940978143 , 2.77873010194845 , 0 , 0 , 0 , 0  
11, 0 , 0 , 2.75828785508065 , 3.03196464789901 , 0 , 0 , 0 , 0  
12, 0 , 0 , 2.18016545401162 , 3.30827726653386 , 0 , 0 , 0 , 0  
13, 0 , 0 , 1.77231793824189 , 3.59191680112121 , 3.85378038372848 , 0 , 0 , 0  
14, 0 , 0 , 0 , 3.867669861005 , 4.20498769421262 , 0 , 0 , 0  
15, 0 , 0 , 0 , 4.19940726337401 , 4.58820164821447 , 0 , 0 , 0  
16, 0 , 0 , 0 , 4.27170305115279 , 5.00633911334664 , 0 , 0 , 0  
17, 0 , 0 , 0 , 4.49596461968733 , 5.4625827806801 , 0 , 0 , 0  
18, 0 , 0 , 0 , 3.96817697644236 , 5.96040539008462 , 0 , 0 , 0  
19, 0 , 0 , 0 , 0 , 6.49471442048847 , 6.71971857176008 , 0 , 0  
20, 0 , 0 , 0 , 0 , 7.05752498837662 , 7.3321079795122 , 0 , 0  
21, 0 , 0 , 0 , 0 , 7.68405496141441 , 8.00030638919232 , 0 , 0  
22, 0 , 0 , 0 , 0 , 8.76777084169599 , 8.72939985332972 , 0 , 0  
23, 0 , 0 , 0 , 0 , 9.57727275646491 , 9.5249379326591 , 0 , 0  
24, 0 , 0 , 0 , 0 , 10.4771295884158 , 10.3929759371032 , 0 , 0  
25, 0 , 0 , 0 , 0 , 11.7762795169385 , 11.3401210163111 , 0 , 0  
26, 0 , 0 , 0 , 0 , 0 , 12.8494894679041 , 0 , 0  
27, 0 , 0 , 0 , 0 , 0 , 15.486819804325 , 27.0302666307908 , 0  
28, 0 , 0 , 0 , 0 , 0 , 17.6609448174566 , 29.4936211294415 , 0  
29, 0 , 0 , 0 , 0 , 0 , 22.4703823943916 , 32.1814689884023 , 0  
30, 0 , 0 , 0 , 0 , 0 , 22.7264118394343 , 35.1142690043468 , 0  
31, 0 , 0 , 0 , 0 , 0 , 26.2498923770615 , 37.2232112566704 , 0  
32, 0 , 0 , 0 , 0 , 0 , 23.3581504205759 , 39.3483589251151 , 0  
33, 0 , 0 , 0 , 0 , 0 , 25.486853244881 , 40.37945205171 , 0  
34, 0 , 0 , 0 , 0 , 0 , 27.8095515539577 , 39.4952301320209 , 0  
35, 0 , 0 , 0 , 0 , 0 , 30.3439247757099 , 37.3195345318075 , 0  
36, 0 , 0 , 0 , 0 , 0 , 0 , 33.1092635207527 , 0  
37, 0 , 0 , 0 , 0 , 0 , 0 , 28.064354490509 , 0  
38, 0 , 0 , 0 , 0 , 0 , 0 , 22.1232335161657 , 0  
39, 0 , 0 , 0 , 0 , 0 , 0 , 16.9621627524102 , 0  
40, 0 , 0 , 0 , 0 , 0 , 0 , 13.1250550489503 , 0  
41, 0 , 0 , 0 , 0 , 0 , 0 , 9.79904232164028 , 0  
42, 0 , 0 , 0 , 0 , 0 , 0 , 7.03070228744959 , 0  
43, 0 , 0 , 0 , 0 , 0 , 0 , 4.13131160877132 , 0  
44, 0 , 0 , 0 , 0 , 0 , 0 , 2.13156560613565 , 0  
45, 0 , 0 , 0 , 0 , 0 , 0 , 0.907348834794741 , 0  
46, 0 , 0 , 0 , 0 , 0 , 0 , 0.341463414634146 , 0  
47, 0 , 0 , 0 , 0 , 0 , 0 , 0 , 0  
48, 0 , 0 , 0 , 0 , 0 , 0 , 0 , 0  
49, 0 , 0 , 0 , 0 , 0 , 0 , 0 , 0  
50, 0 , 0 , 0 , 0 , 0 , 0 , 0 , 0  
51, 0 , 0 , 0 , 0 , 0 , 0 , 0 , 0  
52, 0 , 0 , 0 , 0 , 0 , 0 , 0 , 0  
53, 0 , 0 , 0 , 0 , 0 , 0 , 0 , 0  
54, 0 , 0 , 0 , 0 , 0 , 0 , 0 , 0  
55, 0 , 0 , 0 , 0 , 0 , 0 , 0 , 0  
56, 0 , 0 , 0 , 0 , 0 , 0 , 0 , 0  
57, 0 , 0 , 0 , 0 , 0 , 0 , 0 , 0  
58, 0 , 0 , 0 , 0 , 0 , 0 , 0 , 0  
59,0,0,0,0,0,0,0,0
