# Supplementary material for: Influence of natural and non-natural diets on the fitness and rearing of Pectinophora gossypiella Saunders
Source: Sci Rep. 2023 Aug 22;13:13666. doi: 10.1038/s41598-023-40712-6 (PMC10444745; doi:10.1038/s41598-023-40712-6)
Supplement: Supplementary file 1 — Supplementary Information. [file 41598_2023_40712_MOESM1_ESM.zip › Natural diet/ND_5a_Fig_SSD.txt]

"Stable stage distribution (SSD)"
"Stage no.","Stage name","SSD"
1,"Egg",.337207719178734
2,"L1",.145235093029174
3,"L2",.156208471376582
4,"L3",.155702983404576
5,"L4",9.57351188721852E-02
6,"Pupa",5.63919805467788E-02
7,"Female",2.78774724348166E-02
8,"Male",2.56411611571527E-02
