# Supplementary material for: Influence of natural and non-natural diets on the fitness and rearing of Pectinophora gossypiella Saunders
Source: Sci Rep. 2023 Aug 22;13:13666. doi: 10.1038/s41598-023-40712-6 (PMC10444745; doi:10.1038/s41598-023-40712-6)
Supplement: Supplementary file 1 — Supplementary Information. [file 41598_2023_40712_MOESM1_ESM.zip › Natural diet/ND_5_Fig_SASD.txt]

"Stable age-stage distribution"
Age,Egg,L1,L2,L3,L4,Pupa,Female,Male
0, 0.087801613876622 , 0 , 0 , 0 , 0 , 0 , 0 , 0  
1, 8.04682823883476E-02 , 0 , 0 , 0 , 0 , 0 , 0 , 0  
2, 7.37474424972378E-02 , 0 , 0 , 0 , 0 , 0 , 0 , 0  
3, 5.60979884765988E-02 , 1.14899494470142E-02 , 0 , 0 , 0 , 0 , 0 , 0  
4, 2.91131559698563E-02 , 3.28297290723912E-02 , 0 , 0 , 0 , 0 , 0 , 0  
5, 5.67693160234231E-03 , 4.76862254596754E-02 , 3.40615896140538E-03 , 0 , 0 , 0 , 0 , 0  
6, 1.56083555338239E-03 , 3.12167110676479E-02 , 1.92503051583829E-02 , 0 , 0 , 0 , 0 , 0  
7, 1.43047206681003E-03 , 1.76424888239903E-02 , 2.86094413362005E-02 , 0 , 0 , 0 , 0 , 0  
8, 1.31099674753656E-03 , 4.3699891584552E-03 , 3.53969121834871E-02 , 2.62199349507312E-03 , 0 , 0 , 0 , 0  
9, 0 , 0 , 3.08385050917919E-02 , 8.01000132254333E-03 , 0 , 0 , 0 , 0  
10, 0 , 0 , 2.20229795294824E-02 , 1.35808373765142E-02 , 0 , 0 , 0 , 0  
11, 0 , 0 , 1.14373648268485E-02 , 2.11927642379839E-02 , 0 , 0 , 0 , 0  
12, 0 , 0 , 2.77467294408262E-03 , 2.71301354532523E-02 , 0 , 0 , 0 , 0  
13, 0 , 0 , 1.69528520902049E-03 , 2.40165404611236E-02 , 1.69528520902049E-03 , 0 , 0 , 0  
14, 0 , 0 , 7.76846135880493E-04 , 1.94211533970123E-02 , 4.92002552724312E-03 , 0 , 0 , 0  
15, 0 , 0 , 0 , 1.68497839416102E-02 , 5.45838071347937E-03 , 0 , 0 , 0  
16, 0 , 0 , 0 , 8.91747862568761E-03 , 1.15274723697913E-02 , 0 , 0 , 0  
17, 0 , 0 , 0 , 6.77734150529988E-03 , 1.19600144211174E-02 , 0 , 0 , 0  
18, 0 , 0 , 0 , 3.28832845541841E-03 , 1.38840534784333E-02 , 0 , 0 , 0  
19, 0 , 0 , 0 , 1.00456066448494E-03 , 1.42312760802033E-02 , 5.02280332242469E-04 , 0 , 0  
20, 0 , 0 , 0 , 9.20658148033462E-04 , 1.16616698750905E-02 , 1.84131629606693E-03 , 0 , 0  
21, 0 , 0 , 0 , 8.43763304205223E-04 , 1.01251596504627E-02 , 2.2500354778806E-03 , 0 , 0  
22, 0 , 0 , 0 , 7.73290840953313E-04 , 4.51086323889434E-03 , 6.44409034127763E-03 , 0 , 0  
23, 0 , 0 , 0 , 3.54352175380241E-04 , 3.3072869702156E-03 , 6.73269133222461E-03 , 0 , 0  
24, 0 , 0 , 0 , 0 , 2.05678872112881E-03 , 7.14463450497379E-03 , 0 , 0  
25, 0 , 0 , 0 , 0 , 3.96842617104917E-04 , 8.03606299637457E-03 , 0 , 0  
26, 0 , 0 , 0 , 0 , 0 , 0.007455802559016 , 0 , 2.72773264354243E-04  
27, 0 , 0 , 0 , 0 , 0 , 5.74978849685517E-03 , 2.49990804211094E-04 , 1.08329348491474E-03  
28, 0 , 0 , 0 , 0 , 0 , 4.27674187073934E-03 , 6.87333514940251E-04 , 1.52740781097833E-03  
29, 0 , 0 , 0 , 0 , 0 , 2.65968889973361E-03 , 1.11986901041415E-03 , 2.16974620767742E-03  
30, 0 , 0 , 0 , 0 , 0 , 0.001539503634203 , 1.73194158847837E-03 , 2.18096348178758E-03  
31, 0 , 0 , 0 , 0 , 0 , 9.99402958456808E-04 , 1.82244068895065E-03 , 2.17517114487658E-03  
32, 0 , 0 , 0 , 0 , 0 , 2.15513228677117E-04 , 2.20901059394045E-03 , 2.15513228677116E-03  
33, 0 , 0 , 0 , 0 , 0 , 1.97513218469806E-04 , 2.02451048931551E-03 , 1.97513218469805E-03  
34, 0 , 0 , 0 , 0 , 0 , 1.81016597959044E-04 , 1.8554201290802E-03 , 1.81016597959044E-03  
35, 0 , 0 , 0 , 0 , 0 , 1.65897801628276E-04 , 1.70045246668984E-03 , 1.65897801628276E-03  
36, 0 , 0 , 0 , 0 , 0 , 0 , 1.71046970318364E-03 , 1.52041751394101E-03  
37, 0 , 0 , 0 , 0 , 0 , 0 , 1.56760853263931E-03 , 1.39342980679049E-03  
38, 0 , 0 , 0 , 0 , 0 , 0 , 1.43667935598607E-03 , 1.27704831643206E-03  
39, 0 , 0 , 0 , 0 , 0 , 0 , 1.31668559397378E-03 , 1.17038719464336E-03  
40, 0 , 0 , 0 , 0 , 0 , 0 , 1.20671390324822E-03 , 1.07263458066508E-03  
41, 0 , 0 , 0 , 0 , 0 , 0 , 1.10592722435569E-03 , 7.61860976778364E-04  
42, 0 , 0 , 0 , 0 , 0 , 0 , 1.01355841038943E-03 , 6.98229127157159E-04  
43, 0 , 0 , 0 , 0 , 0 , 0 , 9.28904387781614E-04 , 4.54131034026565E-04  
44, 0 , 0 , 0 , 0 , 0 , 0 , 8.5132080479546E-04 , 1.51345920852526E-04  
45, 0 , 0 , 0 , 0 , 0 , 0 , 7.80217126983771E-04 , 6.93526335096683E-05  
46, 0 , 0 , 0 , 0 , 0 , 0 , 6.51491951857554E-04 , 6.3560190425127E-05  
47, 0 , 0 , 0 , 0 , 0 , 0 , 5.09700987854459E-04 , 0  
48, 0 , 0 , 0 , 0 , 0 , 0 , 4.13743665200149E-04 , 0  
49, 0 , 0 , 0 , 0 , 0 , 0 , 3.05796073613684E-04 , 0  
50, 0 , 0 , 0 , 0 , 0 , 0 , 2.35414616240105E-04 , 0  
51, 0 , 0 , 0 , 0 , 0 , 0 , 1.33561015870685E-04 , 0  
52, 0 , 0 , 0 , 0 , 0 , 0 , 1.22405785800919E-04 , 0  
53, 0 , 0 , 0 , 0 , 0 , 0 , 1.03552853928211E-04 , 0  
54, 0 , 0 , 0 , 0 , 0 , 0 , 3.16346512101082E-05 , 0  
55, 0 , 0 , 0 , 0 , 0 , 0 , 1.44962372241181E-05 , 0  
56, 0 , 0 , 0 , 0 , 0 , 0 , 1.328548826173E-05 , 0  
57, 0 , 0 , 0 , 0 , 0 , 0 , 1.21758629928398E-05 , 0  
58, 0 , 0 , 0 , 0 , 0 , 0 , 1.11589154045212E-05 , 0  
59,0,0,0,0,0,0,0,0
