# Supplementary material for: Influence of natural and non-natural diets on the fitness and rearing of Pectinophora gossypiella Saunders
Source: Sci Rep. 2023 Aug 22;13:13666. doi: 10.1038/s41598-023-40712-6 (PMC10444745; doi:10.1038/s41598-023-40712-6)
Supplement: Supplementary file 1 — Supplementary Information. [file 41598_2023_40712_MOESM1_ESM.zip › Natural diet/ND_5_Fig_SASD_in_percentage.txt]

"Stable age-stage distribution"
Age,Egg,L1,L2,L3,L4,Pupa,Female,Male
0, 8.7801613876622 , 0 , 0 , 0 , 0 , 0 , 0 , 0  
1, 8.04682823883476 , 0 , 0 , 0 , 0 , 0 , 0 , 0  
2, 7.37474424972378 , 0 , 0 , 0 , 0 , 0 , 0 , 0  
3, 5.60979884765988 , 1.14899494470142 , 0 , 0 , 0 , 0 , 0 , 0  
4, 2.91131559698563 , 3.28297290723911 , 0 , 0 , 0 , 0 , 0 , 0  
5, 0.567693160234231 , 4.76862254596754 , 0.340615896140538 , 0 , 0 , 0 , 0 , 0  
6, 0.156083555338239 , 3.12167110676479 , 1.92503051583829 , 0 , 0 , 0 , 0 , 0  
7, 0.143047206681003 , 1.76424888239903 , 2.86094413362005 , 0 , 0 , 0 , 0 , 0  
8, 0.131099674753656 , 0.43699891584552 , 3.53969121834871 , 0.262199349507312 , 0 , 0 , 0 , 0  
9, 0 , 0 , 3.08385050917919 , 0.801000132254333 , 0 , 0 , 0 , 0  
10, 0 , 0 , 2.20229795294824 , 1.35808373765142 , 0 , 0 , 0 , 0  
11, 0 , 0 , 1.14373648268485 , 2.11927642379839 , 0 , 0 , 0 , 0  
12, 0 , 0 , 0.277467294408262 , 2.71301354532523 , 0 , 0 , 0 , 0  
13, 0 , 0 , 0.169528520902049 , 2.40165404611236 , 0.169528520902049 , 0 , 0 , 0  
14, 0 , 0 , 7.76846135880493E-02 , 1.94211533970123 , 0.492002552724312 , 0 , 0 , 0  
15, 0 , 0 , 0 , 1.68497839416102 , 0.545838071347937 , 0 , 0 , 0  
16, 0 , 0 , 0 , 0.891747862568761 , 1.15274723697913 , 0 , 0 , 0  
17, 0 , 0 , 0 , 0.677734150529988 , 1.19600144211174 , 0 , 0 , 0  
18, 0 , 0 , 0 , 0.328832845541841 , 1.38840534784333 , 0 , 0 , 0  
19, 0 , 0 , 0 , 0.100456066448494 , 1.42312760802033 , 5.02280332242469E-02 , 0 , 0  
20, 0 , 0 , 0 , 9.20658148033462E-02 , 1.16616698750905 , 0.184131629606693 , 0 , 0  
21, 0 , 0 , 0 , 8.43763304205223E-02 , 1.01251596504627 , 0.22500354778806 , 0 , 0  
22, 0 , 0 , 0 , 7.73290840953313E-02 , 0.451086323889434 , 0.644409034127763 , 0 , 0  
23, 0 , 0 , 0 , 3.54352175380241E-02 , 0.33072869702156 , 0.673269133222461 , 0 , 0  
24, 0 , 0 , 0 , 0 , 0.205678872112881 , 0.714463450497379 , 0 , 0  
25, 0 , 0 , 0 , 0 , 3.96842617104917E-02 , 0.803606299637457 , 0 , 0  
26, 0 , 0 , 0 , 0 , 0 , 0.7455802559016 , 0 , 2.72773264354243E-02  
27, 0 , 0 , 0 , 0 , 0 , 0.574978849685517 , 2.49990804211094E-02 , 0.108329348491474  
28, 0 , 0 , 0 , 0 , 0 , 0.427674187073934 , 6.87333514940251E-02 , 0.152740781097833  
29, 0 , 0 , 0 , 0 , 0 , 0.265968889973361 , 0.111986901041415 , 0.216974620767742  
30, 0 , 0 , 0 , 0 , 0 , 0.1539503634203 , 0.173194158847837 , 0.218096348178758  
31, 0 , 0 , 0 , 0 , 0 , 9.99402958456808E-02 , 0.182244068895065 , 0.217517114487658  
32, 0 , 0 , 0 , 0 , 0 , 2.15513228677117E-02 , 0.220901059394045 , 0.215513228677116  
33, 0 , 0 , 0 , 0 , 0 , 1.97513218469806E-02 , 0.202451048931551 , 0.197513218469805  
34, 0 , 0 , 0 , 0 , 0 , 1.81016597959044E-02 , 0.18554201290802 , 0.181016597959044  
35, 0 , 0 , 0 , 0 , 0 , 1.65897801628276E-02 , 0.170045246668984 , 0.165897801628276  
36, 0 , 0 , 0 , 0 , 0 , 0 , 0.171046970318364 , 0.152041751394101  
37, 0 , 0 , 0 , 0 , 0 , 0 , 0.156760853263931 , 0.139342980679049  
38, 0 , 0 , 0 , 0 , 0 , 0 , 0.143667935598607 , 0.127704831643206  
39, 0 , 0 , 0 , 0 , 0 , 0 , 0.131668559397378 , 0.117038719464336  
40, 0 , 0 , 0 , 0 , 0 , 0 , 0.120671390324822 , 0.107263458066508  
41, 0 , 0 , 0 , 0 , 0 , 0 , 0.110592722435569 , 7.61860976778364E-02  
42, 0 , 0 , 0 , 0 , 0 , 0 , 0.101355841038943 , 6.98229127157159E-02  
43, 0 , 0 , 0 , 0 , 0 , 0 , 9.28904387781614E-02 , 4.54131034026565E-02  
44, 0 , 0 , 0 , 0 , 0 , 0 , 0.085132080479546 , 1.51345920852526E-02  
45, 0 , 0 , 0 , 0 , 0 , 0 , 7.80217126983771E-02 , 6.93526335096683E-03  
46, 0 , 0 , 0 , 0 , 0 , 0 , 6.51491951857554E-02 , 6.3560190425127E-03  
47, 0 , 0 , 0 , 0 , 0 , 0 , 5.09700987854459E-02 , 0  
48, 0 , 0 , 0 , 0 , 0 , 0 , 4.13743665200149E-02 , 0  
49, 0 , 0 , 0 , 0 , 0 , 0 , 3.05796073613684E-02 , 0  
50, 0 , 0 , 0 , 0 , 0 , 0 , 2.35414616240105E-02 , 0  
51, 0 , 0 , 0 , 0 , 0 , 0 , 1.33561015870685E-02 , 0  
52, 0 , 0 , 0 , 0 , 0 , 0 , 1.22405785800919E-02 , 0  
53, 0 , 0 , 0 , 0 , 0 , 0 , 1.03552853928211E-02 , 0  
54, 0 , 0 , 0 , 0 , 0 , 0 , 3.16346512101082E-03 , 0  
55, 0 , 0 , 0 , 0 , 0 , 0 , 1.44962372241181E-03 , 0  
56, 0 , 0 , 0 , 0 , 0 , 0 , 0.001328548826173 , 0  
57, 0 , 0 , 0 , 0 , 0 , 0 , 1.21758629928398E-03 , 0  
58, 0 , 0 , 0 , 0 , 0 , 0 , 1.11589154045212E-03 , 0  
59,0,0,0,0,0,0,0,0
