# Supplementary material for: Influence of natural and non-natural diets on the fitness and rearing of Pectinophora gossypiella Saunders
Source: Sci Rep. 2023 Aug 22;13:13666. doi: 10.1038/s41598-023-40712-6 (PMC10444745; doi:10.1038/s41598-023-40712-6)
Supplement: Supplementary file 1 — Supplementary Information. [file 41598_2023_40712_MOESM1_ESM.zip › Natural diet/ND_7_Fig_female fecundity expectancy.txt]

"26C"
"Age","Expect fecundity"
 0 , 62.8287699973774 
 1 , 62.8287699973774 
 2 , 62.8287699973774 
 3 , 62.8287699973774 
 4 , 62.8287699973774 
 5 , 62.8287699973774 
 6 , 62.8287699973774 
 7 , 62.8287699973774 
 8 , 62.8287699973774 
 9 , 62.8287699973774 
 10 , 62.8287699973774 
 11 , 62.8287699973774 
 12 , 62.8287699973774 
 13 , 62.8287699973774 
 14 , 62.8287699973774 
 15 , 62.8287699973774 
 16 , 62.8287699973774 
 17 , 62.8287699973774 
 18 , 62.8287699973774 
 19 , 62.8287699973774 
 20 , 62.8287699973774 
 21 , 62.8287699973774 
 22 , 62.8287699973774 
 23 , 62.8287699973774 
 24 , 62.8287699973774 
 25 , 62.8287699973774 
 26 , 62.8287699973774 
 27 , 62.8287699973774 
 28 , 62.8287699973774 
 29 , 62.8287699973774 
 30 , 62.8287699973774 
 31 , 61.8287699973774 
 32 , 60.6674796747967 
 33 , 58.3260162601626 
 34 , 54.1430894308943 
 35 , 48.850406504065 
 36 , 41.8747967479675 
 37 , 34.4859078590786 
 38 , 26.6970189701897 
 39 , 20.1192411924119 
 40 , 15.1859078590786 
 41 , 11.0414634146341 
 42 , 7.68590785907859 
 43 , 4.44146341463415 
 44 , 2.26368563685637 
 45 , 0.963685636856369 
 46 , 0.341463414634146 
 47 , 0 
 48 , 0 
 49 , 0 
 50 , 0 
 51 , 0 
 52 , 0 
 53 , 0 
 54 , 0 
 55 , 0 
 56 , 0 
 57 , 0 
 58 , 0 
