# Supplementary material for: Influence of natural and non-natural diets on the fitness and rearing of Pectinophora gossypiella Saunders
Source: Sci Rep. 2023 Aug 22;13:13666. doi: 10.1038/s41598-023-40712-6 (PMC10444745; doi:10.1038/s41598-023-40712-6)
Supplement: Supplementary file 1 — Supplementary Information. [file 41598_2023_40712_MOESM1_ESM.zip › Natural diet/ND_9_Fig_Rx_R0-ratio_Cumu-r_r-Ratio.txt]

CumuR0, CumuLxMx-R0 ratio, CumuIntrinsicR, CumuIntrinsicR ratio
Age, Cumul(x)m(x), Cumul(x)m(x) to R0 ratio, CumuIntrinsicR, CumuEuler to r ratio
0	0	0	0	0
1	0	0	0	0
2	0	0	0	0
3	0	0	0	0
4	0	0	0	0
5	0	0	0	0
6	0	0	0	0
7	0	0	0	0
8	0	0	0	0
9	0	0	0	0
10	0	0	0	0
11	0	0	0	0
12	0	0	0	0
13	0	0	0	0
14	0	0	0	0
15	0	0	0	0
16	0	0	0	0
17	0	0	0	0
18	0	0	0	0
19	0	0	0	0
20	0	0	0	0
21	0	0	0	0
22	0	0	0	0
23	0	0	0	0
24	0	0	0	0
25	0	0	0	0
26	0	0	0	0
27	0	0	0	0
28	0	0	0	0
29	0	0	0	0
30	.27	9.93926007730536E-03	1.57671440818548E-03	1.80781079251815E-02
31	.63	2.31916068470458E-02	3.50341400047208E-03	.040169035101299
32	1.59	5.85311982330204E-02	8.21215681355951E-03	9.41579885382639E-02
33	3.305	.12166390576109	1.59215482003685E-02	.182551427961824
34	5.475	.201546107123136	2.48615567960176E-02	.285054734461185
35	8.335	.306828639793852	.035660132275433	.408867780084173
36	11.66	.42922878704215	4.71658659565147E-02	.540788877630535
37	15.165	.558255107675317	5.82814662769291E-02	.668236829651783
38	18.125	.667218847782072	6.68846429975423E-02	.766878128575183
39	20.345	.748941652862139	7.27981122086318E-02	.834680093252694
40	22.21	.817596171544266	7.73510365586084E-02	.886882481552542
41	23.72	.873182403828456	8.07294342995225E-02	.925618119824994
42	25.18	.926928032394625	8.37231387233148E-02	.959942986388301
43	26.16	.963003865267808	8.55647771646899E-02	.981058629354143
44	26.745	.984538928768636	8.65723034716913E-02	.992610606821256
45	27.025	.994846309589545	8.70142612609113E-02	.997677954826966
46	27.165	1	8.72167836441369E-02	1.00000001231703
47	27.165	1	8.72167836441369E-02	1.00000001231703
48	27.165	1	8.72167836441369E-02	1.00000001231703
49	27.165	1	8.72167836441369E-02	1.00000001231703
50	27.165	1	8.72167836441369E-02	1.00000001231703
51	27.165	1	8.72167836441369E-02	1.00000001231703
52	27.165	1	8.72167836441369E-02	1.00000001231703
53	27.165	1	8.72167836441369E-02	1.00000001231703
54	27.165	1	8.72167836441369E-02	1.00000001231703
55	27.165	1	8.72167836441369E-02	1.00000001231703
56	27.165	1	8.72167836441369E-02	1.00000001231703
57	27.165	1	8.72167836441369E-02	1.00000001231703
58	27.165	1	8.72167836441369E-02	1.00000001231703
