# Supplementary material for: Influence of natural and non-natural diets on the fitness and rearing of Pectinophora gossypiella Saunders
Source: Sci Rep. 2023 Aug 22;13:13666. doi: 10.1038/s41598-023-40712-6 (PMC10444745; doi:10.1038/s41598-023-40712-6)
Supplement: Supplementary file 1 — Supplementary Information. [file 41598_2023_40712_MOESM1_ESM.zip › Natural diet/ND_Fig_age-specific total fecundity.txt]

"Total female fecundity at each age (the total eggs producced by all female of age x)."
Age,Ft(i,female)
0, 0 
1, 0 
2, 0 
3, 0 
4, 0 
5, 0 
6, 0 
7, 0 
8, 0 
9, 0 
10, 0 
11, 0 
12, 0 
13, 0 
14, 0 
15, 0 
16, 0 
17, 0 
18, 0 
19, 0 
20, 0 
21, 0 
22, 0 
23, 0 
24, 0 
25, 0 
26, 0 
27, 0 
28, 0 
29, 0 
30, 27 
31, 36 
32, 96 
33, 171.5 
34, 217 
35, 286 
36, 332.5 
37, 350.5 
38, 296 
39, 222 
40, 186.5 
41, 151 
42, 146 
43, 98 
44, 58.5 
45, 28 
46, 14 
47, 0 
48, 0 
49, 0 
50, 0 
51, 0 
52, 0 
53, 0 
54, 0 
55, 0 
56, 0 
57, 0 
58, 0 
59, 0 
