# Supplementary material for: Influence of natural and non-natural diets on the fitness and rearing of Pectinophora gossypiella Saunders
Source: Sci Rep. 2023 Aug 22;13:13666. doi: 10.1038/s41598-023-40712-6 (PMC10444745; doi:10.1038/s41598-023-40712-6)
Supplement: Supplementary file 1 — Supplementary Information. [file 41598_2023_40712_MOESM1_ESM.zip › Natural diet/ND_Fig_CumuR0-and-IntrinR.txt]

Age-specific survival rate l(x), age-specific fecundity m(x), Cumu[l(x)*m(x)], Cumu[E(-r(x+1))*lx*mx]*r,Cumu[E(-r(x+1))*lx*mx],Curtailed r(x), r(x)/r (%)
age, l(x), m(x), Cumu[l(x)*m(x)],Cumu[E(-r(x+1))*lx*mx]*r,Cumu[E(-r(x+1))*lx*mx],Curtailed r(x),r(x)/r (%)
0	1	0	0	0	0	0	0	0
1	1	0	0	0	0	0	0	0
2	1	0	0	0	0	0	0	0
3	1	0	0	0	0	0	0	0
4	1	0	0	0	0	0	0	0
5	1	0	0	0	0	0	0	0
6	1	0	0	0	0	0	0	0
7	1	0	0	0	0	0	0	0
8	1	0	0	0	0	0	0	0
9	.97	0	0	0	0	0	0	0
10	.97	0	0	0	0	0	0	0
11	.97	0	0	0	0	0	0	0
12	.97	0	0	0	0	0	0	0
13	.97	0	0	0	0	0	0	0
14	.97	0	0	0	0	0	0	0
15	.94	0	0	0	0	0	0	0
16	.94	0	0	0	0	0	0	0
17	.94	0	0	0	0	0	0	0
18	.94	0	0	0	0	0	0	0
19	.94	0	0	0	0	0	0	0
20	.94	0	0	0	0	0	0	0
21	.94	0	0	0	0	0	0	0
22	.91	0	0	0	0	0	0	0
23	.88	0	0	0	0	0	0	0
24	.85	0	0	0	0	0	0	0
25	.85	0	0	0	0	0	0	0
26	.85	0	0	0	0	0	0	0
27	.85	0	0	0	0	0	0	0
28	.85	0	0	0	0	0	0	0
29	.85	0	0	0	0	0	0	0
30	.85	.317647058823529	.27	9.93926007730536E-03	1.80781079251815E-02	1.57671440818548E-03	-4.22367095947266E-02	-.484272732267818
31	.85	.423529411764706	.63	2.31916068470458E-02	.040169035101299	3.50341400047208E-03	-1.46335601806641E-02	-.167783765342851
32	.85	1.12941176470588	1.59	5.85311982330204E-02	9.41579885382639E-02	8.21215681355951E-03	1.42993927001953E-02	.163952306870956
33	.85	2.01764705882353	3.305	.12166390576109	.182551427961824	1.59215482003685E-02	3.59745025634766E-02	.412472250219169
34	.85	2.55294117647059	5.475	.201546107123136	.285054734461185	2.48615567960176E-02	5.01399993896484E-02	.574889349414743
35	.85	3.36470588235294	8.335	.306828639793852	.408867780084173	.035660132275433	6.12997055053711E-02	.702843004512953
36	.85	3.91176470588235	11.66	.42922878704215	.540788877630535	4.71658659565147E-02	6.97134017944336E-02	.799311780832703
37	.85	4.12352941176471	15.165	.558255107675317	.668236829651783	5.82814662769291E-02	.07591552734375	.870423387642398
38	.85	3.48235294117647	18.125	.667218847782072	.766878128575183	6.68846429975423E-02	7.98637390136719E-02	.915692331916492
39	.85	2.61176470588235	20.345	.748941652862139	.834680093252694	7.27981122086318E-02	8.22538375854492E-02	.943096444993722
40	.85	2.19411764705882	22.21	.817596171544266	.886882481552542	7.73510365586084E-02	8.39441299438477E-02	.962476801716283
41	.76	1.98684210526316	23.72	.873182403828456	.925618119824994	8.07294342995225E-02	8.51222991943359E-02	.975985317116335
42	.76	1.92105263157895	25.18	.926928032394625	.959942986388301	8.37231387233148E-02	8.61153602600098E-02	.987371440708754
43	.67	1.46268656716418	26.16	.963003865267808	.981058629354143	8.55647771646899E-02	8.67035865783692E-02	.994115857333938
44	.53	1.10377358490566	26.745	.984538928768636	.992610606821256	8.65723034716913E-02	8.70180130004883E-02	.997720971084462
45	.49	.571428571428572	27.025	.994846309589545	.997677954826966	8.70142612609113E-02	8.71547698974609E-02	.999288982342651
46	.45	.311111111111111	27.165	1	1.00000001231703	8.72167836441369E-02	8.72165679931641E-02	.999997539731289
47	.35	0	27.165	1	1.00000001231703	8.72167836441369E-02	8.72165679931641E-02	.999997539731289
48	.31	0	27.165	1	1.00000001231703	8.72167836441369E-02	8.72165679931641E-02	.999997539731289
49	.25	0	27.165	1	1.00000001231703	8.72167836441369E-02	8.72165679931641E-02	.999997539731289
50	.21	0	27.165	1	1.00000001231703	8.72167836441369E-02	8.72165679931641E-02	.999997539731289
51	.13	0	27.165	1	1.00000001231703	8.72167836441369E-02	8.72165679931641E-02	.999997539731289
52	.13	0	27.165	1	1.00000001231703	8.72167836441369E-02	8.72165679931641E-02	.999997539731289
53	.12	0	27.165	1	1.00000001231703	8.72167836441369E-02	8.72165679931641E-02	.999997539731289
54	.04	0	27.165	1	1.00000001231703	8.72167836441369E-02	8.72165679931641E-02	.999997539731289
55	.02	0	27.165	1	1.00000001231703	8.72167836441369E-02	8.72165679931641E-02	.999997539731289
56	.02	0	27.165	1	1.00000001231703	8.72167836441369E-02	8.72165679931641E-02	.999997539731289
57	.02	0	27.165	1	1.00000001231703	8.72167836441369E-02	8.72165679931641E-02	.999997539731289
58	.02	0	27.165	1	1.00000001231703	8.72167836441369E-02	8.72165679931641E-02	.999997539731289
59	0	0	27.165	1	1.00000001231703	8.72167836441369E-02	8.72165679931641E-02	.999997539731289
