# Supplementary material for: Influence of natural and non-natural diets on the fitness and rearing of Pectinophora gossypiella Saunders
Source: Sci Rep. 2023 Aug 22;13:13666. doi: 10.1038/s41598-023-40712-6 (PMC10444745; doi:10.1038/s41598-023-40712-6)
Supplement: Supplementary file 1 — Supplementary Information. [file 41598_2023_40712_MOESM1_ESM.zip › Natural diet/ND_Fig_Dxj.txt]

"Development transition probability (matrix D)"
Age,Egg to L1,L1 to L2,L2 to L3,L3 to L4,L4 to Pupa,Pupa to Femal,Pupa to Male,-
0, 0 , 0 , 0 , 0 , 0 , 0 , 0 , 0  
1, 0 , 0 , 0 , 0 , 0 , 0 , 0 , 0  
2, 0.17 , 0 , 0 , 0 , 0 , 0 , 0 , 0  
3, 0.433734939759036 , 0 , 0 , 0 , 0 , 0 , 0 , 0  
4, 0.787234042553192 , 0.113207547169811 , 0 , 0 , 0 , 0 , 0 , 0  
5, 0.7 , 0.369047619047619 , 0 , 0 , 0 , 0 , 0 , 0  
6, 0 , 0.383333333333333 , 0 , 0 , 0 , 0 , 0 , 0  
7, 0 , 0.729729729729729 , 0.1 , 0 , 0 , 0 , 0 , 0  
8, 0 , 1 , 0.172839506172839 , 0 , 0 , 0 , 0 , 0  
9, 0 , 0 , 0.220779220779221 , 0 , 0 , 0 , 0 , 0  
10, 0 , 0 , 0.433333333333333 , 0 , 0 , 0 , 0 , 0  
11, 0 , 0 , 0.735294117647059 , 0 , 0 , 0 , 0 , 0  
12, 0 , 0 , 0.333333333333333 , 6.81818181818182E-02 , 0 , 0 , 0 , 0  
13, 0 , 0 , 0.5 , 0.152941176470588 , 0 , 0 , 0 , 0  
14, 0 , 0 , 0 , 5.33333333333333E-02 , 0 , 0 , 0 , 0  
15, 0 , 0 , 0 , 0.422535211267605 , 0 , 0 , 0 , 0  
16, 0 , 0 , 0 , 0.170731707317073 , 0 , 0 , 0 , 0  
17, 0 , 0 , 0 , 0.470588235294118 , 0 , 0 , 0 , 0  
18, 0 , 0 , 0 , 0.666666666666667 , 3.94736842105263E-02 , 0 , 0 , 0  
19, 0 , 0 , 0 , 0 , 0.105882352941176 , 0 , 0 , 0  
20, 0 , 0 , 0 , 0 , 5.26315789473684E-02 , 0 , 0 , 0  
21, 0 , 0 , 0 , 0 , 0.472222222222222 , 0 , 0 , 0  
22, 0 , 0 , 0 , 0 , 0.2 , 0 , 0 , 0  
23, 0 , 0 , 0 , 0 , 0.321428571428571 , 0 , 0 , 0  
24, 0 , 0 , 0 , 0 , 0.789473684210527 , 0 , 0 , 0  
25, 0 , 0 , 0 , 0 , 1 , 0 , 0.037037037037037 , 0  
26, 0 , 0 , 0 , 0 , 0 , 3.65853658536585E-02 , 0.121951219512195 , 0  
27, 0 , 0 , 0 , 0 , 0 , 8.69565217391304E-02 , 0.101449275362319 , 0  
28, 0 , 0 , 0 , 0 , 0 , 0.125 , 0.196428571428571 , 0  
29, 0 , 0 , 0 , 0 , 0 , 0.289473684210526 , 7.89473684210526E-02 , 0  
30, 0 , 0 , 0 , 0 , 0 , 0.166666666666667 , 0.125 , 0  
31, 0 , 0 , 0 , 0 , 0 , 0.588235294117647 , 0.176470588235294 , 0  
32, 0 , 0 , 0 , 0 , 0 , 0 , 0 , 0  
33, 0 , 0 , 0 , 0 , 0 , 0 , 0 , 0  
34, 0 , 0 , 0 , 0 , 0 , 0 , 0 , 0  
35, 0 , 0 , 0 , 0 , 0 , 1 , 0 , 0  
36, 0 , 0 , 0 , 0 , 0 , 0 , 0 , 0  
37, 0 , 0 , 0 , 0 , 0 , 0 , 0 , 0  
38, 0 , 0 , 0 , 0 , 0 , 0 , 0 , 0  
39, 0 , 0 , 0 , 0 , 0 , 0 , 0 , 0  
40, 0 , 0 , 0 , 0 , 0 , 0 , 0 , 0  
41, 0 , 0 , 0 , 0 , 0 , 0 , 0 , 0  
42, 0 , 0 , 0 , 0 , 0 , 0 , 0 , 0  
43, 0 , 0 , 0 , 0 , 0 , 0 , 0 , 0  
44, 0 , 0 , 0 , 0 , 0 , 0 , 0 , 0  
45, 0 , 0 , 0 , 0 , 0 , 0 , 0 , 0  
46, 0 , 0 , 0 , 0 , 0 , 0 , 0 , 0  
47, 0 , 0 , 0 , 0 , 0 , 0 , 0 , 0  
48, 0 , 0 , 0 , 0 , 0 , 0 , 0 , 0  
49, 0 , 0 , 0 , 0 , 0 , 0 , 0 , 0  
50, 0 , 0 , 0 , 0 , 0 , 0 , 0 , 0  
51, 0 , 0 , 0 , 0 , 0 , 0 , 0 , 0  
52, 0 , 0 , 0 , 0 , 0 , 0 , 0 , 0  
53, 0 , 0 , 0 , 0 , 0 , 0 , 0 , 0  
54, 0 , 0 , 0 , 0 , 0 , 0 , 0 , 0  
55, 0 , 0 , 0 , 0 , 0 , 0 , 0 , 0  
56, 0 , 0 , 0 , 0 , 0 , 0 , 0 , 0  
57, 0 , 0 , 0 , 0 , 0 , 0 , 0 , 0  
58, 0 , 0 , 0 , 0 , 0 , 0 , 0 , 0  
59, 0, 0, 0, 0, 0, 0, 0, 0
