# Supplementary material for: Influence of natural and non-natural diets on the fitness and rearing of Pectinophora gossypiella Saunders
Source: Sci Rep. 2023 Aug 22;13:13666. doi: 10.1038/s41598-023-40712-6 (PMC10444745; doi:10.1038/s41598-023-40712-6)
Supplement: Supplementary file 1 — Supplementary Information. [file 41598_2023_40712_MOESM1_ESM.zip › Natural diet/ND_Fig_Ex.txt]

"Age-specific life expectancy"
"Age","e(x)"
0,42.92
1,41.92
2,40.92
3,39.92
4,38.92
5,37.92
6,36.92
7,35.92
8,34.92
9,34.9690721649485
10,33.9690721649485
11,32.9690721649485
12,31.9690721649485
13,30.9690721649485
14,29.9690721649485
15,29.8936170212766
16,28.8936170212766
17,27.8936170212766
18,26.8936170212766
19,25.8936170212766
20,24.8936170212766
21,23.8936170212766
22,23.6483516483517
23,23.4204545454546
24,23.2117647058824
25,22.2117647058824
26,21.2117647058824
27,20.2117647058824
28,19.2117647058824
29,18.2117647058823
30,17.2117647058823
31,16.2117647058824
32,15.2117647058824
33,14.2117647058824
34,13.2117647058824
35,12.2117647058824
36,11.2117647058824
37,10.2117647058824
38,9.21176470588235
39,8.21176470588235
40,7.21176470588235
41,6.94736842105263
42,5.94736842105263
43,5.61194029850746
44,5.83018867924528
45,5.22448979591837
46,4.6
47,4.62857142857143
48,4.09677419354839
49,3.84
50,3.38095238095238
51,3.84615384615385
52,2.84615384615385
53,2
54,3
55,4
56,3
57,2
58,1
59,0
