# Supplementary material for: Influence of natural and non-natural diets on the fitness and rearing of Pectinophora gossypiella Saunders
Source: Sci Rep. 2023 Aug 22;13:13666. doi: 10.1038/s41598-023-40712-6 (PMC10444745; doi:10.1038/s41598-023-40712-6)
Supplement: Supplementary file 1 — Supplementary Information. [file 41598_2023_40712_MOESM1_ESM.zip › Natural diet/ND_Fig_Fxj.txt]

"Fecundity matrix (F)"
Age,Egg,L1,L2,L3,L4,Pupa,Female,Male
0, 0 , 0 , 0 , 0 , 0 , 0 , 0 , 0  
1, 0 , 0 , 0 , 0 , 0 , 0 , 0 , 0  
2, 0 , 0 , 0 , 0 , 0 , 0 , 0 , 0  
3, 0 , 0 , 0 , 0 , 0 , 0 , 0 , 0  
4, 0 , 0 , 0 , 0 , 0 , 0 , 0 , 0  
5, 0 , 0 , 0 , 0 , 0 , 0 , 0 , 0  
6, 0 , 0 , 0 , 0 , 0 , 0 , 0 , 0  
7, 0 , 0 , 0 , 0 , 0 , 0 , 0 , 0  
8, 0 , 0 , 0 , 0 , 0 , 0 , 0 , 0  
9, 0 , 0 , 0 , 0 , 0 , 0 , 0 , 0  
10, 0 , 0 , 0 , 0 , 0 , 0 , 0 , 0  
11, 0 , 0 , 0 , 0 , 0 , 0 , 0 , 0  
12, 0 , 0 , 0 , 0 , 0 , 0 , 0 , 0  
13, 0 , 0 , 0 , 0 , 0 , 0 , 0 , 0  
14, 0 , 0 , 0 , 0 , 0 , 0 , 0 , 0  
15, 0 , 0 , 0 , 0 , 0 , 0 , 0 , 0  
16, 0 , 0 , 0 , 0 , 0 , 0 , 0 , 0  
17, 0 , 0 , 0 , 0 , 0 , 0 , 0 , 0  
18, 0 , 0 , 0 , 0 , 0 , 0 , 0 , 0  
19, 0 , 0 , 0 , 0 , 0 , 0 , 0 , 0  
20, 0 , 0 , 0 , 0 , 0 , 0 , 0 , 0  
21, 0 , 0 , 0 , 0 , 0 , 0 , 0 , 0  
22, 0 , 0 , 0 , 0 , 0 , 0 , 0 , 0  
23, 0 , 0 , 0 , 0 , 0 , 0 , 0 , 0  
24, 0 , 0 , 0 , 0 , 0 , 0 , 0 , 0  
25, 0 , 0 , 0 , 0 , 0 , 0 , 0 , 0  
26, 0 , 0 , 0 , 0 , 0 , 0 , 0 , 0  
27, 0 , 0 , 0 , 0 , 0 , 0 , 0 , 0  
28, 0 , 0 , 0 , 0 , 0 , 0 , 0 , 0  
29, 0 , 0 , 0 , 0 , 0 , 0 , 0 , 0  
30, 0 , 0 , 0 , 0 , 0 , 0 , 1 , 0  
31, 0 , 0 , 0 , 0 , 0 , 0 , 1.16129032258065 , 0  
32, 0 , 0 , 0 , 0 , 0 , 0 , 2.34146341463415 , 0  
33, 0 , 0 , 0 , 0 , 0 , 0 , 4.18292682926829 , 0  
34, 0 , 0 , 0 , 0 , 0 , 0 , 5.29268292682927 , 0  
35, 0 , 0 , 0 , 0 , 0 , 0 , 6.97560975609756 , 0  
36, 0 , 0 , 0 , 0 , 0 , 0 , 7.38888888888889 , 0  
37, 0 , 0 , 0 , 0 , 0 , 0 , 7.78888888888889 , 0  
38, 0 , 0 , 0 , 0 , 0 , 0 , 6.57777777777778 , 0  
39, 0 , 0 , 0 , 0 , 0 , 0 , 4.93333333333333 , 0  
40, 0 , 0 , 0 , 0 , 0 , 0 , 4.14444444444444 , 0  
41, 0 , 0 , 0 , 0 , 0 , 0 , 3.35555555555556 , 0  
42, 0 , 0 , 0 , 0 , 0 , 0 , 3.24444444444444 , 0  
43, 0 , 0 , 0 , 0 , 0 , 0 , 2.17777777777778 , 0  
44, 0 , 0 , 0 , 0 , 0 , 0 , 1.3 , 0  
45, 0 , 0 , 0 , 0 , 0 , 0 , 0.622222222222222 , 0  
46, 0 , 0 , 0 , 0 , 0 , 0 , 0.341463414634146 , 0  
47, 0 , 0 , 0 , 0 , 0 , 0 , 0 , 0  
48, 0 , 0 , 0 , 0 , 0 , 0 , 0 , 0  
49, 0 , 0 , 0 , 0 , 0 , 0 , 0 , 0  
50, 0 , 0 , 0 , 0 , 0 , 0 , 0 , 0  
51, 0 , 0 , 0 , 0 , 0 , 0 , 0 , 0  
52, 0 , 0 , 0 , 0 , 0 , 0 , 0 , 0  
53, 0 , 0 , 0 , 0 , 0 , 0 , 0 , 0  
54, 0 , 0 , 0 , 0 , 0 , 0 , 0 , 0  
55, 0 , 0 , 0 , 0 , 0 , 0 , 0 , 0  
56, 0 , 0 , 0 , 0 , 0 , 0 , 0 , 0  
57, 0 , 0 , 0 , 0 , 0 , 0 , 0 , 0  
58, 0 , 0 , 0 , 0 , 0 , 0 , 0 , 0  
59, 0, 0, 0, 0, 0, 0, 0, 0
