# Supplementary material for: Influence of natural and non-natural diets on the fitness and rearing of Pectinophora gossypiella Saunders
Source: Sci Rep. 2023 Aug 22;13:13666. doi: 10.1038/s41598-023-40712-6 (PMC10444745; doi:10.1038/s41598-023-40712-6)
Supplement: Supplementary file 1 — Supplementary Information. [file 41598_2023_40712_MOESM1_ESM.zip › Natural diet/ND_Fig_Gxj.txt]

"Growth transition probability (matrix G)"
Age,Egg,L1,L2,L3,L4,Pupa,Female,Male
0, 1 , 0 , 0 , 0 , 0 , 0 , 0 , 0  
1, 1 , 0 , 0 , 0 , 0 , 0 , 0 , 0  
2, 0.830000000000001 , 0 , 0 , 0 , 0 , 0 , 0 , 0  
3, 0.566265060240964 , 1 , 0 , 0 , 0 , 0 , 0 , 0  
4, 0.212765957446809 , 0.886792452830189 , 0 , 0 , 0 , 0 , 0 , 0  
5, 0.3 , 0.630952380952381 , 1 , 0 , 0 , 0 , 0 , 0  
6, 1 , 0.616666666666667 , 0.999999999999999 , 0 , 0 , 0 , 0 , 0  
7, 1 , 0.27027027027027 , 0.900000000000001 , 0 , 0 , 0 , 0 , 0  
8, 0 , 0 , 0.827160493827162 , 1 , 0 , 0 , 0 , 0  
9, 0 , 0 , 0.779220779220779 , 1 , 0 , 0 , 0 , 0  
10, 0 , 0 , 0.566666666666667 , 0.999999999999999 , 0 , 0 , 0 , 0  
11, 0 , 0 , 0.264705882352941 , 1 , 0 , 0 , 0 , 0  
12, 0 , 0 , 0.666666666666667 , 0.931818181818181 , 0 , 0 , 0 , 0  
13, 0 , 0 , 0.5 , 0.847058823529411 , 1 , 0 , 0 , 0  
14, 0 , 0 , 0 , 0.946666666666665 , 1 , 0 , 0 , 0  
15, 0 , 0 , 0 , 0.577464788732394 , 1 , 0 , 0 , 0  
16, 0 , 0 , 0 , 0.829268292682927 , 1 , 0 , 0 , 0  
17, 0 , 0 , 0 , 0.529411764705882 , 1 , 0 , 0 , 0  
18, 0 , 0 , 0 , 0.333333333333333 , 0.960526315789475 , 0 , 0 , 0  
19, 0 , 0 , 0 , 1 , 0.894117647058823 , 1 , 0 , 0  
20, 0 , 0 , 0 , 1 , 0.947368421052633 , 1 , 0 , 0  
21, 0 , 0 , 0 , 1 , 0.486111111111111 , 1 , 0 , 0  
22, 0 , 0 , 0 , 0.5 , 0.8 , 1 , 0 , 0  
23, 0 , 0 , 0 , 0 , 0.678571428571428 , 1 , 0 , 0  
24, 0 , 0 , 0 , 0 , 0.210526315789474 , 0.999999999999999 , 0 , 0  
25, 0 , 0 , 0 , 0 , 0 , 0.962962962962965 , 0 , 0  
26, 0 , 0 , 0 , 0 , 0 , 0.841463414634147 , 0 , 1  
27, 0 , 0 , 0 , 0 , 0 , 0.81159420289855 , 1 , 1  
28, 0 , 0 , 0 , 0 , 0 , 0.678571428571429 , 1 , 1  
29, 0 , 0 , 0 , 0 , 0 , 0.631578947368421 , 1 , 1  
30, 0 , 0 , 0 , 0 , 0 , 0.708333333333333 , 1 , 1  
31, 0 , 0 , 0 , 0 , 0 , 0.235294117647059 , 1 , 0.999999999999999  
32, 0 , 0 , 0 , 0 , 0 , 1 , 1 , 1  
33, 0 , 0 , 0 , 0 , 0 , 1 , 1 , 1  
34, 0 , 0 , 0 , 0 , 0 , 1 , 1 , 1  
35, 0 , 0 , 0 , 0 , 0 , 0 , 1 , 1  
36, 0 , 0 , 0 , 0 , 0 , 0 , 1 , 1  
37, 0 , 0 , 0 , 0 , 0 , 0 , 1 , 1  
38, 0 , 0 , 0 , 0 , 0 , 0 , 1 , 1  
39, 0 , 0 , 0 , 0 , 0 , 0 , 1 , 1  
40, 0 , 0 , 0 , 0 , 0 , 0 , 1 , 0.775  
41, 0 , 0 , 0 , 0 , 0 , 0 , 1 , 1  
42, 0 , 0 , 0 , 0 , 0 , 0 , 1 , 0.709677419354839  
43, 0 , 0 , 0 , 0 , 0 , 0 , 1 , 0.363636363636364  
44, 0 , 0 , 0 , 0 , 0 , 0 , 1 , 0.5  
45, 0 , 0 , 0 , 0 , 0 , 0 , 0.911111111111111 , 1  
46, 0 , 0 , 0 , 0 , 0 , 0 , 0.853658536585366 , 0  
47, 0 , 0 , 0 , 0 , 0 , 0 , 0.885714285714286 , 0  
48, 0 , 0 , 0 , 0 , 0 , 0 , 0.806451612903226 , 0  
49, 0 , 0 , 0 , 0 , 0 , 0 , 0.84 , 0  
50, 0 , 0 , 0 , 0 , 0 , 0 , 0.619047619047619 , 0  
51, 0 , 0 , 0 , 0 , 0 , 0 , 1 , 0  
52, 0 , 0 , 0 , 0 , 0 , 0 , 0.923076923076923 , 0  
53, 0 , 0 , 0 , 0 , 0 , 0 , 0.333333333333333 , 0  
54, 0 , 0 , 0 , 0 , 0 , 0 , 0.5 , 0  
55, 0 , 0 , 0 , 0 , 0 , 0 , 1 , 0  
56, 0 , 0 , 0 , 0 , 0 , 0 , 1 , 0  
57, 0 , 0 , 0 , 0 , 0 , 0 , 1 , 0  
58, 0 , 0 , 0 , 0 , 0 , 0 , 0 , 0  
59, 0, 0, 0, 0, 0, 0, 0, 0
