# Supplementary material for: Influence of natural and non-natural diets on the fitness and rearing of Pectinophora gossypiella Saunders
Source: Sci Rep. 2023 Aug 22;13:13666. doi: 10.1038/s41598-023-40712-6 (PMC10444745; doi:10.1038/s41598-023-40712-6)
Supplement: Supplementary file 1 — Supplementary Information. [file 41598_2023_40712_MOESM1_ESM.zip › Natural diet/ND_Fig_Lx.txt]

"Age-specific survival rate"
"Age","survival rate l(x)","mortality"
0,1,0
1,1,0
2,1,0
3,1,0
4,1,0
5,1,0
6,1,0
7,1,0
8,1,0
9,.97,.03
10,.97,.03
11,.97,.03
12,.97,.03
13,.97,.03
14,.97,.03
15,.94,6.00000000000001E-02
16,.94,6.00000000000001E-02
17,.94,6.00000000000001E-02
18,.94,6.00000000000001E-02
19,.94,6.00000000000001E-02
20,.94,6.00000000000001E-02
21,.94,6.00000000000001E-02
22,.91,.09
23,.88,.12
24,.85,.15
25,.85,.15
26,.85,.15
27,.85,.15
28,.85,.15
29,.85,.15
30,.85,.15
31,.85,.15
32,.85,.15
33,.85,.15
34,.85,.15
35,.85,.15
36,.85,.15
37,.85,.15
38,.85,.15
39,.85,.15
40,.85,.15
41,.76,.24
42,.76,.24
43,.67,.33
44,.53,.47
45,.49,.51
46,.45,.55
47,.35,.65
48,.31,.69
49,.25,.75
50,.21,.79
51,.13,.87
52,.13,.87
53,.12,.88
54,.04,.96
55,.02,.98
56,.02,.98
57,.02,.98
58,.02,.98
59,0,1
