# Supplementary material for: Influence of natural and non-natural diets on the fitness and rearing of Pectinophora gossypiella Saunders
Source: Sci Rep. 2023 Aug 22;13:13666. doi: 10.1038/s41598-023-40712-6 (PMC10444745; doi:10.1038/s41598-023-40712-6)
Supplement: Supplementary file 1 — Supplementary Information. [file 41598_2023_40712_MOESM1_ESM.zip › Natural diet/ND_Fig_Mx.txt]

"Age-specific fecundity"
"Age","fecundity m(x)"
0,0
1,0
2,0
3,0
4,0
5,0
6,0
7,0
8,0
9,0
10,0
11,0
12,0
13,0
14,0
15,0
16,0
17,0
18,0
19,0
20,0
21,0
22,0
23,0
24,0
25,0
26,0
27,0
28,0
29,0
30,.317647058823529
31,.423529411764706
32,1.12941176470588
33,2.01764705882353
34,2.55294117647059
35,3.36470588235294
36,3.91176470588235
37,4.12352941176471
38,3.48235294117647
39,2.61176470588235
40,2.19411764705882
41,1.98684210526316
42,1.92105263157895
43,1.46268656716418
44,1.10377358490566
45,.571428571428572
46,.311111111111111
47,0
48,0
49,0
50,0
51,0
52,0
53,0
54,0
55,0
56,0
57,0
58,0
59,0
