# Supplementary material for: Influence of natural and non-natural diets on the fitness and rearing of Pectinophora gossypiella Saunders
Source: Sci Rep. 2023 Aug 22;13:13666. doi: 10.1038/s41598-023-40712-6 (PMC10444745; doi:10.1038/s41598-023-40712-6)
Supplement: Supplementary file 1 — Supplementary Information. [file 41598_2023_40712_MOESM1_ESM.zip › Natural diet/ND_Fig_SAD.txt]

"Stable age distribution"
Age,SAD
0, 8.7801613876622 
1, 8.04682823883476 
2, 7.37474424972378 
3, 6.7587937923613 
4, 6.19428850422475 
5, 5.67693160234231 
6, 5.20278517794131 
7, 4.76824022270008 
8, 4.3699891584552 
9, 3.88485064143352 
10, 3.56038169059966 
11, 3.26301290648324 
12, 2.9904808397335 
13, 2.74071108791646 
14, 2.51180250601359 
15, 2.23081646550896 
16, 2.04449509954789 
17, 1.87373559264173 
18, 1.71723819338517 
19, 1.57381170769307 
20, 1.44236443191909 
21, 1.32189584325485 
22, 1.17282444211253 
23, 1.03943304778204 
24, 0.92014232261026 
25, 0.843290561347949 
26, 0.772857582337025 
27, 0.7083072785981 
28, 0.649148319665792 
29, 0.594930411782518 
30, 0.545240870446895 
31, 0.499701479228404 
32, 0.457965610938873 
33, 0.419715589248337 
34, 0.384660270662969 
35, 0.352532828460087 
36, 0.323088721712465 
37, 0.29610383394298 
38, 0.271372767241813 
39, 0.248707278861714 
40, 0.22793484839133 
41, 0.186778820113406 
42, 0.171178753754659 
43, 0.138303542180818 
44, 0.100266672564799 
45, 8.49569760493439E-02 
46, 7.15052142282681E-02 
47, 5.09700987854459E-02 
48, 4.13743665200149E-02 
49, 3.05796073613684E-02 
50, 2.35414616240105E-02 
51, 1.33561015870685E-02 
52, 1.22405785800919E-02 
53, 1.03552853928211E-02 
54, 3.16346512101082E-03 
55, 1.44962372241181E-03 
56, 0.001328548826173 
57, 1.21758629928398E-03 
58, 1.11589154045212E-03 
59, 0 
