# Supplementary material for: Influence of natural and non-natural diets on the fitness and rearing of Pectinophora gossypiella Saunders
Source: Sci Rep. 2023 Aug 22;13:13666. doi: 10.1038/s41598-023-40712-6 (PMC10444745; doi:10.1038/s41598-023-40712-6)
Supplement: Supplementary file 1 — Supplementary Information. [file 41598_2023_40712_MOESM1_ESM.zip › Natural diet/ND_Fig_SSD.txt]

"Stable age distribution"
Stage,SSD
Egg, 33.7207719178734 
L1, 14.5235093029174 
L2, 15.6208471376582 
L3, 15.5702983404576 
L4, 9.57351188721852 
Pupa, 5.63919805467788 
Female, 2.78774724348166 
Male, 2.56411611571527 
