# Supplementary material for: Influence of natural and non-natural diets on the fitness and rearing of Pectinophora gossypiella Saunders
Source: Sci Rep. 2023 Aug 22;13:13666. doi: 10.1038/s41598-023-40712-6 (PMC10444745; doi:10.1038/s41598-023-40712-6)
Supplement: Supplementary file 1 — Supplementary Information. [file 41598_2023_40712_MOESM1_ESM.zip › Natural diet/ND_Fig_Tailed r.txt]

age, Tailed r
0	8.72165679931641E-02
1	8.72165679931641E-02
2	8.72165679931641E-02
3	8.72165679931641E-02
4	8.72165679931641E-02
5	8.72165679931641E-02
6	8.72165679931641E-02
7	8.72165679931641E-02
8	8.72165679931641E-02
9	8.72165679931641E-02
10	8.72165679931641E-02
11	8.72165679931641E-02
12	8.72165679931641E-02
13	8.72165679931641E-02
14	8.72165679931641E-02
15	8.72165679931641E-02
16	8.72165679931641E-02
17	8.72165679931641E-02
18	8.72165679931641E-02
19	8.72165679931641E-02
20	8.72165679931641E-02
21	8.72165679931641E-02
22	8.72165679931641E-02
23	8.72165679931641E-02
24	8.72165679931641E-02
25	8.72165679931641E-02
26	8.72165679931641E-02
27	8.72165679931641E-02
28	8.72165679931641E-02
29	8.72165679931641E-02
30	8.72165679931641E-02
31	8.67307662963867E-02
32	8.61282348632813E-02
33	8.46107482910156E-02
34	.081965446472168
35	7.85854339599609E-02
36	7.39007949829102E-02
37	6.78531646728515E-02
38	6.03218078613281E-02
39	5.24291038513184E-02
40	.044963264465332
41	3.68928909301758E-02
42	2.81038284301758E-02
43	1.53101921081543E-02
44	1.09291076660156E-04
45	-1.87222480773926E-02
46	-.041832160949707
