# Supplementary material for: Influence of natural and non-natural diets on the fitness and rearing of Pectinophora gossypiella Saunders
Source: Sci Rep. 2023 Aug 22;13:13666. doi: 10.1038/s41598-023-40712-6 (PMC10444745; doi:10.1038/s41598-023-40712-6)
Supplement: Supplementary file 1 — Supplementary Information. [file 41598_2023_40712_MOESM1_ESM.zip › Natural diet/ND_Fig_Tailed R0.txt]

age, Tailed R0
0	27.165
1	27.165
2	27.165
3	27.165
4	27.165
5	27.165
6	27.165
7	27.165
8	27.165
9	27.165
10	27.165
11	27.165
12	27.165
13	27.165
14	27.165
15	27.165
16	27.165
17	27.165
18	27.165
19	27.165
20	27.165
21	27.165
22	27.165
23	27.165
24	27.165
25	27.165
26	27.165
27	27.165
28	27.165
29	27.165
30	27.165
31	26.895
32	26.535
33	25.575
34	23.86
35	21.69
36	18.83
37	15.505
38	12
39	9.04
40	6.82
41	4.955
42	3.445
43	1.985
44	1.005
45	.42
46	.14
47	0
48	0
49	0
50	0
51	0
52	0
53	0
54	0
55	0
56	0
57	0
58	0
