# Supplementary material for: Influence of natural and non-natural diets on the fitness and rearing of Pectinophora gossypiella Saunders
Source: Sci Rep. 2023 Aug 22;13:13666. doi: 10.1038/s41598-023-40712-6 (PMC10444745; doi:10.1038/s41598-023-40712-6)
Supplement: Supplementary file 1 — Supplementary Information. [file 41598_2023_40712_MOESM1_ESM.zip › Natural diet/ND_Fig_Vx.txt]

"Age-specific reproductive value"
"Age","Reproductive value v(x)"
0,1.09113320617853
1,1.19057165896113
2,1.29907225542684
3,1.41746085766255
4,1.54663859120392
5,1.6875887040337
6,1.84138405066258
7,2.00919525825815
8,2.19229963697929
9,2.4660730951936
10,2.69081420988637
11,2.93603669990081
12,3.20360709836168
13,3.49556204151673
14,3.81412377077745
15,4.29453780434558
16,4.68591274579397
17,5.1129549352146
18,5.57891484279138
19,6.08733916443402
20,6.64209781777411
21,7.24741339839268
22,8.16859310028398
23,9.21687612889298
24,10.4117867532789
25,11.360646122223
26,12.3959780749192
27,13.5256631340094
28,14.758299999324
29,16.1032709976625
30,17.570813497221
31,18.8255025807862
32,20.079003736612
33,20.6765287894074
34,20.3593251956316
35,19.4291366459641
36,17.5284336286338
37,14.8575994361518
38,11.7123000967936
39,8.97996851598188
40,6.94855855532662
41,5.80206453255016
42,4.16291582809515
43,2.77476152827924
44,1.80981985426612
45,.833279542158436
46,.311111111111111
47,0
48,0
49,0
50,0
51,0
52,0
53,0
54,0
55,0
56,0
57,0
58,0
59,0
