# Supplementary material for: Influence of natural and non-natural diets on the fitness and rearing of Pectinophora gossypiella Saunders
Source: Sci Rep. 2023 Aug 22;13:13666. doi: 10.1038/s41598-023-40712-6 (PMC10444745; doi:10.1038/s41598-023-40712-6)
Supplement: Supplementary file 1 — Supplementary Information. [file 41598_2023_40712_MOESM1_ESM.zip › Natural diet/ND_G_Eggs per Od_for general boot.txt]

"26C"
"Ind. no. and age (the last 2 digits)","Eggs per Od (weighted)"
1807,10.5
1808,13.5
1809,12.5
1810,8
1811,11
1812,8.5
1813,4.5
1905,9
1906,13
1907,12
1908,9.5
1909,5
1910,8.5
1911,4.5
2005,8
2006,13.5
2007,8
2008,7.5
2009,5.5
2010,8.5
2011,7
2012,2.5
2104,9
2105,12
2106,11.5
2107,9
2108,8.5
2109,5.5
2110,3.5
2111,2
2205,8
2206,12.5
2207,9
2208,7
2209,4.5
2210,2.5
2305,8
2306,12
2307,11.5
2308,9
2309,7.5
2310,5.5
2311,4.5
2312,1
2405,11.5
2406,14.5
2407,11.5
2408,8
2409,10
2410,6
2411,2.5
2507,9.5
2508,13.5
2509,12
2510,7
2511,7
2512,4.5
2513,2.5
2604,9.5
2605,12.5
2606,11.5
2607,8.5
2608,7.5
2609,6
2610,4
2611,1.5
2705,7
2706,10.5
2707,14.5
2708,13.5
2709,8.5
2710,7.5
2711,3
2712,2.5
2806,9.5
2807,12
2808,9
2809,7.5
2810,5.5
2811,7
2812,4
2813,1.5
2906,8
2907,12.5
2908,11.5
2909,10
2910,7
2911,3.5
3006,10.5
3007,16
3008,11.5
3009,11
3010,8.5
3011,7
3012,7
3013,2.5
4807,10.5
4808,13.5
4809,12.5
4810,8
4811,11
4812,8.5
4813,4.5
4905,9
4906,13
4907,12
4908,9.5
4909,5
4910,8.5
4911,4.5
5005,8
5006,13.5
5007,8
5008,7.5
5009,5.5
5010,8.5
5011,7
5012,2.5
5104,9
5105,12
5106,11.5
5107,9
5108,8.5
5109,5.5
5110,3.5
5111,2
5205,8
5206,12.5
5207,9
5208,7
5209,4.5
5210,2.5
5305,8
5306,12
5307,11.5
5308,9
5309,7.5
5310,5.5
5311,4.5
5312,1
5405,11.5
5406,14.5
5407,11.5
5408,8
5409,10
5410,6
5411,2.5
5507,9.5
5508,13.5
5509,12
5510,7
5511,7
5512,4.5
5513,2.5
5604,9.5
5605,12.5
5606,11.5
5607,8.5
5608,7.5
5609,6
5610,4
5611,1.5
5705,7
5706,10.5
5707,14.5
5708,13.5
5709,8.5
5710,7.5
5711,3
5712,2.5
5806,9.5
5807,12
5808,9
5809,7.5
5810,5.5
5811,7
5812,4
5813,1.5
5906,8
5907,12.5
5908,11.5
5909,10
5910,7
5911,3.5
6006,10.5
6007,16
6008,11.5
6009,11
6010,8.5
6011,7
6012,7
6013,2.5
7807,10.5
7808,13.5
7809,12.5
7810,8
7811,11
7812,8.5
7813,4.5
7905,9
7906,13
7907,12
7908,9.5
7909,5
7910,8.5
7911,4.5
8005,8
8006,13.5
8007,8
8008,7.5
8009,5.5
8010,8.5
8011,7
8012,2.5
8104,9
8105,12
8106,11.5
8107,9
8108,8.5
8109,5.5
8110,3.5
8111,2
8205,8
8206,12.5
8207,9
8208,7
8209,4.5
8210,2.5
8305,8
8306,12
8307,11.5
8308,9
8309,7.5
8310,5.5
8311,4.5
8312,1
8405,11.5
8406,14.5
8407,11.5
8408,8
8409,10
8410,6
8411,2.5
8507,9.5
8508,13.5
8509,12
8510,7
8511,7
8512,4.5
8513,2.5
8604,9.5
8605,12.5
8606,11.5
8607,8.5
8608,7.5
8609,6
8610,4
8611,1.5
8705,7
8706,10.5
8707,14.5
8708,13.5
8709,8.5
8710,7.5
8711,3
8712,2.5
8806,9.5
8807,12
8808,9
8809,7.5
8810,5.5
8811,7
8812,4
8813,1.5
8906,8
8907,12.5
8908,11.5
8909,10
8910,7
8911,3.5
9005,10.5
9006,16
9007,11.5
9008,11
9009,8.5
9010,7
9011,5.5
9012,2.5
9106,9.5
9107,13.5
9108,12
9109,7
9110,5.5
9111,4.5
9112,2.5
9204,9.5
9205,12.5
9206,11.5
9207,8.5
9208,7.5
9209,6
9210,4
9211,1.5
9305,7
9306,10.5
9307,14.5
9308,13.5
9309,8.5
9310,7.5
9311,3
9312,2.5
9406,9.5
9407,12
9408,9
9409,7.5
9410,5.5
9411,7
9412,4
9413,1.5
9506,8
9507,12.5
9508,11.5
9509,10
9510,7
9511,3.5
9605,10.5
9606,16
9607,11.5
9608,11
9609,8.5
9610,7
9611,6.5
9612,2.5
