# Supplementary material for: Influence of natural and non-natural diets on the fitness and rearing of Pectinophora gossypiella Saunders
Source: Sci Rep. 2023 Aug 22;13:13666. doi: 10.1038/s41598-023-40712-6 (PMC10444745; doi:10.1038/s41598-023-40712-6)
Supplement: Supplementary file 1 — Supplementary Information. [file 41598_2023_40712_MOESM1_ESM.zip › Natural diet/ND_G_Eggs per Od_NOT for general boot.txt]

"26C"
"Ind. no.","eggs per Od (unweighed)"
18,9.78571428571429
19,8.78571428571429
20,7.5625
21,7.625
22,7.25
23,7.375
24,9.14285714285714
25,8
26,7.625
27,8.375
28,7
29,8.75
30,9.25
48,9.78571428571429
49,8.78571428571429
50,7.5625
51,7.625
52,7.25
53,7.375
54,9.14285714285714
55,8
56,7.625
57,8.375
58,7
59,8.75
60,9.25
78,9.78571428571429
79,8.78571428571429
80,7.5625
81,7.625
82,7.25
83,7.375
84,9.14285714285714
85,8
86,7.625
87,8.375
88,7
89,8.75
90,9.0625
91,7.78571428571429
92,7.625
93,8.375
94,7
95,8.75
96,9.1875
