# Supplementary material for: Influence of natural and non-natural diets on the fitness and rearing of Pectinophora gossypiella Saunders
Source: Sci Rep. 2023 Aug 22;13:13666. doi: 10.1038/s41598-023-40712-6 (PMC10444745; doi:10.1038/s41598-023-40712-6)
Supplement: Supplementary file 1 — Supplementary Information. [file 41598_2023_40712_MOESM1_ESM.zip › Natural diet/ND_G_Total longevity-N type.txt]

"26C"
"Ind. no.","N-type total longevity"
13,22
14,23
15,15
16,9
17,24
43,22
44,23
45,15
46,9
47,24
73,22
74,23
75,15
76,9
77,24
