# Supplementary material for: Influence of natural and non-natural diets on the fitness and rearing of Pectinophora gossypiella Saunders
Source: Sci Rep. 2023 Aug 22;13:13666. doi: 10.1038/s41598-023-40712-6 (PMC10444745; doi:10.1038/s41598-023-40712-6)
Supplement: Supplementary file 1 — Supplementary Information. [file 41598_2023_40712_MOESM1_ESM.zip › Natural diet/ND_StageRawData.txt]

"Project: life table Ver. 7/4/2022"
"User: Waqar"
"26C"
Indiv.,Sex,Egg,L1,L2,L3,L4,Pupa,Adult-F,Adult-M,Adult-all,Preadult, Longevity
 1,M, 4, 3, 4, 6, 5, 7,-, 15, 15, 29, 44
 2,M, 4, 2, 4, 6, 6, 7,-, 16, 16, 29, 45
 3,M, 3, 3, 3, 5, 7, 6,-, 20, 20, 27, 47
 4,M, 5, 2, 4, 5, 6, 6,-, 16, 16, 28, 44
 5,M, 3, 2, 3, 5, 6, 8,-, 17, 17, 27, 44
 6,M, 4, 2, 4, 6, 6, 7,-, 12, 12, 29, 41
 7,M, 5, 3, 4, 6, 6, 8,-, 11, 11, 32, 43
 8,M, 4, 3, 4, 5, 6, 8,-, 13, 13, 30, 43
 9,M, 4, 3, 4, 5, 6, 6,-, 15, 15, 28, 43
 10,M, 5, 3, 4, 6, 6, 7,-, 10, 10, 31, 41
 11,M, 3, 2, 3, 6, 6, 6,-, 15, 15, 26, 41
 12,M, 4, 2, 4, 6, 6, 5,-, 17, 17, 27, 44
 13,N, 4, 2, 4, 4, 8d,-,-,-,-,-, 22
 14,N, 6, 3, 4, 10d,-,-,-,-,-,-, 23
 15,N, 5, 4, 6d,-,-,-,-,-,-,-, 15
 16,N, 9d,-,-,-,-,-,-,-,-,-, 9
 17,N, 5, 3, 6, 10d,-,-,-,-,-,-, 24
 18,F, 5, 2, 4, 7, 7, 7, 22,-, 22, 32, 54
 19,F, 4, 3, 4, 5, 6, 6, 19,-, 19, 28, 47
 20,F, 5, 3, 4, 6, 6, 8, 18,-, 18, 32, 50
 21,F, 3, 3, 3, 5, 6, 7, 20,-, 20, 27, 47
 22,F, 4, 3, 4, 6, 6, 6, 17,-, 17, 29, 46
 23,F, 5, 3, 3, 5, 6, 8, 21,-, 21, 30, 51
 24,F, 4, 2, 3, 4, 7, 8, 20,-, 20, 28, 48
 25,F, 3, 3, 4, 6, 7, 6, 20,-, 20, 29, 49
 26,F, 4, 2, 3, 6, 7, 8, 21,-, 21, 30, 51
 27,F, 5, 3, 4, 6, 7, 6, 24,-, 24, 31, 55
 28,F, 6, 3, 3, 7, 6, 5, 16,-, 16, 30, 46
 29,F, 5, 3, 4, 7, 7, 10, 23,-, 23, 36, 59
 30,F, 5, 3, 4, 7, 6, 7, 22,-, 22, 32, 54
 31,M, 4, 3, 4, 6, 5, 7,-, 15, 15, 29, 44
 32,M, 4, 2, 4, 6, 6, 7,-, 16, 16, 29, 45
 33,M, 3, 3, 3, 5, 7, 6,-, 20, 20, 27, 47
 34,M, 5, 2, 4, 5, 6, 6,-, 16, 16, 28, 44
 35,M, 3, 2, 3, 5, 6, 8,-, 17, 17, 27, 44
 36,M, 4, 2, 4, 6, 6, 7,-, 12, 12, 29, 41
 37,M, 5, 3, 4, 6, 6, 8,-, 11, 11, 32, 43
 38,M, 4, 3, 4, 5, 6, 8,-, 13, 13, 30, 43
 39,M, 4, 3, 4, 5, 6, 6,-, 15, 15, 28, 43
 40,M, 5, 3, 4, 6, 6, 7,-, 10, 10, 31, 41
 41,M, 3, 2, 3, 6, 6, 6,-, 15, 15, 26, 41
 42,M, 4, 2, 4, 6, 6, 5,-, 17, 17, 27, 44
 43,N, 4, 2, 4, 4, 8d,-,-,-,-,-, 22
 44,N, 6, 3, 4, 10d,-,-,-,-,-,-, 23
 45,N, 5, 4, 6d,-,-,-,-,-,-,-, 15
 46,N, 9d,-,-,-,-,-,-,-,-,-, 9
 47,N, 5, 3, 6, 10d,-,-,-,-,-,-, 24
 48,F, 5, 2, 4, 7, 7, 7, 22,-, 22, 32, 54
 49,F, 4, 3, 4, 5, 6, 6, 19,-, 19, 28, 47
 50,F, 5, 3, 4, 6, 6, 8, 18,-, 18, 32, 50
 51,F, 3, 3, 3, 5, 6, 7, 20,-, 20, 27, 47
 52,F, 4, 3, 4, 6, 6, 6, 19,-, 19, 29, 48
 53,F, 5, 3, 3, 5, 6, 8, 21,-, 21, 30, 51
 54,F, 4, 2, 3, 4, 7, 8, 20,-, 20, 28, 48
 55,F, 3, 3, 4, 6, 7, 6, 20,-, 20, 29, 49
 56,F, 4, 2, 3, 6, 7, 8, 21,-, 21, 30, 51
 57,F, 5, 3, 4, 6, 7, 6, 19,-, 19, 31, 50
 58,F, 6, 3, 3, 7, 6, 5, 19,-, 19, 30, 49
 59,F, 5, 3, 4, 7, 7, 10, 17,-, 17, 36, 53
 60,F, 5, 3, 4, 7, 6, 7, 22,-, 22, 32, 54
 61,M, 4, 3, 4, 6, 5, 7,-, 15, 15, 29, 44
 62,M, 4, 2, 4, 6, 6, 7,-, 16, 16, 29, 45
 63,M, 3, 3, 3, 5, 7, 6,-, 20, 20, 27, 47
 64,M, 5, 2, 4, 5, 6, 6,-, 16, 16, 28, 44
 65,M, 3, 2, 3, 5, 6, 8,-, 17, 17, 27, 44
 66,M, 4, 2, 4, 6, 6, 7,-, 12, 12, 29, 41
 67,M, 5, 3, 4, 6, 6, 8,-, 11, 11, 32, 43
 68,M, 4, 3, 4, 5, 6, 8,-, 13, 13, 30, 43
 69,M, 4, 3, 4, 5, 6, 6,-, 15, 15, 28, 43
 70,M, 5, 3, 4, 6, 6, 7,-, 10, 10, 31, 41
 71,M, 3, 2, 3, 6, 6, 6,-, 15, 15, 26, 41
 72,M, 4, 2, 4, 6, 6, 5,-, 17, 17, 27, 44
 73,N, 4, 2, 4, 4, 8d,-,-,-,-,-, 22
 74,N, 6, 3, 4, 10d,-,-,-,-,-,-, 23
 75,N, 5, 4, 6d,-,-,-,-,-,-,-, 15
 76,N, 9d,-,-,-,-,-,-,-,-,-, 9
 77,N, 5, 3, 6, 10d,-,-,-,-,-,-, 24
 78,F, 5, 2, 4, 7, 7, 7, 22,-, 22, 32, 54
 79,F, 4, 3, 4, 5, 6, 6, 19,-, 19, 28, 47
 80,F, 5, 3, 4, 6, 6, 8, 18,-, 18, 32, 50
 81,F, 3, 3, 3, 5, 6, 7, 20,-, 20, 27, 47
 82,F, 4, 3, 4, 6, 6, 6, 17,-, 17, 29, 46
 83,F, 5, 3, 3, 5, 6, 8, 21,-, 21, 30, 51
 84,F, 4, 2, 3, 4, 7, 8, 20,-, 20, 28, 48
 85,F, 3, 3, 4, 6, 7, 6, 20,-, 20, 29, 49
 86,F, 4, 2, 3, 6, 7, 8, 21,-, 21, 30, 51
 87,F, 5, 3, 4, 6, 7, 6, 18,-, 18, 31, 49
 88,F, 6, 3, 3, 7, 6, 5, 16,-, 16, 30, 46
 89,F, 5, 3, 4, 7, 7, 10, 19,-, 19, 36, 55
 90,F, 5, 3, 4, 7, 6, 7, 22,-, 22, 32, 54
 91,F, 3, 3, 4, 6, 7, 6, 20,-, 20, 29, 49
 92,F, 4, 2, 3, 6, 7, 8, 21,-, 21, 30, 51
 93,F, 5, 3, 4, 6, 7, 6, 23,-, 23, 31, 54
 94,F, 6, 3, 3, 7, 6, 5, 21,-, 21, 30, 51
 95,F, 5, 3, 4, 7, 7, 10, 23,-, 23, 36, 59
 96,F, 5, 3, 4, 7, 6, 7, 22,-, 22, 32, 54
 97,M, 4, 3, 4, 6, 5, 7,-, 15, 15, 29, 44
 98,M, 4, 2, 4, 6, 6, 7,-, 16, 16, 29, 45
 99,M, 3, 3, 3, 5, 7, 6,-, 20, 20, 27, 47
 100,M, 5, 2, 4, 5, 6, 6,-, 16, 16, 28, 44
