# Supplementary material for: Influence of natural and non-natural diets on the fitness and rearing of Pectinophora gossypiella Saunders
Source: Sci Rep. 2023 Aug 22;13:13666. doi: 10.1038/s41598-023-40712-6 (PMC10444745; doi:10.1038/s41598-023-40712-6)
Supplement: Supplementary file 1 — Supplementary Information. [file 41598_2023_40712_MOESM1_ESM.zip › Natural diet/ND_ZZ-population parameters.txt]

"Intrinsic rate",8.72167825698853E-02
"Finite rate",1.09113319273901
"Net reproductive rate",27.165
"Mean generation time",37.8588762702604
